# Supplementary material for: An Exploratory Pilot Study with Plasma Protein Signatures Associated with Response of Patients with Depression to Antidepressant Treatment for 10 Weeks
Source: Biomedicines. 2020 Oct 28;8(11):455. doi: 10.3390/biomedicines8110455 (PMC7692261; doi:10.3390/biomedicines8110455)
Supplement: Supplementary file 1 [file biomedicines-08-00455-s001.zip › Supplementary Table S1.xlsx]

## Sheet: Sheet1
Table S1. Demographic and clinical characteristics of the ten depressed patients at each of the four hospital visits.
Sample index	Gender	Response	Age (years)	Age_onset (years)	Visiting Time (weeks)	escitalopram dose (mg/day)	MADRS	CGI-S	BDI	HAM-D	CUDOS	PhysicalQOL	PsychoQOL	SocialQOL	EnvQOL	smoking	alcohol	Wt	Ht	WC	SBP	DBP	HR	WBC	RBC	Hb	Plt	hsCRP	Na	K	Cl	AST_SGOT	ALT_SGPT	T_prot	Albu	T_Bil	BUN	Cr	Glucose	T_chol	TG	HDL	LDL	Ft4	TSH	DOI	DOT	BMI
S11	Female	NR	54	49	0	0	27	5	29	16	41	7.42857	8.66667	12	11.5	2	2	56.9	160.1	82	120	79	68	3.89	4.09	13.2	206	0.01	139	4.3	107	24	28	6.5	4.2	1.3	20	0.92	82	136	45	35	89	1.44	3.08	5	0	22.1988
S11	Female	NR	-	-	1	10	24	-	-	-	-	-	-	-	-	-	-	-	-	-	-	-	-	-	-	-	-	-	-	-	-	-	-	-	-	-	-	-	-	-	-	-	-	-		-	-	-
S11	Female	NR	-	-	4	20	25	5	31	13	36	6.85714	8	12	12	-	-	56.7	-	82.1	117	74	75	-	-	-	-	-	-	-	-	-	-	-	-	-	-	-	-	-	-	-	-	-		-	-	-
S11	Female	NR	-	-	10	30	17	3	17	14	16	10.2857	10.6667	12	10.5	-	-	57.1	-	82	118	84	74	4.52	4.6	14.8	196	-	141	4.5	105	89	43	7.1	4.5	1	24	0.99	77	168	65	54	102	1.03	3.63	-	-	-
S15	Female	NR	39	37	0	0	28	5	23	22	39	9.14286	8.66667	12	9.5	2	2	57.5	164.1	74.6	115	70	79	3.1	4.16	12.2	229	0.02	139	4.2	103	13	15	7.2	4.3	0.7	9	0.6	84	233	54	82	137	1.02	0.96	2	2	21.3526
S15	Female	NR	-	-	1	10	24	-	-	-	-	-	-	-	-	-	-	-	-	-	-	-	-	-	-	-	-	-	-	-	-	-	-	-	-	-	-	-	-	-	-	-	-	-		-	-	-
S15	Female	NR	-	-	4	20	21	5	21	16	37	9.71429	8	10.6667	9	-	-	57.8	-	74.4	118	64	72	-	-	-	-	-	-	-	-	-	-	-	-	-	-	-	-	-	-	-	-	-		-	-	-
S15	Female	NR	-	-	10	30	20	5	19	14	37	8.57143	8	12	8.5	-	-	56.2	-	72.8	117	81	87	3.59	4.55	13.8	246	-	138	4.1	102	17	15	8.1	4.9	0.8	8	0.64	89	288	62	95	177	0.88	3.06	-	-	-
S34	Female	NR	65	26	0	0	33	5	31	23	45	9.14286	10.6667	12	8.5	2	2	58.3	150.4	80	149	83	87	6.93	4.79	14.5	250	0.21	144	4.3	103	21	9	7.3	4.5	0.5	8	0.72	103	230	218	44	149	1.19	3.82	39	0	25.7735
S34	Female	NR	-	-	1	10	30	-	-	-	-	-	-	-	-	-	-	-	-	-	-	-	-	-	-	-	-	-	-	-	-	-	-	-	-	-	-	-	-	-	-	-	-	-		-	-	-
S34	Female	NR	-	-	4	20	29	4	31	17	33	9.14286	8.66667	8	9	-	-	58.2	-	79.8	137	74	86	-	-	-	-	-	-	-	-	-	-	-	-	-	-	-	-	-	-	-	-	-		-	-	-
S34	Female	NR	-	-	10	30	19	3	29	12	20	10.8571	10.6667	12	11	-	-	57.7	-	80.6	158	102	81	7.38	4.81	14.5	253	-	141	4.2	102	21	15	7	4.3	0.5	9	0.75	95	228	109	50	164	1.36	0.86	-	-	-
S54	Female	NR	29	29	0	0	27	4	28	21	37	9.14286	6.66667	14.6667	10.5	2	1	92.7	169.5	102.6	134	78	83	9.26	4.76	14.2	255	0.13	139	4.5	103	20	21	7.2	4.5	0.6	12	0.62	87	206	164	67	119	1.21	1.25	0	0	32.2656
S54	Female	NR	-	-	1	10	26	-	-	-	-	-	-	-	-	-	-	-	-	-	-	-	-	-	-	-	-	-	-	-	-	-	-	-	-	-	-	-	-	-	-	-	-	-		-	-	-
S54	Female	NR	-	-	4	20	20	4	28	12	31	8	8	13.3333	9.5	-	-	-	-	102.6	127	66	81	-	-	-	-	-	-	-	-	-	-	-	-	-	-	-	-	-	-	-	-	-		-	-	-
S54	Female	NR	-	-	10	20	20	4	24	13	29	8.57143	6	13.3333	9.5	-	-	91.4	-	102	119	60	79	11.84	4.32	13.1	251	-	137	3.8	104	11	11	6.6	4.2	0.5	9	0.5	77	159	166	47	97	1.19	1.4	-	-	-
S6	Male	NR	27	26	0	0	29	2	23	23	40	7.42857	6.66667	8	10.5	1	1	69.9	179.5	79.7	113	67	83	6.6	5.1	15.5	331	0.14	141	4.4	103	26	33	7.6	4.8	0.9	13	0.97	83	218	93	42	164	1.22	1.31	1	0	21.6944
S6	Male	NR	-	-	1	10	29	-	-	-	-	-	-	-	-	-	-	-	-	-	-	-	-	-	-	-	-	-	-	-	-	-	-	-	-	-	-	-	-	-	-	-	-	-		-	-	-
S6	Male	NR	-	-	4	20	30	5	24	16	39	8	6	10.6667	10	-	-	69.8	-	79.8	115	78	79	-	-	-	-	-	-	-	-	-	-	-	-	-	-	-	-	-	-	-	-	-		-	-	-
S6	Male	NR	-	-	10	20	30	5	18	14	34	10.2857	9.33333	10.6667	12	-	-	67.7	-	74.5	107	68	83	-	-	-	-	-	-	-	-	-	-	-	-	-	-	-	-	-	-	-	-	-		-	-	-
S29	Female	R	40	38	0	0	32	5	31	23	41	8	8.66667	10.6667	11.5	2	1	56.2	163.5	73.2	93	56	64	4.49	4.21	13.3	167	0.01	142	4.1	109	25	18	7.9	4.4	0.5	12	0.73	88	134	58	44	76	1.04	2.72	2	2	21.0233
S29	Female	R	-	-	1	10	24	-	-	-	-	-	-	-	-	-	-	-	-	-	-	-	-	-	-	-	-	-	-	-	-	-	-	-	-	-	-	-	-	-	-	-	-	-		-	-	-
S29	Female	R	-	-	4	20	8	3	0	5	5	14.8571	14	14.6667	13.5	-	-	57	-	75.4	96	59	63	-	-	-	-	-	-	-	-	-	-	-	-	-	-	-	-	-	-	-	-	-		-	-	-
S29	Female	R	-	-	10	30	0	1	0	0	0	20	20	20	20	-	-	60.5	-	78.3	93	63	56	4.09	4.12	13	183	-	141	3.9	104	58	20	7.7	4.8	0.4	12	0.7	90	149	78	41	95	0.93	1.45	-	-	-
S32	Female	R	61	51	0	0	31	5	42	19	53	10.2857	8	12	10.5	2	2	51.6	157.4	83.8	127	67	82	6.95	4.52	13.1	272	0.01	142	4.2	105	21	14	7.2	4.3	0.9	18	0.75	105	222	159	44	160	1.22	0.97	10	0	20.8276
S32	Female	R	-	-	1	10	31	-	-	-	-	-	-	-	-	-	-	-	-	-	-	-	-	-	-	-	-	-	-	-	-	-	-	-	-	-	-	-	-	-	-	-	-	-		-	-	-
S32	Female	R	-	-	4	20	17	4	31	12	37	10.2857	9.33333	9.33333	9.5	-	-	51.4	-	83.7	118	71	80	-	-	-	-	-	-	-	-	-	-	-	-	-	-	-	-	-	-	-	-	-		-	-	-
S32	Female	R	-	-	10	20	9	2	32	6	30	6.28571	6.66667	12	10	-	-	52.7	-	84.3	127	79	75	6.5	4.49	12.9	281	-	141	4.3	103	16	9	7	4.2	0.5	13	0.78	101	250	260	37	156	1.24	0.85	-	-	-
S38	Female	R	57	57	0	0	38	6	24	27	22	10.8571	6.66667	9.33333	11.5	2	2	55.3	154.4	76.5	121	84	77	4.01	4.46	13.7	287	0.03	143	4.1	106	20	15	7.4	4.3	0.7	17	0.64	102	207	110	54	115	1.28	1.83	-1	-21	23.1969
S38	Female	R	-	-	1	10	34	-	-	-	-	-	-	-	-	-	-	-	-	-	-	-	-	-	-	-	-	-	-	-	-	-	-	-	-	-	-	-	-	-	-	-	-	-		-	-	-
S38	Female	R	-	-	4	20	23	4	25	14	21	10.8571	8.66667	9.33333	11.5	-	-	55.2	-	76.5	125	76	80	-	-	-	-	-	-	-	-	-	-	-	-	-	-	-	-	-	-	-	-	-		-	-	-
S38	Female	R	-	-	10	30	1	2	5	1	5	11.4286	13.3333	9.33333	12.5	-	-	55.8	-	76.9	118	79	80	6.38	4.34	13	301	-	140	4.2	104	30	26	6.8	4	0.7	15	0.63	94	177	35	64	121	1.47	0.72	-	-	-
S46	Male	R	28	28	0	0	26	5	38	20	47	6.85714	8	10.6667	7.5	2	1	90	174.5	98.9	136	73	73	5.57	5.46	15.7	363	0.07	140	4.4	102	36	46	7.4	4.1	1.3	10	0.89	86	304	236	40	213	1.09	4.41	0	0	29.5564
S46	Male	R	-	-	1	10	26	-	-	-	-	-	-	-	-	-	-	-	-	-	-	-	-	-	-	-	-	-	-	-	-	-	-	-	-	-	-	-	-	-	-	-	-	-		-	-	-
S46	Male	R	-	-	4	20	27	5	23	13	21	10.8571	10	14.6667	8	-	-	89.9	-	98.8	128	75	80	-	-	-	-	-	-	-	-	-	-	-	-	-	-	-	-	-	-	-	-	-		-	-	-
S46	Male	R	-	-	10	30	2	1	1	2	3	17.7143	18.6667	18.6667	18	-	-	89.6	-	98.7	146	87	81	5.25	5.27	15.7	320	-	139	4.1	100	24	21	7.6	4.4	1.1	11	0.97	82	341	175	51	248	0.93	2.91	-	-	-
S52	Female	R	35	65	0	0	28	4	28	19	29	8	8.66667	8	9.5	3	1	53.7	159.7	75.5	110	71	80	3.73	3.59	11.9	268	0.05	143	4.9	107	13	9	7.1	4.3	0.5	17	0.48	92	192	41	85	103	1.41	0.73	0	0	21.0554
S52	Female	R	-	-	1	10	24	-	-	-	-	-	-	-	-	-	-	-	-	-	-	-	-	-	-	-	-	-	-	-	-	-	-	-	-	-	-	-	-	-	-	-	-	-		-	-	-
S52	Female	R	-	-	4	20	14	3	17	12	17	10.8571	9.33333	12	9.5	-	-	54	-	75.8	118	81	76	-	-	-	-	-	-	-	-	-	-	-	-	-	-	-	-	-	-	-	-	-		-	-	-
S52	Female	R	-	-	10	20	3	2	9	6	6	13.7143	12	12	11.5	-	-	55.2	-	76.7	124	85	78	5.23	3.64	12.4	276	-	140	4.3	108	13	8	7.5	4.5	0.6	12	0.49	80	172	45	81	83	1.28	1.24	-	-	-
NR: Non-Responder
R: Responder
MADRS: Montgomery and Asberg Depression Rating Scale
CGI-S: Clinical Global Impression – Severity scale
BDI: Beck Depression Inventory
HAM-D: Hamilton Depression Rating Scale
CUDOS: Clinically Useful Depression Outcome Scale
QoL: Quality of Life
