# Supplementary material for: An Exploratory Pilot Study with Plasma Protein Signatures Associated with Response of Patients with Depression to Antidepressant Treatment for 10 Weeks
Source: Biomedicines. 2020 Oct 28;8(11):455. doi: 10.3390/biomedicines8110455 (PMC7692261; doi:10.3390/biomedicines8110455)
Supplement: Supplementary file 1 [file biomedicines-08-00455-s001.zip › Supplementary Table S2.xlsx]

## Sheet: Sheet1
Table S2. The 1,159 plasma proteins identified in 104 LC-MS/MS measurements. The notation system is (sample name)_(response)_(time)_(experiment number).
UniprotID	Gene Name	S29_R_0_E01	S29_R_0_E02	S29_R_1_E01	S29_R_1_E02	S29_R_4_E01	S29_R_4_E02	S29_R_10_E01	S29_R_10_E02	S32_R_0_E01	S32_R_0_E02	S32_R_0_E03	S32_R_1_E01	S32_R_1_E02	S32_R_1_E03	S32_R_4_E01	S32_R_4_E02	S32_R_4_E03	S32_R_10_E01	S32_R_10_E02	S32_R_10_E03	S38_R_0_E01	S38_R_0_E02	S38_R_0_E03	S38_R_1_E01	S38_R_1_E02	S38_R_1_E03	S38_R_4_E01	S38_R_4_E02	S38_R_4_E03	S38_R_10_E01	S38_R_10_E02	S38_R_10_E03	S46_R_0_E01	S46_R_0_E02	S46_R_0_E03	S46_R_1_E01	S46_R_1_E02	S46_R_1_E03	S46_R_4_E01	S46_R_4_E02	S46_R_4_E03	S46_R_10_E01	S46_R_10_E02	S46_R_10_E03	S52_R_0_E01	S52_R_0_E02	S52_R_1_E01	S52_R_1_E02
O60888-2	CUTA	NA	NA	NA	NA	NA	NA	NA	NA	38896968	21485800	41226620	33564180	20045016	31303348	25426020	33915348	44217864	28656702	31885782	35652544	55994668	49207980	30041758	31982108	52292860	29980386	62393688	55397632	55374204	35024656	41332020	16270890	18377244	26612122	46429788	28860346	51214440	61404350	22332548	21790036	70862242	24306050	25140334	47607928	NA	NA	NA	NA
A0A0C4DH72	IGKV1-6	4.21644e+06	NA	NA	NA	NA	NA	NA	NA	NA	NA	NA	NA	NA	NA	NA	NA	NA	8009560	NA	NA	NA	NA	NA	NA	NA	NA	NA	NA	NA	NA	NA	NA	2.16381e+06	2.96339e+06	NA	NA	NA	NA	NA	1.7366e+06	NA	3.85828e+06	1.91918e+06	NA	NA	NA	NA	NA
P21291	CSRP1	NA	NA	NA	NA	NA	NA	NA	NA	NA	NA	NA	NA	NA	NA	NA	NA	NA	NA	NA	NA	NA	NA	NA	NA	NA	NA	NA	NA	NA	NA	NA	NA	NA	NA	NA	NA	NA	NA	NA	NA	NA	NA	NA	NA	NA	NA	5907332	NA
Q15063-2	POSTN	23995864	26156894	25801844	16293110	NA	3.14815e+06	NA	NA	NA	NA	NA	NA	NA	NA	NA	NA	NA	NA	NA	NA	NA	NA	NA	NA	NA	NA	NA	NA	NA	NA	NA	NA	NA	NA	NA	NA	NA	NA	NA	NA	NA	NA	NA	NA	NA	NA	NA	NA
Q99538	LGMN	NA	NA	NA	NA	NA	NA	NA	NA	NA	NA	NA	NA	NA	NA	NA	NA	710808	NA	NA	NA	NA	NA	NA	NA	NA	NA	NA	NA	NA	NA	NA	NA	3.0388e+06	2.97661e+06	NA	NA	NA	NA	1.38067e+06	NA	NA	11441073	5807425	1.19905e+07	NA	NA	NA	NA
Q9BYE9	CDHR2	NA	NA	NA	NA	NA	NA	NA	NA	NA	NA	NA	NA	NA	NA	NA	NA	NA	NA	NA	NA	NA	NA	NA	NA	NA	NA	NA	NA	NA	NA	NA	NA	NA	NA	4613705	NA	NA	NA	NA	NA	NA	NA	NA	NA	NA	NA	NA	NA
P35052	GPC1	NA	55229224	60866264	NA	NA	NA	NA	NA	NA	NA	7.83739e+06	NA	NA	8082106	NA	NA	5.15931e+06	NA	12929893	4.67111e+06	NA	NA	NA	NA	8222204	7267332	NA	NA	NA	NA	NA	NA	NA	12149077	NA	NA	29372234	NA	NA	10763980	NA	NA	7.19658e+06	NA	NA	1237278	NA	280649
P54725	RAD23A	NA	NA	NA	NA	NA	NA	NA	NA	2937823	2.30224e+06	1.95085e+06	NA	5459897	1.89098e+06	NA	NA	NA	NA	NA	1.87743e+06	NA	3.3453e+06	NA	8731547	1.80075e+07	9847085	NA	4080889	NA	1.28903e+06	1.26122e+06	NA	NA	NA	NA	NA	NA	NA	NA	2867554	NA	NA	NA	NA	NA	NA	NA	NA
Q7L9L4-2	MOB1B	NA	NA	NA	NA	NA	NA	NA	NA	NA	NA	NA	NA	NA	NA	NA	NA	NA	5436744	NA	NA	NA	4559960	NA	NA	NA	NA	NA	NA	NA	4764080	NA	2.9981e+06	NA	38299920	25798540	NA	NA	NA	NA	NA	NA	NA	NA	NA	1.87129e+06	6.11455e+06	NA	NA
A1L4H1	SSC5D	NA	NA	NA	NA	2.22274e+06	2.07487e+06	NA	NA	5.61583e+07	2.2546e+07	26101541	42346746	3.83366e+07	6.55342e+07	1.77474e+07	20115377	5.364e+07	1.04895e+07	3.15429e+07	64817139	1.0982e+07	1.18512e+07	3.1005e+07	NA	8874056	7.95481e+07	47211827	8771325	73114254	26031198	7.39781e+06	2.35257e+06	45278718	3.86994e+07	5.61215e+07	9.59216e+06	54383567	74287838	1.40992e+08	16789622	64152495	95250343	42062214	69690478	1.47692e+07	2.82549e+06	626300	8.91038e+06
Q8N392	ARHGAP18	NA	NA	NA	NA	NA	NA	NA	NA	NA	NA	NA	NA	NA	NA	NA	NA	NA	NA	NA	NA	7.59703e+06	3.51907e+06	3.92948e+06	NA	NA	NA	NA	NA	5539240	2.61526e+06	NA	NA	NA	NA	NA	19584188	5016588	30427270	NA	NA	NA	NA	NA	NA	NA	NA	NA	NA
O43399-7	TPD52L2	44566788	NA	NA	45557636	30990474	20189698	NA	32294106	NA	NA	NA	NA	5305384	NA	32451396	NA	NA	NA	NA	NA	47101328	44269216	NA	NA	NA	NA	NA	NA	NA	44700160	NA	NA	NA	29167584	NA	NA	25994976	NA	NA	NA	NA	13221028	2.43771e+06	NA	NA	6052809	NA	NA
P36871-2	PGM1	NA	NA	NA	NA	NA	4.71165e+06	NA	NA	6.13784e+06	NA	4.17955e+06	NA	NA	6753712	NA	4.64137e+06	NA	NA	NA	NA	3331864	7190394	7.94074e+06	NA	10346951	4.78385e+06	3376677	9046683	6.61523e+06	1.01264e+06	5144138	NA	4.35908e+06	5.13574e+06	6.59378e+06	NA	NA	8624794	NA	NA	1.82095e+06	NA	NA	5.81565e+06	NA	878534	NA	72137
O60844	ZG16	NA	NA	NA	NA	NA	NA	NA	NA	NA	NA	NA	NA	NA	NA	NA	NA	NA	NA	NA	NA	NA	NA	NA	NA	NA	NA	NA	NA	NA	NA	NA	NA	NA	NA	NA	NA	NA	NA	NA	NA	NA	NA	NA	NA	NA	NA	NA	NA
Q6P575	GUSBP11	NA	NA	NA	NA	NA	NA	NA	NA	NA	NA	NA	NA	NA	NA	NA	NA	NA	NA	NA	NA	NA	NA	NA	NA	NA	NA	NA	NA	NA	NA	NA	NA	NA	NA	NA	NA	NA	NA	NA	NA	NA	NA	NA	NA	NA	NA	NA	NA
P51452	DUSP3	9289296	NA	NA	NA	NA	NA	NA	NA	NA	NA	NA	NA	NA	NA	NA	NA	NA	NA	NA	NA	NA	NA	NA	NA	NA	NA	NA	NA	NA	NA	NA	NA	19012978	21303484	NA	NA	NA	NA	25886736	NA	58888948	NA	6.36108e+06	29184840	NA	NA	1.00832e+06	407850
P06312	IGKV4-1	2.76147e+06	4.23796e+06	NA	NA	NA	NA	NA	NA	NA	NA	NA	NA	NA	NA	NA	NA	NA	NA	NA	NA	NA	1.45334e+06	NA	NA	776284	84870.9	NA	361531	NA	NA	556230	NA	NA	NA	25017.7	NA	329025	269122	NA	NA	NA	NA	35554.4	NA	NA	NA	NA	NA
Q8TB05-2	UBALD1	NA	NA	NA	NA	NA	NA	1.53809e+06	1.94325e+06	NA	875726	NA	NA	703754	1.58338e+06	NA	3.36723e+06	NA	NA	NA	1.60684e+06	NA	1430132	NA	2194676	NA	NA	NA	1.31355e+06	NA	273973	358138	NA	3326309	NA	NA	NA	NA	NA	NA	NA	NA	2745758	NA	NA	NA	378504	NA	NA
P14923	JUP	NA	NA	NA	NA	3599704	NA	7548289	10038978	238315	74526.2	NA	NA	97595.4	NA	NA	NA	NA	NA	NA	NA	NA	NA	NA	NA	NA	NA	NA	NA	NA	NA	NA	NA	NA	NA	NA	NA	NA	NA	NA	NA	NA	NA	NA	NA	NA	NA	NA	NA
P41159	LEP	NA	NA	NA	NA	NA	NA	NA	NA	NA	NA	4.6127e+06	39779101	17515836	41163600	NA	2738468	NA	NA	NA	NA	NA	NA	6161476	NA	5852973	NA	NA	NA	NA	NA	2.7701e+06	NA	NA	NA	NA	NA	NA	NA	NA	NA	NA	NA	NA	NA	NA	NA	NA	NA
P23435	CBLN1	22834024	11087274	23819936	20085600	31261476	NA	20900002	NA	NA	NA	NA	NA	NA	NA	NA	NA	NA	NA	NA	NA	NA	NA	NA	NA	NA	NA	NA	NA	NA	NA	NA	NA	NA	NA	NA	NA	NA	NA	NA	98971	NA	NA	58592.1	NA	NA	NA	NA	NA
Q16620-4	NTRK2	NA	6580462	NA	15550524	NA	5907703	NA	NA	NA	NA	NA	NA	7.38256e+06	14290038	NA	NA	NA	NA	NA	22553594	NA	NA	12434387	NA	NA	NA	NA	NA	NA	NA	NA	3.44863e+06	NA	32643490	NA	NA	NA	NA	NA	NA	NA	NA	NA	NA	NA	8.21826e+06	986204	NA
P11766	ADH5	NA	NA	NA	NA	NA	NA	NA	NA	NA	NA	4.81304e+06	NA	NA	NA	NA	NA	NA	NA	NA	NA	NA	NA	NA	NA	NA	NA	NA	5742762	1.74884e+06	NA	NA	2.68698e+06	6.09381e+06	NA	6740378	NA	NA	1.63749e+06	NA	NA	2418525	NA	NA	1530465	NA	NA	NA	NA
P43405	SYK	NA	NA	NA	NA	NA	NA	NA	NA	NA	NA	NA	NA	NA	NA	NA	NA	NA	NA	NA	NA	NA	NA	NA	NA	NA	NA	NA	NA	NA	NA	NA	NA	NA	NA	NA	NA	NA	NA	NA	NA	NA	NA	NA	NA	NA	NA	NA	NA
Q92896-2	GLG1	NA	NA	NA	NA	NA	NA	NA	NA	NA	NA	NA	NA	NA	NA	NA	NA	NA	NA	NA	NA	NA	NA	NA	NA	NA	NA	NA	NA	NA	NA	NA	NA	NA	NA	NA	NA	NA	NA	NA	NA	NA	NA	NA	NA	NA	NA	NA	NA
Q9NT22	EMILIN3	NA	NA	NA	NA	NA	NA	NA	NA	NA	NA	NA	NA	NA	NA	NA	NA	NA	NA	NA	NA	NA	NA	NA	NA	NA	NA	NA	NA	NA	NA	NA	NA	NA	NA	4.536e+06	NA	NA	NA	NA	NA	NA	NA	NA	NA	NA	NA	NA	NA
P62942	FKBP1A	NA	NA	NA	6.35705e+06	NA	NA	NA	NA	2.7186e+06	82296.5	NA	2.30983e+06	678863	6.35983e+06	NA	2.51804e+07	54632740	8488978	22324692	49714888	10324326	997447	10421205	5468582	5.11765e+06	21954226	6015091	17567292	23668802	7173346	1.56898e+07	1846390	3544653	5.82042e+06	287856	NA	NA	NA	643504	NA	450207	NA	49424.3	NA	8.02549e+06	29468848	NA	1.27449e+06
P10768	ESD	6043709	NA	2.5732e+06	NA	NA	NA	NA	7.30067e+06	5.57807e+06	5705182	NA	1.22554e+07	7.88868e+06	4726287	NA	NA	NA	941983	NA	1784347	NA	3732565	1.95099e+07	2.24729e+06	3.45672e+06	NA	NA	1.76333e+06	6.53577e+06	2.19456e+06	2.95597e+06	3813768	NA	NA	770506	8860884	NA	NA	NA	NA	NA	NA	NA	NA	NA	NA	440092	NA
P49247	RPIA	NA	NA	NA	NA	31918920	24395320	41226984	NA	NA	NA	NA	NA	NA	NA	NA	NA	NA	NA	NA	NA	NA	NA	NA	NA	NA	NA	NA	NA	NA	NA	NA	NA	NA	NA	NA	NA	NA	NA	NA	NA	NA	NA	NA	NA	NA	NA	NA	NA
P01714	IGLV3-19	NA	1.52381e+07	13137183	100822	2.85474e+06	43010	41109216	23758172	NA	602111	478685	3.34665e+06	NA	748798	NA	123299	93802.6	NA	112194	NA	NA	1.50065e+07	66408.4	826210	6.66456e+06	NA	67540.1	6.59402e+06	NA	1.14436e+06	1.57338e+06	4.5582e+06	NA	NA	156476	NA	NA	NA	2.42422e+06	NA	106507	NA	NA	3.32794e+06	NA	15414262	483096	2.69437e+06
Q08211	DHX9	NA	NA	NA	NA	NA	NA	NA	7.38042e+06	NA	NA	NA	NA	NA	NA	NA	NA	NA	NA	NA	NA	NA	NA	NA	NA	NA	NA	NA	NA	NA	NA	NA	NA	NA	NA	8974917	NA	NA	NA	NA	NA	NA	NA	NA	NA	NA	NA	NA	NA
P11413-2	G6PD	NA	NA	NA	3.95643e+06	NA	NA	NA	NA	6474705	NA	NA	3.29482e+06	1.65708e+06	NA	NA	NA	NA	NA	NA	NA	NA	NA	NA	NA	10953967	NA	NA	NA	NA	NA	NA	NA	NA	NA	NA	NA	NA	NA	NA	NA	NA	5.92057e+06	NA	14145526	5469105	1.8745e+06	4.8976e+06	NA
Q86UN3	RTN4RL2	9342532	9254655	7.69567e+06	5559014	NA	NA	NA	NA	NA	24367.8	NA	NA	30597	NA	NA	10044473	NA	101675	NA	NA	180901	561507	NA	158930	674064	NA	NA	NA	NA	283332	NA	NA	NA	NA	NA	NA	NA	NA	NA	NA	NA	NA	109001	NA	NA	NA	NA	NA
Q15596	NCOA2	NA	NA	NA	NA	NA	NA	NA	NA	NA	NA	NA	NA	NA	NA	NA	NA	NA	NA	NA	NA	NA	NA	NA	NA	NA	NA	NA	NA	NA	NA	NA	NA	NA	NA	NA	NA	NA	NA	NA	NA	NA	NA	NA	NA	NA	NA	NA	NA
Q14393	GAS6	NA	NA	NA	NA	NA	NA	NA	NA	NA	NA	NA	NA	NA	NA	NA	NA	NA	NA	NA	NA	NA	NA	NA	NA	NA	NA	NA	NA	NA	NA	NA	NA	NA	NA	NA	NA	NA	NA	NA	NA	NA	NA	NA	NA	NA	NA	NA	NA
A2RRP1	NBAS	NA	NA	NA	NA	NA	NA	NA	NA	NA	NA	NA	NA	NA	NA	NA	NA	NA	NA	NA	NA	NA	NA	NA	NA	NA	NA	NA	NA	NA	NA	NA	NA	NA	NA	NA	NA	NA	NA	NA	NA	NA	NA	NA	NA	NA	NA	NA	NA
Q13094	LCP2	442471	79381730	3352492	1.25418e+07	4692732	13984391	1989956	5.94851e+07	7.44692e+06	5.76977e+06	NA	531386	NA	7.60499e+06	625811	42586384	2236845	5.40312e+06	5.0622e+06	7.05572e+06	3.98076e+06	8471146	4.18438e+06	2.76883e+06	3802987	1.59968e+06	2.09182e+06	2.79428e+06	1.93205e+06	5.52023e+06	3.54126e+06	1.31103e+06	19674474	9024089	9.40758e+06	4.06604e+06	NA	NA	3.60842e+06	80895256	NA	NA	73134472	NA	NA	45773732	4.8841e+06	1.217e+07
Q15365	PCBP1	NA	NA	NA	NA	NA	NA	NA	NA	NA	NA	NA	NA	NA	NA	NA	NA	NA	NA	NA	NA	NA	NA	NA	NA	NA	NA	NA	NA	NA	NA	NA	NA	NA	NA	10367648	NA	NA	NA	NA	NA	NA	NA	NA	NA	NA	NA	NA	NA
Q01518-2	CAP1	NA	NA	NA	NA	NA	NA	NA	NA	NA	NA	NA	NA	NA	NA	NA	NA	NA	NA	NA	NA	NA	NA	NA	NA	NA	NA	NA	NA	NA	NA	NA	NA	NA	NA	NA	NA	NA	NA	NA	NA	NA	NA	NA	NA	NA	NA	NA	NA
P20848	SERPINA2	NA	NA	NA	NA	NA	NA	NA	NA	NA	NA	NA	NA	NA	NA	NA	NA	NA	NA	NA	NA	NA	NA	7271.99	NA	NA	NA	NA	NA	15878.3	NA	NA	NA	NA	NA	NA	NA	NA	NA	NA	NA	NA	NA	NA	NA	NA	NA	NA	NA
P60900	PSMA6	NA	NA	18940930	NA	22222834	NA	18428112	14663065	13095102	5404505	NA	10262652	1.27682e+06	NA	NA	NA	NA	NA	NA	10847191	NA	14158716	NA	9357485	NA	12486270	13909675	8056437	NA	NA	6454263	288073	NA	9132294	NA	6.69593e+06	7.38113e+06	NA	NA	NA	NA	NA	NA	NA	NA	NA	851452	NA
P04424	ASL	NA	NA	NA	NA	NA	NA	NA	NA	NA	NA	57908260	71229224	NA	NA	41813344	97383056	NA	NA	NA	NA	NA	NA	131111488	NA	NA	NA	96406312	NA	NA	NA	NA	NA	8824498	9996957	NA	10397959	12380187	12933652	NA	NA	NA	NA	NA	NA	NA	NA	NA	NA
Q6Q788	APOA5	NA	NA	NA	NA	NA	NA	NA	NA	8394985	1.2581e+06	NA	8468312	NA	8706005	10852745	NA	NA	4248688	NA	7086470	10505373	NA	NA	34803996	NA	NA	14206410	814180	3.18397e+06	NA	NA	817032	2.02993e+06	NA	NA	5615296	4520262	5.2151e+06	NA	2794208	NA	NA	NA	NA	NA	NA	NA	NA
P29279	CCN2	NA	NA	NA	NA	NA	NA	NA	NA	NA	NA	NA	NA	NA	NA	NA	NA	NA	NA	NA	NA	NA	NA	NA	NA	NA	NA	NA	NA	NA	NA	NA	NA	NA	NA	NA	NA	NA	NA	NA	NA	NA	NA	NA	NA	NA	NA	NA	NA
Q16222	UAP1	NA	NA	NA	NA	NA	NA	NA	NA	NA	NA	NA	NA	NA	NA	NA	NA	NA	NA	NA	NA	NA	NA	NA	NA	NA	NA	NA	NA	NA	NA	NA	NA	NA	NA	NA	NA	NA	NA	NA	NA	NA	NA	NA	NA	NA	NA	781696	NA
Q70J99-3	UNC13D	NA	NA	NA	NA	NA	NA	NA	NA	NA	NA	9488408	NA	NA	11345790	NA	NA	NA	NA	NA	NA	NA	NA	8.2381e+06	NA	NA	NA	NA	NA	NA	NA	NA	NA	NA	NA	NA	4.708e+06	11599657	32051704	NA	4.05132e+06	NA	NA	NA	12070300	NA	NA	NA	NA
Q5T749	KPRP	NA	NA	NA	NA	8.63448e+07	6.43806e+07	8.2977e+06	18619000	NA	32879.6	NA	NA	109923	NA	NA	628612	NA	978847	658624	186802	58271	408236	NA	NA	220214	97509	NA	191334	135213	NA	47358.2	NA	NA	180350	477698	NA	416652	NA	NA	335295	NA	71526.2	562810	NA	4423907	3.7796e+06	2.01608e+06	772273
P49407	ARRB1	NA	NA	NA	NA	NA	3979512	NA	NA	NA	NA	NA	NA	NA	NA	NA	3.85051e+06	2.79779e+06	3.76034e+06	3870332	2.38085e+06	NA	NA	NA	NA	8762487	NA	5.45138e+06	7.90151e+06	5.55765e+06	1.88647e+06	1.81822e+06	1.3937e+06	NA	2290216	2.42856e+06	NA	NA	4961811	NA	NA	NA	NA	NA	NA	NA	5.4063e+06	NA	NA
O00194	RAB27B	NA	NA	NA	NA	3.55054e+06	NA	NA	NA	NA	NA	NA	1.79999e+06	NA	NA	1.0387e+06	NA	NA	4730110	2.32613e+06	3.54918e+06	2770062	3663157	NA	NA	4.28648e+06	5.45886e+06	2.33743e+06	NA	3.91899e+06	1.76037e+06	NA	644483	21050498	8728797	14566588	NA	NA	NA	NA	NA	NA	NA	NA	NA	NA	NA	NA	NA
O15467	CCL16	7.57066e+07	NA	40886481	NA	34241280	63039924	143782768	NA	NA	NA	NA	NA	NA	NA	NA	NA	NA	NA	NA	NA	NA	NA	6.1607e+06	NA	NA	NA	NA	NA	NA	NA	NA	2381868	10427837	26926368	17848808	28712968	14802839	40289520	29028496	15605838	36249580	12757410	14330167	NA	2378742	8180708	994088	NA
P55209	NAP1L1	125753244	84618672	80035307	87786797	72169613	69180304	283408640	40847336	5099091	120279	5055786	NA	NA	NA	296981	1.8497e+06	14955435	NA	1.09719e+07	9537072	2.67748e+07	2.4629e+07	5.82465e+07	782148	6577425	9171675	1.42073e+07	3.39062e+07	51868678	21455975	2.74643e+07	9.30078e+07	17977164	7762796	1.47081e+08	6.3197e+06	1.94637e+06	6502211	5.98376e+06	NA	NA	1.13469e+06	255027	NA	6.05897e+06	6.38434e+06	2.16095e+07	1.37282e+06
P69891	HBG1	5.24724e+06	53801756	5910909	2.05056e+06	3549026	3.71247e+06	2.49676e+06	NA	NA	NA	NA	7.09258e+06	87477.7	NA	22528.8	38630170	5755526	NA	27905506	NA	NA	NA	NA	NA	NA	NA	NA	NA	NA	19527.4	NA	5.99256e+06	NA	NA	NA	NA	NA	NA	4.6839e+07	NA	NA	NA	4.91747e+06	145820304	27544094	39790427	8.31845e+06	2.31487e+06
Q5VW36	FOCAD	164506288	211038656	605371144	576468679	5.10235e+08	532288484	348440544	339656722	NA	386255	330002	883467	492435	1.64967e+06	27646.5	NA	129920	NA	NA	NA	305256	554655	159423	NA	NA	75069.7	73134.5	92079.2	NA	33789.6	579158	319167	NA	466092	NA	NA	NA	NA	NA	NA	NA	271240	NA	NA	100888824	NA	NA	345048
O15117-3	FYB1	NA	NA	NA	NA	NA	NA	NA	8898565	NA	NA	NA	NA	NA	NA	NA	NA	NA	NA	NA	NA	NA	NA	NA	NA	2.34112e+06	NA	NA	NA	NA	NA	1.01753e+06	NA	NA	3.73433e+06	5.37032e+06	NA	564017	NA	NA	NA	NA	NA	703813	NA	NA	2.38205e+07	13522860	1.35848e+06
Q13576	IQGAP2	NA	NA	NA	NA	NA	NA	NA	NA	NA	NA	NA	NA	NA	NA	NA	NA	NA	NA	NA	NA	NA	NA	NA	NA	NA	NA	NA	NA	NA	NA	NA	NA	NA	NA	NA	NA	NA	NA	NA	NA	NA	NA	NA	NA	NA	NA	NA	NA
O60610	DIAPH1	612997	NA	NA	NA	NA	NA	NA	NA	NA	NA	NA	NA	NA	NA	NA	NA	NA	NA	NA	NA	NA	NA	NA	NA	NA	NA	NA	NA	NA	2665698	NA	NA	NA	NA	2.6486e+06	NA	NA	NA	NA	NA	NA	NA	NA	NA	NA	NA	NA	NA
P48507	GCLM	NA	NA	NA	NA	NA	NA	NA	NA	NA	NA	NA	NA	NA	NA	NA	NA	NA	NA	NA	NA	NA	NA	NA	NA	NA	NA	NA	NA	NA	NA	NA	NA	NA	NA	NA	NA	NA	NA	NA	NA	NA	NA	NA	NA	NA	NA	NA	NA
P05198	EIF2S1	NA	NA	NA	NA	NA	NA	NA	NA	NA	NA	NA	NA	NA	NA	NA	NA	NA	NA	NA	NA	NA	NA	NA	NA	NA	NA	NA	NA	NA	NA	NA	NA	NA	NA	NA	NA	NA	NA	NA	NA	NA	NA	NA	NA	NA	NA	NA	NA
Q14623	IHH	NA	NA	2.24293e+06	NA	NA	NA	NA	NA	17940971	NA	2.64611e+06	290067	NA	NA	1.28395e+06	NA	6.33612e+06	2.64663e+07	4.98676e+06	NA	NA	NA	883906	5799803	NA	9787886	225341	2199764	NA	NA	NA	NA	2.99479e+06	NA	242216	17282798	NA	5.56858e+06	3364258	NA	NA	23814276	NA	NA	NA	NA	NA	NA
P59998-2	ARPC4	NA	NA	NA	NA	1.86227e+06	NA	14442783	NA	NA	24906.4	NA	164528	NA	NA	NA	647550	337707	NA	338197	NA	NA	NA	NA	NA	546597	NA	NA	NA	NA	322804	NA	NA	NA	NA	NA	NA	NA	NA	NA	NA	NA	NA	177686	NA	NA	NA	2.36357e+06	NA
Q9Y2E5	MAN2B2	NA	1.5616e+06	NA	NA	NA	1.84375e+06	7.1845e+06	NA	5576755	NA	5147915	NA	NA	NA	NA	NA	8349097	3.05075e+06	NA	7654985	3599676	NA	NA	5285816	NA	5311552	4470937	7177624	8571793	3.23297e+06	4.3996e+06	NA	NA	NA	NA	NA	NA	NA	NA	NA	NA	NA	NA	NA	NA	470464	NA	NA
P00966	ASS1	NA	NA	NA	NA	NA	NA	NA	NA	178293	NA	NA	NA	NA	NA	470058	NA	NA	NA	NA	NA	459097	NA	NA	NA	NA	NA	405670	NA	NA	189917	NA	NA	NA	NA	NA	NA	NA	NA	NA	NA	NA	NA	NA	NA	57641860	NA	NA	NA
P48506	GCLC	NA	NA	NA	NA	NA	NA	NA	NA	4591836	NA	7.65298e+06	NA	NA	9539176	NA	4.05274e+06	3.40213e+06	NA	NA	NA	NA	2259819	NA	NA	7903756	NA	NA	3.21562e+06	NA	NA	1.92479e+06	NA	NA	NA	NA	NA	NA	NA	NA	NA	NA	NA	NA	NA	NA	NA	NA	NA
Q5JPE7	NOMO2	NA	NA	35670876	32036152	25301694	15010854	18668708	21650650	14002758	4549012	88620197	17480744	7378659	9.85796e+07	7.98467e+06	48736286	7.69742e+07	25558084	70794237	90657183	3.20728e+07	3.65952e+07	35214300	7385987	9.37495e+07	90823241	7.80454e+06	91658593	108226431	10901557	3.08555e+07	2.30296e+06	2.35605e+07	7395409	10695170	10177120	10767736	1.83042e+07	6.03118e+06	5.18853e+06	16858334	6045261	2.34101e+06	62874138	NA	NA	NA	NA
Q8WW14	C10orf82	NA	9604580	NA	NA	NA	10653979	NA	6717614	NA	80903.6	NA	NA	NA	NA	NA	NA	NA	NA	2200903	NA	NA	417086	NA	NA	4645983	NA	NA	722402	NA	NA	NA	NA	NA	145027	NA	NA	NA	NA	NA	NA	NA	NA	NA	NA	NA	NA	NA	NA
Q8IUK5	PLXDC1	NA	NA	NA	NA	NA	NA	NA	NA	NA	NA	88055664	NA	NA	130567280	NA	NA	133931040	NA	NA	183098736	NA	NA	126992400	NA	NA	150037728	NA	NA	126978568	NA	NA	38954468	NA	12907977	108691000	NA	NA	NA	NA	NA	255677904	NA	NA	45112436	NA	NA	NA	NA
P61970	NUTF2	5.484e+06	3326261	1.11425e+07	16392594	3.34859e+06	10464656	118648183	2.98753e+07	NA	NA	13620952	4549327	2.04887e+06	2.22673e+07	NA	89140611	4.09753e+06	NA	8.33894e+06	5233818	4469431	43496843	27682614	5.03612e+06	14283023	10061490	3.91866e+06	2.86221e+07	16017272	2289239	10882992	4.14482e+06	7208351	1.77842e+07	9.27329e+06	9.12867e+06	18729578	53514716	1.72019e+07	9.20482e+06	38846633	NA	NA	NA	1.10868e+06	1.06197e+07	2.13553e+06	1.75526e+06
Q13275-2	SEMA3F	19975191	27233470	91317568	5.62043e+07	14866419	32360606	19225773	8620373	NA	NA	NA	NA	NA	183572	NA	NA	NA	17607	66175.6	NA	NA	NA	NA	66250.6	88465.2	NA	NA	77678.7	16071.6	11787901	2.12133e+06	2.35244e+06	NA	NA	NA	NA	NA	NA	NA	NA	NA	NA	NA	NA	12884365	NA	NA	NA
P31150	GDI1	6.54451e+06	NA	NA	NA	NA	NA	NA	3.88092e+06	NA	NA	NA	NA	NA	11863578	3.82461e+06	NA	35173934	NA	NA	NA	NA	9889587	18035122	NA	NA	NA	NA	NA	31038078	5.82111e+06	NA	5.72053e+06	NA	2.9096e+06	NA	NA	NA	16173222	665708	NA	NA	NA	NA	NA	NA	NA	1.02793e+06	1.86537e+06
Q9H7P6	MVB12B	81582664	171751040	84485616	72169688	NA	53083722	17915740	NA	NA	NA	NA	NA	NA	NA	NA	NA	NA	NA	NA	NA	NA	NA	NA	NA	NA	NA	NA	NA	NA	NA	NA	NA	NA	NA	NA	NA	NA	NA	NA	NA	NA	NA	NA	NA	NA	NA	NA	367483
Q7KZF4	SND1	NA	NA	NA	NA	NA	NA	NA	NA	NA	NA	NA	NA	NA	NA	NA	NA	NA	NA	NA	NA	NA	NA	NA	NA	NA	NA	NA	NA	NA	NA	NA	NA	NA	NA	NA	NA	NA	NA	NA	NA	NA	NA	NA	NA	NA	NA	NA	NA
P02751-17	FN1	NA	NA	NA	NA	NA	NA	NA	NA	NA	NA	NA	NA	NA	NA	NA	NA	NA	NA	NA	NA	NA	NA	NA	NA	NA	NA	NA	NA	NA	NA	NA	NA	NA	NA	NA	NA	NA	NA	NA	NA	NA	NA	NA	NA	NA	NA	NA	NA
Q99536	VAT1	NA	NA	NA	NA	NA	NA	NA	NA	NA	NA	NA	NA	NA	NA	NA	NA	NA	NA	NA	NA	NA	NA	NA	NA	NA	NA	NA	NA	NA	NA	NA	NA	NA	NA	NA	NA	NA	NA	NA	NA	NA	NA	NA	NA	NA	NA	NA	NA
Q96FW1	OTUB1	NA	NA	NA	NA	NA	NA	NA	NA	NA	NA	NA	NA	NA	NA	NA	NA	NA	NA	NA	NA	NA	NA	NA	NA	NA	NA	NA	NA	4.59406e+06	NA	NA	NA	8771027	NA	NA	NA	NA	NA	NA	NA	NA	NA	NA	NA	NA	NA	NA	NA
P15509-7	CSF2RA	NA	NA	NA	NA	NA	NA	NA	NA	NA	NA	NA	NA	NA	NA	NA	NA	NA	NA	NA	NA	NA	NA	NA	NA	NA	NA	NA	NA	NA	NA	NA	NA	NA	NA	NA	NA	NA	NA	NA	NA	NA	NA	NA	NA	NA	NA	NA	NA
P25325-2	MPST	NA	NA	NA	NA	2726479	NA	NA	NA	NA	NA	NA	NA	NA	NA	NA	5544454	1.59485e+06	NA	1.25036e+06	NA	NA	NA	NA	NA	NA	5742020	NA	NA	4.25516e+06	NA	NA	NA	16799632	NA	13550470	NA	NA	NA	NA	NA	NA	NA	NA	NA	1.68386e+06	NA	NA	NA
P09417	QDPR	12938762	21419464	14879299	3.98535e+06	4.23053e+06	1.67647e+06	NA	NA	NA	NA	NA	NA	NA	NA	267159	220830	236808	NA	NA	NA	NA	NA	NA	NA	NA	NA	NA	NA	NA	419754	509388	NA	NA	NA	NA	NA	NA	NA	NA	NA	NA	NA	NA	NA	NA	NA	NA	NA
P62805	H4-16	NA	NA	NA	NA	NA	NA	NA	NA	NA	NA	NA	NA	NA	NA	NA	NA	NA	NA	NA	NA	NA	NA	NA	NA	NA	NA	NA	NA	NA	NA	NA	NA	NA	NA	NA	NA	NA	NA	NA	NA	NA	NA	NA	NA	NA	NA	NA	NA
Q16643-3	DBN1	NA	NA	NA	NA	NA	NA	NA	NA	NA	NA	NA	NA	NA	NA	NA	NA	NA	NA	NA	NA	NA	NA	NA	NA	NA	NA	NA	NA	NA	NA	NA	NA	NA	NA	NA	NA	NA	NA	NA	NA	NA	NA	NA	NA	NA	NA	NA	NA
Q9UFC0	LRWD1	NA	NA	NA	NA	NA	NA	NA	NA	NA	NA	NA	NA	NA	NA	NA	4870575	1.86594e+06	3.90975e+06	3.84546e+06	2.15894e+06	8.34205e+06	4660458	3.43898e+06	2.40371e+06	NA	2304852	7904449	3909247	3.58696e+06	6.19871e+06	11510731	5084117	3.63056e+06	3.37383e+06	1631264	NA	NA	NA	NA	NA	NA	3.32251e+06	NA	NA	NA	NA	NA	NA
O43488	AKR7A2	NA	NA	NA	10353629	15230933	11938751	10335239	11505205	NA	NA	NA	NA	NA	NA	NA	NA	NA	NA	NA	NA	NA	NA	NA	NA	NA	NA	NA	NA	NA	NA	NA	NA	NA	NA	NA	NA	NA	NA	NA	NA	356440	NA	NA	NA	NA	NA	NA	NA
Q9NRN5	OLFML3	NA	NA	NA	NA	NA	NA	NA	NA	NA	NA	NA	NA	NA	NA	NA	NA	NA	NA	NA	NA	NA	NA	NA	NA	NA	NA	NA	NA	NA	NA	NA	NA	NA	NA	NA	NA	NA	NA	NA	NA	NA	NA	NA	NA	NA	NA	NA	NA
Q08257	CRYZ	NA	NA	NA	NA	NA	NA	NA	NA	NA	NA	NA	NA	NA	NA	NA	4372496	13863868	NA	NA	NA	NA	NA	NA	NA	11048309	NA	NA	NA	20996821	NA	3627267	4.04572e+06	NA	NA	NA	NA	NA	24600024	NA	NA	NA	NA	NA	NA	NA	NA	NA	NA
Q96H15	TIMD4	NA	NA	NA	NA	NA	NA	NA	NA	NA	NA	NA	NA	NA	NA	NA	NA	NA	NA	NA	NA	NA	NA	NA	NA	NA	NA	NA	NA	NA	NA	NA	NA	NA	5.24912e+06	NA	NA	NA	NA	NA	4210428	NA	NA	2.93019e+06	NA	NA	NA	NA	NA
O00264	PGRMC1	NA	NA	NA	NA	NA	NA	NA	NA	NA	NA	NA	NA	NA	NA	NA	NA	NA	NA	NA	NA	NA	NA	NA	NA	NA	NA	NA	NA	NA	NA	NA	NA	NA	NA	NA	NA	NA	NA	NA	NA	NA	NA	NA	NA	NA	NA	NA	NA
P15289	ARSA	NA	NA	NA	NA	NA	NA	NA	NA	NA	NA	NA	NA	NA	NA	NA	NA	NA	NA	NA	NA	NA	NA	NA	NA	NA	NA	NA	NA	NA	NA	3.28673e+06	1.9884e+06	NA	NA	8835227	NA	NA	NA	NA	NA	NA	NA	NA	NA	NA	NA	NA	NA
P15090	FABP4	NA	NA	NA	NA	NA	NA	NA	NA	NA	NA	NA	NA	NA	NA	NA	NA	NA	NA	NA	NA	NA	NA	NA	NA	NA	NA	NA	NA	NA	NA	NA	NA	NA	NA	14067997	NA	NA	NA	NA	NA	NA	NA	NA	NA	NA	NA	NA	NA
P01701	IGLV1-51	NA	NA	NA	NA	NA	NA	NA	NA	NA	NA	NA	NA	NA	NA	NA	NA	NA	NA	NA	NA	NA	NA	NA	NA	NA	NA	NA	NA	NA	NA	NA	NA	NA	NA	NA	NA	NA	NA	NA	NA	NA	NA	NA	NA	NA	NA	NA	NA
P48357	LEPR	NA	46120668	58063176	NA	NA	1.52841e+06	NA	NA	17430796	3.3131e+06	106025184	NA	4.78592e+06	104171813	15208067	74285280	87986504	29232028	7.67659e+07	62774370	NA	51232880	6.02393e+07	NA	84121166	67290822	NA	8.08133e+07	9.18384e+07	24871480	3.03698e+07	1.12173e+07	21070332	1.74097e+07	NA	NA	6.76367e+07	113913628	36097592	1795540	85775774	27208868	2.75756e+07	34646924	NA	1.18808e+07	635518	816954
Q9ULV4-3	CORO1C	16785120	NA	NA	NA	NA	30621264	103178928	NA	NA	NA	NA	12733721	NA	NA	NA	NA	NA	42226920	NA	7085545	22932476	NA	14598516	30785062	NA	NA	NA	NA	NA	13991853	NA	2.05434e+06	7517501	7825528	6614033	NA	NA	NA	NA	NA	NA	NA	11135007	7129725	9673841	NA	3.10206e+06	NA
Q9H4M9	EHD1	NA	5.25318e+06	9905762	1.38487e+07	94890584	3.72989e+06	26135253	4.59832e+06	61466484	26663924	75104393	78808176	34245196	85263624	NA	46538684	9200996	4.34615e+07	39481258	51818806	49955296	6.87367e+07	57190064	68681588	45344952	8.53551e+07	36751476	38083868	56887955	27854812	36470284	3.85266e+06	8.08415e+07	89939049	12973408	105832344	76773864	93272088	86731632	NA	138180316	106590203	88042529	81029552	NA	1.11943e+07	17975558	478146
Q9UJC5	SH3BGRL2	NA	NA	NA	NA	NA	4706348	3.89214e+06	24525878	NA	830353	NA	NA	NA	NA	NA	NA	3.70441e+06	NA	7204173	8.31151e+06	NA	2517150	NA	NA	NA	2.76912e+06	NA	1.86875e+06	13097290	4613966	7107459	6.95446e+06	NA	6.27648e+06	13792624	11871182	NA	19331998	NA	NA	NA	NA	NA	NA	2.0087e+06	1.67714e+06	1.53179e+06	476655
P20618	PSMB1	1358775	2.07512e+06	2.15132e+06	913236	7847721	10700190	6.09608e+06	6.13902e+06	NA	NA	NA	NA	NA	NA	NA	NA	NA	NA	NA	NA	NA	NA	NA	NA	NA	NA	NA	NA	NA	NA	NA	NA	NA	NA	NA	NA	NA	NA	NA	NA	NA	NA	NA	NA	620996	1.51731e+06	538895	660937
P07947	YES1	NA	NA	NA	NA	NA	NA	NA	NA	NA	NA	NA	NA	NA	NA	NA	NA	NA	NA	NA	NA	NA	NA	NA	NA	NA	NA	NA	NA	NA	4.19463e+06	4215334	2.39713e+06	NA	9752841	8876704	NA	NA	NA	NA	NA	NA	NA	NA	NA	NA	NA	NA	NA
P58215	LOXL3	NA	NA	NA	NA	NA	NA	NA	NA	NA	NA	NA	NA	NA	NA	NA	NA	NA	NA	NA	NA	NA	NA	NA	NA	NA	NA	NA	NA	NA	NA	NA	NA	NA	NA	NA	NA	NA	NA	NA	NA	NA	NA	NA	NA	NA	NA	NA	NA
P26022	PTX3	NA	NA	NA	NA	NA	NA	NA	NA	NA	478240	NA	NA	NA	NA	NA	NA	NA	NA	NA	NA	NA	1.72945e+06	NA	NA	1.27861e+06	NA	NA	NA	NA	NA	NA	38488.8	NA	152429	126945	NA	769256	NA	NA	275633	NA	NA	NA	NA	NA	3.00391e+06	NA	608647
O75874	IDH1	NA	NA	NA	NA	NA	NA	NA	NA	NA	NA	NA	NA	NA	NA	NA	NA	NA	NA	NA	NA	NA	NA	NA	NA	NA	NA	NA	NA	NA	NA	NA	NA	NA	NA	NA	NA	NA	NA	NA	NA	NA	NA	NA	NA	NA	NA	NA	NA
Q6UXH9-2	PAMR1	NA	NA	NA	4132772	NA	NA	NA	NA	NA	NA	NA	NA	5464618	NA	NA	NA	NA	NA	NA	NA	NA	NA	NA	NA	NA	NA	10193929	NA	NA	NA	NA	NA	NA	NA	NA	NA	NA	NA	NA	6.15597e+06	NA	NA	NA	NA	NA	NA	NA	NA
P46108	CRK	NA	NA	NA	NA	NA	NA	1.1919e+06	NA	NA	NA	NA	NA	NA	NA	NA	484817	NA	NA	NA	NA	NA	NA	NA	NA	NA	NA	NA	NA	NA	NA	NA	889311	3.08873e+06	NA	NA	NA	NA	NA	NA	NA	NA	NA	NA	NA	NA	NA	NA	NA
P62314	SNRPD1	NA	NA	NA	NA	NA	NA	NA	NA	NA	NA	NA	NA	NA	NA	NA	NA	NA	NA	NA	NA	NA	NA	NA	NA	NA	NA	NA	NA	NA	NA	NA	NA	NA	NA	NA	NA	NA	NA	NA	NA	NA	NA	NA	NA	34626328	NA	NA	NA
P14222	PRF1	NA	NA	NA	NA	NA	NA	NA	NA	NA	NA	NA	NA	NA	NA	NA	NA	NA	NA	NA	NA	NA	NA	NA	NA	NA	NA	NA	NA	NA	NA	NA	NA	NA	NA	NA	NA	NA	NA	NA	NA	NA	NA	NA	NA	NA	NA	NA	NA
Q96KW2	POM121L2	NA	NA	NA	NA	NA	NA	NA	NA	NA	NA	NA	NA	NA	NA	NA	NA	NA	NA	NA	NA	NA	NA	NA	NA	23105276	NA	NA	NA	NA	NA	NA	NA	NA	26105590	NA	NA	17995668	NA	NA	31220470	NA	NA	71838496	NA	NA	NA	NA	NA
O43790	KRT86	102361328	74544456	10457663	2.89124e+06	3.93151e+06	NA	NA	NA	NA	NA	NA	NA	NA	NA	NA	NA	NA	NA	NA	NA	NA	NA	NA	NA	NA	NA	NA	NA	NA	NA	NA	NA	2.30923e+06	NA	NA	NA	NA	NA	NA	NA	NA	424714	NA	NA	NA	NA	NA	NA
O95274	LYPD3	NA	NA	NA	NA	NA	NA	NA	NA	NA	NA	NA	NA	NA	NA	NA	NA	NA	NA	NA	NA	NA	NA	NA	NA	NA	NA	NA	NA	NA	NA	NA	NA	NA	NA	NA	NA	NA	NA	NA	NA	NA	NA	NA	NA	NA	NA	NA	NA
Q8TDB8-5	SLC2A14	NA	NA	NA	NA	NA	NA	NA	NA	NA	NA	NA	NA	NA	NA	NA	NA	NA	NA	NA	NA	NA	NA	NA	NA	5666548	NA	NA	NA	NA	NA	NA	NA	NA	6.48166e+06	6181928	NA	NA	NA	NA	NA	NA	NA	NA	NA	NA	NA	NA	NA
O75339	CILP	2.36897e+06	16961222	NA	NA	NA	NA	NA	NA	NA	NA	NA	NA	NA	NA	NA	NA	NA	NA	NA	NA	1.8396e+06	NA	5.28621e+06	3.56503e+06	NA	NA	NA	NA	NA	7.23714e+06	490858	4390247	NA	4519309	1.09486e+07	3.00262e+06	4967352	10540056	2.3952e+06	NA	4607226	6.72765e+06	1.41745e+06	8851343	4.02315e+06	2.02826e+06	NA	NA
P61160-2	ACTR2	3.88165e+06	14041304	NA	NA	7696173	11788774	NA	7.73421e+06	4.72173e+06	12429252	29223256	3.28995e+06	8403371	11173685	NA	3.2395e+07	NA	NA	33337432	13910278	NA	NA	10773745	1.70154e+06	1333179	6568232	346277	694986	NA	4.67379e+07	NA	10078954	NA	NA	60682056	47328060	NA	NA	791033	5.08889e+06	NA	602438	NA	NA	234981904	3190715	NA	400608
P37837	TALDO1	NA	2.78631e+06	NA	NA	NA	NA	NA	NA	NA	NA	NA	NA	NA	3.43751e+06	NA	NA	NA	NA	NA	NA	NA	NA	NA	NA	NA	NA	NA	NA	NA	NA	NA	4787778	NA	NA	22181855	NA	NA	5119902	NA	NA	11858976	NA	NA	NA	NA	NA	NA	NA
O00244	ATOX1	NA	NA	NA	NA	57275980	25438000	39724376	37420356	NA	NA	NA	1863397	945251	NA	NA	NA	NA	NA	NA	NA	NA	NA	NA	NA	NA	NA	NA	NA	NA	NA	NA	2.88839e+06	6.67395e+06	NA	NA	NA	NA	NA	NA	NA	NA	NA	NA	NA	NA	NA	NA	NA
P26992	CNTFR	7836359	NA	31010548	NA	NA	179359	57598368	197651	2779242	642212	NA	2.1776e+06	140970	3584564	1.19115e+06	30418.4	10297457	3.34622e+06	NA	NA	738017	1.20473e+06	NA	122125	1.40941e+06	3.71762e+06	377833	1.04458e+07	6.46449e+06	1.88987e+06	NA	23786202	1.68641e+07	774647	3.37082e+06	9.35803e+06	NA	NA	4041826	1.48992e+06	NA	8081329	644931	NA	23578586	NA	1.55335e+06	2.13527e+06
A2VDF0	FUOM	NA	NA	NA	NA	NA	NA	NA	NA	NA	NA	NA	NA	NA	NA	NA	NA	NA	NA	NA	NA	NA	NA	NA	NA	NA	NA	NA	NA	NA	NA	NA	NA	NA	NA	NA	NA	NA	8522153	NA	NA	1.11786e+06	NA	NA	1.21847e+06	NA	NA	NA	NA
P34896	SHMT1	NA	NA	NA	NA	NA	NA	3.28787e+06	NA	NA	NA	NA	NA	NA	NA	NA	NA	NA	237945	NA	NA	NA	NA	128753	119788	NA	349617	NA	NA	265012	NA	NA	NA	NA	NA	NA	NA	NA	NA	NA	NA	NA	NA	NA	NA	4831232	NA	NA	NA
Q13126-2	MTAP	NA	80303240	95715424	153837872	305821312	185760416	342496576	244931376	NA	NA	NA	NA	5.54676e+06	NA	NA	NA	NA	NA	NA	NA	NA	NA	NA	NA	NA	5909880	NA	NA	NA	NA	NA	814088512	NA	NA	NA	NA	5.00581e+06	NA	NA	NA	NA	NA	NA	NA	NA	NA	NA	NA
O00592	PODXL	NA	NA	NA	NA	NA	NA	NA	NA	NA	NA	NA	NA	NA	NA	NA	NA	NA	NA	NA	NA	NA	NA	NA	NA	NA	NA	NA	NA	NA	NA	NA	NA	NA	NA	NA	NA	NA	NA	NA	NA	NA	NA	NA	558209	2.19556e+06	NA	NA	NA
P60842	EIF4A1	NA	NA	NA	NA	NA	NA	NA	NA	212447	NA	NA	2.27106e+06	NA	181781	1.36685e+06	335714	93399.8	1.29347e+06	NA	212251	110070	NA	108627	863586	NA	372651	105132	182676	NA	426422	439717	NA	NA	NA	NA	62740.1	NA	NA	NA	NA	NA	NA	NA	NA	82259698	NA	NA	NA
P34932	HSPA4	8448437	3641543	NA	NA	NA	NA	NA	NA	8043974	8231660	9488478	4.34701e+06	8.19458e+06	34477080	17645424	16106976	24412245	NA	1.09839e+07	5456246	NA	6172357	6.65962e+06	7.79359e+06	8834866	NA	NA	10256362	17982798	NA	NA	NA	NA	4383304	NA	2.99019e+07	27998480	25794482	NA	NA	NA	NA	NA	NA	22022972	NA	NA	NA
P50502	ST13	NA	NA	NA	NA	NA	NA	NA	NA	NA	NA	NA	NA	NA	NA	NA	NA	NA	NA	NA	NA	NA	NA	NA	NA	NA	NA	NA	NA	NA	NA	NA	NA	NA	NA	NA	NA	NA	NA	NA	NA	NA	NA	NA	NA	NA	NA	NA	NA
Q14847-2	LASP1	NA	NA	NA	NA	NA	NA	NA	NA	NA	NA	NA	NA	NA	NA	NA	NA	NA	NA	NA	NA	NA	NA	NA	NA	NA	NA	NA	NA	NA	NA	NA	NA	NA	NA	NA	NA	NA	NA	NA	NA	NA	NA	NA	NA	19189814	NA	1.4829e+06	NA
P19957	PI3	NA	NA	4.63663e+07	4.00012e+07	32557454	2.90045e+07	12384270	12185760	NA	NA	NA	NA	NA	NA	NA	NA	NA	NA	NA	NA	NA	NA	NA	NA	NA	NA	NA	NA	NA	NA	NA	NA	NA	NA	NA	NA	NA	NA	NA	NA	NA	NA	NA	NA	9019890	11565186	10165116	4.07841e+06
P28799	GRN	21665730	84854344	NA	NA	NA	NA	NA	NA	3.46284e+06	NA	NA	NA	NA	NA	55749	NA	NA	16613.1	41301.1	NA	25853.5	184206	37786.6	NA	NA	NA	NA	82240	NA	NA	NA	NA	28248.3	NA	NA	44313.3	NA	NA	NA	25747.9	NA	65885.4	NA	NA	NA	NA	NA	NA
P61077-3	UBE2D3	NA	NA	NA	NA	NA	NA	25876842	NA	NA	NA	NA	NA	NA	NA	NA	NA	NA	NA	NA	NA	NA	NA	NA	NA	NA	NA	NA	NA	NA	NA	NA	545574	18427936	10217350	10363714	NA	NA	NA	NA	NA	NA	NA	NA	NA	NA	NA	NA	NA
P05783	KRT18	NA	NA	NA	NA	NA	NA	NA	NA	NA	NA	NA	NA	NA	NA	NA	NA	NA	NA	NA	NA	NA	NA	NA	NA	NA	NA	NA	NA	NA	NA	NA	NA	NA	NA	NA	NA	NA	NA	NA	NA	NA	NA	NA	NA	23244148	NA	NA	NA
P78386	KRT85	NA	NA	NA	NA	NA	NA	NA	NA	NA	NA	NA	NA	NA	NA	7300177	NA	NA	NA	NA	NA	NA	NA	NA	NA	NA	17275574	NA	NA	NA	NA	NA	NA	NA	NA	NA	NA	NA	NA	NA	NA	NA	NA	NA	14658251	NA	NA	NA	NA
Q08ET2	SIGLEC14	NA	NA	NA	NA	NA	NA	NA	NA	NA	NA	NA	NA	NA	NA	NA	NA	NA	NA	NA	NA	NA	NA	NA	NA	NA	NA	NA	NA	NA	NA	NA	NA	NA	NA	NA	NA	NA	NA	NA	NA	NA	NA	NA	NA	NA	NA	NA	NA
Q7Z5L7-3	PODN	NA	NA	11550651	4.68531e+06	1.49642e+06	1.38372e+06	NA	NA	NA	NA	NA	NA	NA	NA	NA	NA	NA	NA	NA	NA	NA	NA	NA	NA	NA	NA	NA	NA	NA	NA	NA	NA	NA	NA	NA	NA	NA	NA	NA	NA	NA	NA	NA	NA	NA	NA	223993	NA
Q15762	CD226	NA	5925045	8.86351e+06	7.06361e+06	NA	4.15743e+06	NA	3.07748e+06	NA	NA	5753327	NA	NA	NA	NA	NA	3570304	NA	4.51784e+06	3.69908e+06	2.95273e+06	NA	4.71521e+06	NA	NA	1.28948e+07	NA	NA	10419916	NA	NA	12712473	3.19298e+06	8.74626e+06	41930814	NA	3.37764e+06	NA	NA	NA	10825592	NA	NA	10449882	1.5529e+06	997182	NA	45977.9
O15511	ARPC5	NA	3.41671e+07	NA	7.98342e+06	10214322	8.14316e+06	10752260	2.41592e+06	NA	NA	NA	6681170	NA	6.00004e+06	6.19792e+06	NA	NA	NA	NA	NA	NA	NA	3510256	825072	NA	NA	NA	NA	NA	1.96167e+06	NA	1423929	NA	NA	6398141	NA	NA	NA	NA	NA	NA	NA	NA	NA	NA	710139	3.78425e+06	2.56101e+06
P0CG39	POTEJ	21343722	NA	36563789	13407652	19922532	NA	NA	NA	NA	140539	NA	NA	NA	NA	NA	NA	NA	3934730	NA	NA	NA	NA	7.74199e+06	NA	NA	NA	NA	NA	NA	NA	NA	NA	NA	NA	NA	NA	NA	NA	NA	NA	NA	NA	NA	NA	6.75216e+06	12676745	5744664	NA
Q06323-2	PSME1	NA	3118444	NA	NA	NA	NA	NA	NA	NA	NA	NA	NA	NA	3.63932e+06	NA	NA	1.62511e+06	NA	NA	NA	NA	529224	NA	639010	99683.9	287616	119548	59997.2	242681	15822.2	74063.8	NA	NA	90918.7	NA	NA	NA	NA	102073	650627	NA	NA	295871	NA	NA	NA	NA	NA
Q02413	DSG1	NA	NA	NA	NA	NA	NA	NA	NA	NA	NA	NA	NA	NA	NA	NA	NA	NA	NA	NA	NA	NA	NA	NA	NA	NA	NA	NA	NA	NA	NA	NA	NA	NA	NA	NA	NA	NA	NA	NA	NA	NA	NA	NA	NA	NA	NA	NA	NA
Q5ZPR3	CD276	1.52314e+07	115926352	NA	7.02419e+06	NA	55625264	NA	13012060	NA	NA	NA	NA	NA	NA	NA	NA	NA	428957	12588064	NA	289906	4.55719e+06	88238	NA	410937	NA	37655.8	NA	NA	460281	252453	NA	NA	NA	NA	NA	NA	NA	NA	NA	NA	NA	NA	NA	NA	NA	9170067	2.26523e+06
P26641-2	EEF1G	NA	NA	NA	8.18642e+06	21494476	12106964	20113490	21493596	NA	NA	NA	NA	NA	NA	NA	NA	NA	NA	NA	2.70844e+06	NA	NA	NA	NA	NA	NA	NA	NA	NA	NA	NA	NA	1.49595e+06	4.32865e+06	26077800	NA	NA	NA	NA	NA	NA	NA	NA	NA	NA	929072	NA	167762
P07093-3	SERPINE2	NA	NA	NA	NA	NA	NA	NA	NA	NA	NA	NA	NA	NA	NA	NA	NA	NA	NA	NA	NA	NA	NA	NA	NA	NA	NA	NA	NA	NA	NA	NA	NA	NA	NA	NA	NA	NA	NA	NA	NA	NA	NA	NA	NA	NA	NA	NA	NA
P23284	PPIB	NA	3748639	5863756	1.92002e+06	127692380	2.26939e+07	8444555	1.59807e+07	NA	NA	NA	NA	NA	NA	1.4103e+06	976509	303981	3.11497e+06	805527	NA	244210	426791	NA	NA	1.0654e+06	NA	567175	NA	NA	NA	1.00236e+06	NA	NA	NA	NA	NA	NA	NA	NA	NA	NA	NA	NA	NA	46601020	15908730	2.18098e+06	NA
Q9HCU0	CD248	31919632	35903676	44484164	8.11334e+06	NA	1.89735e+06	NA	5.33868e+06	NA	NA	NA	NA	NA	NA	NA	1671732	7760785	910775	NA	NA	229019	2.05158e+06	10245603	NA	NA	1.6507e+06	NA	NA	2.31459e+06	NA	NA	NA	NA	NA	NA	NA	NA	NA	NA	NA	NA	NA	NA	NA	2.63652e+06	NA	NA	498922
P11684	SCGB1A1	NA	NA	NA	NA	NA	NA	NA	NA	NA	17515150	NA	6.61137e+06	NA	NA	NA	NA	5.84892e+06	NA	8445518	NA	NA	NA	7.3113e+06	NA	NA	NA	NA	NA	6.77197e+06	NA	NA	NA	4421913	NA	1.26504e+06	6019562	NA	10505567	6.49747e+06	NA	5880933	NA	42573444	32260948	NA	NA	NA	NA
Q8N2K1-3	UBE2J2	1.62768e+07	224801694	233958076	105679765	200252592	159053956	NA	136944316	69093.8	589901	101189	459134	316401	82468.1	315872	NA	105023	327301	304989	NA	339672	NA	415343	1.52262e+06	194234	183662	1.58067e+06	507509	452828	412225	201050	61548.6	NA	40058.1	NA	105758	NA	NA	NA	NA	NA	83566.4	NA	100787	2.22238e+06	5.2303e+07	1.68751e+06	2.48035e+06
P21695	GPD1	NA	NA	NA	NA	NA	NA	NA	NA	NA	NA	NA	NA	2.79464e+06	NA	NA	7219144	NA	NA	NA	NA	NA	661410	NA	NA	15553381	NA	NA	2.08027e+06	NA	NA	152102	NA	NA	370366	NA	NA	NA	NA	NA	2.58588e+06	NA	NA	NA	NA	NA	NA	NA	38185
Q9NYL9	TMOD3	NA	2.55842e+06	NA	2.99717e+07	23113696	7.14163e+07	54734100	3.04505e+07	NA	7.31309e+06	6475936	186111	24486846	2.66972e+07	NA	NA	160175	238773	15678768	4.57579e+06	168326	7885566	5.76449e+06	NA	7.75969e+06	140634	218382	1.52607e+07	9.80463e+06	141417	27026512	NA	35762560	40373944	23681562	322914	NA	NA	NA	NA	NA	4627872	12386101	190524	4.13364e+06	1.16613e+06	NA	346345
P09104	ENO2	NA	NA	NA	NA	NA	NA	NA	NA	NA	NA	NA	NA	4.20338e+06	NA	NA	NA	NA	NA	NA	NA	NA	NA	NA	NA	NA	NA	NA	NA	NA	4.87259e+06	NA	NA	4981370	NA	NA	NA	NA	NA	NA	NA	NA	NA	NA	NA	924564	1.44347e+06	NA	NA
P49721	PSMB2	NA	NA	NA	NA	NA	NA	NA	NA	NA	NA	NA	NA	NA	NA	NA	NA	NA	NA	NA	NA	NA	NA	NA	NA	NA	NA	NA	NA	NA	NA	NA	NA	NA	NA	NA	NA	NA	NA	NA	NA	NA	NA	NA	NA	NA	NA	NA	NA
P10451	SPP1	NA	5066274	NA	161842696	NA	NA	NA	9776852	1750681	5579321	49781171	NA	NA	31772438	NA	23877380	25850688	21085516	42562924	55324627	18868440	93739510	82704162	NA	2.59355e+07	20279930	NA	93494328	45329802	7970547	17610226	27173292	NA	9034178	6828145	NA	5.97317e+06	5.04335e+07	NA	2.68875e+06	34172751	NA	1.7155e+06	64990421	NA	25046464	2.27949e+06	709175
P20073	ANXA7	7.15555e+06	NA	NA	NA	NA	NA	NA	NA	NA	NA	6157090	NA	NA	8.30141e+06	7.74499e+06	NA	NA	NA	NA	NA	10475202	NA	9191713	NA	NA	NA	NA	NA	NA	NA	NA	NA	8743715	NA	NA	NA	NA	NA	NA	NA	NA	21590228	2.00861e+06	52925344	NA	NA	NA	NA
Q04446	GBE1	NA	NA	NA	NA	NA	NA	NA	NA	NA	NA	NA	NA	NA	NA	NA	NA	NA	NA	NA	NA	NA	NA	NA	NA	NA	NA	NA	NA	NA	NA	NA	NA	NA	NA	NA	NA	NA	NA	NA	NA	NA	NA	NA	NA	NA	NA	NA	NA
Q16851	UGP2	3497555	27909372	NA	NA	NA	NA	NA	NA	NA	NA	NA	NA	NA	NA	NA	2.98573e+06	NA	NA	NA	1358088	NA	NA	2.03226e+06	NA	NA	NA	NA	NA	NA	NA	NA	1.67875e+07	NA	NA	3392021	NA	NA	NA	3.04577e+06	NA	NA	NA	NA	NA	1.92188e+06	NA	NA	NA
Q96MK3	FAM20A	NA	NA	9703638	9124953	NA	7817357	NA	NA	NA	NA	NA	NA	NA	NA	NA	6403625	9345831	3.12035e+07	3.39272e+06	5347340	NA	NA	2.56731e+06	NA	NA	3.97613e+06	NA	NA	5072349	2.27763e+06	NA	NA	16915216	4.79042e+06	NA	NA	NA	NA	2.36321e+06	208942	3966435	2.00674e+06	390601	3297858	11692069	NA	291271	NA
P15311	EZR	NA	6549278	1.50378e+07	NA	1.53877e+07	18107282	1.94104e+07	4928626	3.84501e+06	6552551	1.80311e+06	1631363	5.08628e+06	3881264	4.31763e+06	803673	1.60786e+06	NA	1.1084e+06	1.51295e+06	1.73126e+06	1.33038e+06	1.16402e+06	18802524	4890951	NA	6.50544e+06	2.01928e+06	903801	83716.1	556095	NA	516550	2.45737e+06	891232	NA	NA	3027768	NA	1.89997e+06	4.80985e+06	1.42085e+06	3.7102e+06	1.75028e+06	3703731	NA	NA	296908
A6NIZ1	-	NA	NA	NA	NA	NA	NA	NA	NA	NA	NA	NA	NA	NA	NA	NA	NA	NA	NA	NA	NA	NA	NA	NA	NA	NA	NA	NA	NA	NA	NA	NA	NA	NA	NA	NA	NA	NA	NA	NA	NA	NA	NA	NA	NA	NA	NA	NA	NA
P07911-5	UMOD	7.98963e+07	1.47946e+07	1.64003e+07	2.16224e+07	23892417	23154899	36151656	22085161	NA	248544	110250	139480	142655	NA	576402	1.10058e+06	NA	184434	158289	NA	4.41272e+06	5.56172e+06	NA	4.24312e+06	540558	NA	3.32589e+06	534989	46210.7	127187	411317	NA	4.63891e+06	2.46992e+07	NA	92154.4	NA	NA	156243	467898	NA	632185	NA	NA	6164606	7.841e+06	3.14075e+06	1.69206e+06
P21926	CD9	NA	NA	NA	3.79359e+06	NA	NA	NA	NA	NA	NA	85509024	NA	NA	43122936	NA	NA	67891752	NA	NA	70208576	NA	NA	NA	NA	5.03459e+06	72647592	NA	NA	NA	NA	NA	8.20984e+06	42981264	41214528	211675060	NA	NA	NA	NA	NA	NA	NA	NA	NA	NA	NA	NA	NA
P47756	CAPZB	NA	NA	NA	NA	7156083	2.56823e+06	NA	NA	493589	487057	NA	NA	1.74936e+06	6.51519e+06	163683	261942	553052	286553	286611	700196	NA	362844	334075	NA	1.08886e+06	1.81763e+06	164643	1.64515e+06	346438	342879	NA	153073	1.19966e+06	1.4455e+06	NA	648141	765661	NA	461542	1.06984e+06	NA	NA	NA	NA	NA	NA	NA	NA
P01137	TGFB1	7.35444e+06	16765236	40997264	4.60739e+07	4.00909e+07	31296546	7.80905e+06	3.49714e+06	4.59881e+07	38947405	5.16659e+07	50574031	4.31626e+07	14057055	27950197	1.87301e+07	25644326	47721827	36395565	44428093	2.14152e+07	3.56959e+06	42438432	85240282	75318439	48706776	13939244	2.25915e+07	3.29924e+07	3.13279e+06	4.04138e+06	NA	NA	7.13711e+07	3.45146e+07	4.61292e+07	4.4785e+07	48857586	29930266	1.52247e+07	23646510	3.7729e+06	2.43541e+06	NA	4074235	1.17805e+07	NA	2.29556e+06
Q9UDY2-7	TJP2	NA	NA	NA	NA	NA	NA	NA	5.2713e+06	NA	NA	NA	NA	NA	NA	NA	NA	NA	NA	NA	NA	NA	NA	NA	NA	NA	NA	NA	NA	NA	NA	NA	NA	25913374	16332467	NA	NA	NA	NA	NA	NA	NA	NA	NA	NA	NA	NA	NA	NA
Q96EG1	ARSG	NA	NA	NA	NA	NA	NA	NA	NA	NA	NA	NA	NA	NA	NA	NA	NA	NA	NA	NA	NA	NA	NA	NA	NA	NA	NA	NA	NA	NA	NA	NA	NA	NA	NA	NA	NA	NA	NA	NA	NA	NA	NA	NA	NA	NA	NA	NA	NA
P09467	FBP1	NA	NA	14566747	5289233	383373951	5992676	77368864	11542595	3.85565e+07	3256093	119314704	32712480	4691293	87127920	38346351	18900334	122174136	43103923	NA	115955864	NA	6.79592e+06	65734360	49803152	NA	54939306	3.15321e+07	16421971	105122672	4.89915e+07	12063760	40593984	1.51183e+06	1.78809e+07	83128749	1.95614e+07	NA	35644562	3.09687e+07	NA	52232636	30083532	12860368	40242616	NA	28855056	19442388	7.10041e+06
Q8NCL4	GALNT6	NA	65573008	173691696	145709472	99000528	147518912	NA	270778624	NA	NA	NA	NA	NA	NA	884794	8.17653e+06	14455232	5.27677e+06	NA	NA	12692207	10733631	5373641	NA	NA	NA	NA	NA	6102399	195066	3.13138e+06	NA	NA	NA	NA	2.74158e+06	NA	2.62497e+06	NA	NA	NA	NA	NA	NA	NA	NA	NA	NA
Q9NQW7-3	XPNPEP1	2732839	8702549	NA	6.46683e+06	NA	NA	NA	NA	NA	3.60024e+06	355002	5679444	1.54951e+06	2.44394e+06	636576	1.1165e+06	837251	472938	3920452	8092725	207551	481247	558937	967505	1.19127e+06	NA	NA	NA	NA	4.21181e+06	NA	NA	1.90742e+06	4.78626e+06	NA	5.48181e+06	1.53099e+07	1.61662e+06	3.05155e+06	NA	1213096	NA	2.0907e+06	NA	NA	NA	NA	75866.9
Q99426	TBCB	NA	NA	NA	NA	NA	NA	NA	NA	NA	NA	NA	NA	NA	NA	NA	NA	NA	NA	NA	NA	NA	NA	NA	NA	NA	NA	NA	NA	NA	NA	NA	NA	NA	12042085	4924273	NA	NA	NA	NA	NA	NA	9212083	NA	NA	NA	NA	NA	NA
Q9H115	NAPB	NA	NA	NA	NA	NA	NA	NA	NA	8.32398e+06	1.68033e+06	NA	NA	NA	NA	NA	NA	NA	NA	NA	NA	11735703	4793851	NA	NA	5.09716e+06	NA	8.2775e+06	22963092	NA	3250525	9208190	NA	NA	NA	NA	11173500	9295340	NA	11640810	8629891	NA	NA	4513274	NA	NA	NA	NA	NA
P08254	MMP3	NA	NA	NA	NA	NA	NA	NA	NA	4.10497e+06	NA	13565934	33160596	NA	9159618	25177108	NA	7.05218e+06	15031833	NA	4.34587e+06	NA	3153747	7.13221e+06	NA	NA	23712206	16262126	NA	4.03434e+06	NA	1.03498e+06	NA	11932705	NA	4162109	4214497	NA	20759170	NA	NA	17235774	19320302	NA	NA	NA	NA	NA	NA
O60664	PLIN3	NA	NA	NA	NA	NA	NA	NA	NA	NA	NA	NA	NA	NA	NA	NA	NA	NA	NA	NA	NA	NA	NA	NA	NA	NA	NA	NA	NA	NA	NA	NA	NA	NA	NA	NA	NA	NA	NA	NA	NA	NA	NA	NA	NA	NA	NA	NA	NA
Q8WXD2	SCG3	NA	NA	NA	NA	4.67719e+06	NA	6801763	NA	NA	5495650	NA	6.95761e+06	NA	5361564	6.04783e+06	4.26822e+06	4.95871e+06	1.63114e+06	9713270	6494719	2.67175e+06	3.22533e+06	NA	NA	NA	NA	3.30651e+06	6618227	4.47053e+06	NA	NA	NA	NA	3.1352e+06	NA	10070064	6.29118e+06	14606290	3.33682e+06	NA	6.15003e+06	6672725	NA	10567989	NA	NA	NA	33847.6
P30086	PEBP1	3.48002e+06	NA	8704367	126349338	NA	NA	NA	NA	3049291	6.62642e+06	1.87604e+07	21645486	NA	1.24292e+07	3780931	319568608	435918787	24078046	80669058	332994842	25169866	22727920	112546368	NA	21165126	83796745	NA	69975440	150606376	12049891	51367008	63348656	7.52177e+06	31595708	31406512	NA	7948130	NA	NA	1.56995e+06	4779696	NA	NA	3.04728e+06	10801406	NA	3.74738e+06	NA
O43396	TXNL1	NA	NA	NA	NA	NA	NA	NA	NA	NA	NA	NA	NA	NA	NA	NA	NA	NA	NA	NA	NA	NA	NA	NA	NA	NA	NA	NA	NA	NA	NA	NA	NA	NA	NA	NA	NA	NA	NA	NA	NA	NA	NA	NA	NA	NA	NA	NA	NA
Q96RW7	HMCN1	NA	55465636	NA	NA	NA	NA	NA	NA	NA	NA	NA	NA	NA	NA	NA	NA	NA	NA	NA	NA	NA	NA	NA	NA	NA	NA	NA	NA	NA	NA	NA	NA	81333.6	NA	NA	NA	NA	NA	NA	NA	NA	NA	NA	NA	NA	NA	NA	NA
O75608	LYPLA1	NA	NA	NA	NA	NA	NA	NA	NA	NA	NA	NA	NA	NA	NA	NA	NA	NA	NA	NA	NA	NA	NA	954126	NA	NA	NA	NA	NA	3.69249e+06	NA	NA	NA	NA	NA	3.5112e+06	NA	NA	NA	NA	NA	NA	NA	NA	NA	NA	NA	NA	NA
P10809	HSPD1	NA	NA	NA	NA	NA	NA	NA	NA	NA	NA	NA	NA	NA	NA	NA	NA	NA	NA	NA	NA	NA	NA	NA	NA	NA	NA	NA	NA	NA	NA	NA	NA	NA	NA	NA	NA	NA	NA	NA	NA	NA	NA	NA	NA	NA	NA	NA	NA
P07711	CTSL	33551250	7176035	13539080	NA	14483484	NA	59553505	20579348	51884446	12917768	55953404	8139714	NA	12965193	51003388	NA	34914912	37217652	40966752	68827832	8.08856e+06	NA	1.77684e+07	NA	171703952	20036244	54763180	3.71966e+06	21839642	55998426	5.71782e+07	NA	15734487	88826080	128929571	17507892	4.18762e+06	NA	13244046	9581775	23937090	2.86194e+06	5.92971e+06	167334998	4.62041e+06	NA	NA	NA
P50583	NUDT2	NA	NA	NA	NA	3.43009e+06	NA	NA	NA	NA	NA	NA	NA	NA	NA	NA	NA	NA	NA	NA	NA	NA	NA	NA	15481541	14634058	6668904	NA	NA	NA	NA	NA	NA	NA	NA	4925773	NA	NA	5.34523e+06	NA	NA	NA	4.06413e+06	NA	NA	NA	NA	208033	NA
Q96NZ9-3	PRAP1	NA	NA	1.78176e+07	6917897	6.5951e+07	31373809	15313405	37004584	5.08387e+06	1.72179e+06	NA	8774240	4.91212e+06	NA	9080028	7.97062e+06	24279610	2.70537e+06	7.94384e+06	18595544	4.92613e+06	9570883	2.34274e+06	8.05274e+06	8022535	24556380	72740792	5.58767e+06	58312775	4.06678e+07	33207858	11785889	NA	3.31393e+06	1.62935e+06	NA	NA	NA	NA	NA	NA	NA	53312.3	NA	NA	NA	2.02606e+06	NA
Q9Y678	COPG1	NA	NA	NA	NA	NA	NA	NA	NA	NA	NA	NA	NA	NA	NA	NA	NA	NA	NA	NA	NA	NA	NA	NA	NA	NA	NA	NA	NA	NA	NA	NA	NA	NA	NA	NA	NA	NA	NA	NA	NA	NA	NA	NA	NA	NA	NA	NA	NA
Q8WVN6	SECTM1	11835211	NA	NA	NA	NA	NA	9757154	NA	NA	NA	NA	NA	NA	NA	NA	NA	NA	NA	NA	NA	NA	NA	NA	NA	NA	NA	NA	NA	NA	NA	NA	29268074	NA	NA	17608596	NA	NA	NA	NA	NA	NA	NA	NA	1.99079e+06	NA	NA	NA	NA
Q13310-3	PABPC4	3.0069e+06	NA	NA	NA	NA	NA	NA	NA	NA	NA	NA	NA	NA	NA	NA	NA	NA	NA	NA	1.25347e+06	NA	NA	NA	5062227	NA	NA	NA	NA	NA	NA	NA	NA	7947239	NA	2.9221e+06	9167300	NA	4.8402e+06	3.90499e+06	NA	6.41783e+06	NA	NA	NA	NA	NA	NA	NA
P20700	LMNB1	NA	NA	NA	NA	NA	NA	NA	NA	NA	NA	NA	NA	NA	NA	NA	NA	NA	NA	NA	NA	NA	NA	NA	NA	NA	NA	NA	NA	NA	NA	NA	NA	NA	NA	NA	NA	NA	NA	NA	NA	NA	NA	NA	NA	NA	NA	NA	NA
Q9H3S1	SEMA4A	NA	NA	NA	NA	NA	NA	NA	NA	7069907	NA	NA	8186583	3.27259e+06	NA	NA	NA	NA	NA	NA	NA	NA	NA	NA	NA	NA	NA	NA	NA	NA	NA	NA	NA	3.66492e+06	4.29124e+06	NA	NA	NA	NA	NA	NA	NA	NA	NA	3.28921e+06	NA	NA	1.57513e+06	904619
P51149	RAB7A	5453146	NA	5436811	NA	8822815	NA	NA	NA	NA	3247682	6196922	NA	16700821	18268460	NA	5.46343e+06	NA	7.61244e+06	7537190	NA	NA	3924766	NA	10665374	NA	NA	7.79368e+06	NA	11509338	19894662	13426700	3.17077e+06	NA	13422437	24310418	NA	NA	NA	NA	NA	21631534	NA	12095720	NA	NA	NA	3.87114e+06	280569
P19256	CD58	NA	NA	NA	NA	NA	NA	NA	NA	NA	NA	NA	NA	NA	NA	NA	NA	NA	NA	9446256	10022892	10981968	17465160	13809406	NA	NA	NA	NA	NA	NA	23341506	26471816	NA	NA	NA	NA	4.96099e+06	NA	NA	NA	NA	NA	NA	NA	NA	NA	NA	NA	NA
Q6IN85	PPP4R3A	NA	NA	NA	2.47972e+06	1.19227e+06	8925455	NA	3.84506e+06	NA	NA	NA	91196.7	NA	90070.6	NA	669069	NA	NA	525799	363583	NA	NA	NA	NA	676902	NA	NA	454582	422190	NA	571160	NA	NA	NA	NA	NA	95095.6	NA	NA	NA	NA	NA	NA	NA	4.27903e+06	6183208	1.95808e+06	9.1955e+06
P31948-2	STIP1	1.30822e+06	NA	4.52768e+06	NA	14683722	NA	63347332	12836584	NA	NA	NA	NA	NA	NA	NA	NA	NA	NA	NA	NA	NA	NA	NA	NA	NA	NA	NA	NA	NA	9201990	NA	1.39777e+06	16462395	34465968	3.28512e+06	19959066	4975870	NA	11482479	NA	NA	NA	NA	NA	4847717	NA	NA	1.01135e+06
Q9NZD4	AHSP	14183383	NA	NA	NA	NA	NA	3477199	5.20003e+06	NA	NA	NA	NA	749520	NA	NA	8935205	4933790	NA	3280726	4693776	NA	4482544	NA	NA	NA	9369379	NA	NA	3.42974e+06	NA	NA	NA	NA	5316212	3464339	NA	1.46429e+06	NA	NA	4.18575e+06	NA	NA	NA	1.18015e+07	NA	3357545	NA	NA
P36269-3	GGT5	NA	NA	NA	NA	NA	NA	NA	NA	NA	NA	NA	NA	NA	2556789	NA	4754832	1.38921e+06	6.44979e+06	4.67294e+06	3.67645e+06	3.89183e+06	2.8601e+06	2.85922e+06	5.07859e+06	NA	2.37185e+06	NA	3.15677e+06	2.23204e+06	1.68331e+06	1.4695e+06	712626	5.28906e+06	2.06845e+06	986107	6078321	5505706	8165220	9236592	NA	7.81098e+06	1.08636e+07	NA	15833955	NA	NA	NA	NA
O15355	PPM1G	NA	NA	NA	NA	NA	NA	NA	NA	NA	NA	NA	NA	NA	NA	NA	NA	NA	NA	NA	NA	NA	NA	NA	NA	NA	NA	NA	NA	NA	NA	NA	NA	NA	NA	40961.1	NA	NA	NA	NA	NA	NA	NA	NA	NA	13644059	NA	NA	NA
Q9Y696	CLIC4	NA	NA	NA	NA	NA	NA	NA	NA	NA	1.64655e+06	NA	2209996	NA	NA	NA	7374218	NA	NA	2982483	NA	4.82425e+06	4.32615e+06	2.88567e+06	NA	4.02694e+06	NA	NA	4858433	4154851	2.30059e+06	NA	NA	4.48316e+06	NA	NA	1.59466e+06	6.08058e+06	NA	2.03201e+06	NA	NA	NA	NA	NA	NA	NA	NA	NA
Q14141	SEPTIN6	NA	NA	NA	NA	NA	NA	NA	NA	NA	NA	NA	NA	NA	NA	NA	NA	NA	NA	NA	NA	NA	NA	NA	NA	NA	NA	NA	NA	NA	NA	NA	NA	NA	NA	NA	NA	NA	NA	NA	NA	NA	NA	NA	NA	NA	NA	NA	NA
Q92626	PXDN	NA	NA	NA	NA	NA	NA	NA	NA	NA	NA	NA	NA	NA	NA	NA	NA	NA	NA	NA	NA	NA	NA	NA	NA	NA	NA	NA	NA	NA	NA	NA	NA	NA	NA	NA	NA	NA	NA	NA	NA	NA	NA	NA	NA	NA	NA	NA	NA
Q14314	FGL2	4.98786e+06	NA	NA	NA	NA	NA	NA	5.65135e+06	NA	NA	11868180	NA	NA	NA	NA	12212925	5.82696e+06	NA	10132440	10651290	NA	NA	NA	NA	NA	11698910	NA	NA	NA	NA	NA	NA	NA	NA	NA	NA	NA	NA	NA	NA	NA	NA	11186051	NA	NA	12928759	2.20146e+06	180262
Q96PL1	SCGB3A2	NA	5.87751e+06	3.4424e+06	1.75368e+06	3042332	NA	NA	NA	NA	NA	NA	NA	NA	NA	NA	NA	NA	NA	NA	NA	NA	NA	NA	NA	9764974	NA	NA	NA	NA	NA	NA	NA	NA	NA	NA	10951971	NA	NA	NA	NA	NA	NA	NA	NA	NA	NA	NA	NA
Q9UBC2-2	EPS15L1	NA	NA	NA	NA	NA	NA	NA	NA	NA	NA	NA	NA	NA	NA	NA	NA	NA	NA	NA	NA	NA	NA	NA	NA	NA	NA	NA	NA	NA	NA	NA	NA	NA	4.844e+06	NA	NA	NA	NA	NA	NA	NA	NA	NA	NA	NA	NA	NA	NA
P62136-2	PPP1CA	NA	3011251	4.36647e+06	6.33862e+06	13406703	NA	NA	1.73797e+06	NA	NA	NA	NA	NA	NA	NA	NA	14073704	NA	NA	7.72524e+06	NA	NA	NA	NA	NA	4349408	NA	3.46278e+06	7.90982e+06	NA	NA	NA	2.22132e+06	NA	NA	4.16622e+06	4896006	2.88497e+06	NA	NA	NA	NA	NA	NA	7.23353e+06	5091944	NA	2.83499e+06
P09326	CD48	NA	NA	NA	NA	NA	NA	NA	NA	NA	NA	NA	NA	NA	NA	NA	NA	NA	NA	NA	NA	NA	NA	NA	NA	NA	NA	NA	NA	NA	NA	NA	NA	NA	NA	NA	NA	NA	NA	NA	NA	NA	NA	NA	NA	NA	NA	NA	NA
Q13308-6	PTK7	93075424	NA	17722990	6046690	NA	NA	NA	2.58369e+06	NA	NA	NA	NA	NA	NA	NA	NA	NA	NA	NA	NA	NA	NA	NA	NA	NA	NA	NA	NA	NA	NA	NA	NA	NA	NA	2.62875e+06	NA	NA	NA	NA	NA	NA	NA	NA	NA	1.12031e+06	NA	NA	NA
P07148	FABP1	NA	NA	NA	NA	NA	NA	NA	NA	NA	NA	NA	NA	NA	NA	NA	NA	NA	NA	NA	NA	NA	NA	NA	NA	NA	NA	NA	NA	NA	NA	NA	NA	3853603	NA	NA	NA	NA	NA	NA	NA	NA	NA	NA	NA	NA	NA	NA	NA
P68371	TUBB4B	NA	NA	NA	NA	17453454	NA	17013842	NA	NA	NA	NA	NA	NA	NA	NA	NA	NA	NA	NA	NA	3.65418e+06	NA	NA	NA	NA	NA	NA	NA	NA	NA	NA	NA	NA	NA	NA	NA	NA	NA	NA	NA	NA	NA	NA	NA	52948335	NA	2.11881e+06	371261
Q7L1W4	LRRC8D	NA	NA	NA	NA	NA	NA	NA	NA	879861	NA	NA	NA	NA	NA	NA	NA	NA	NA	NA	NA	NA	NA	NA	NA	NA	NA	NA	NA	NA	82000.8	NA	NA	NA	NA	NA	NA	NA	NA	NA	NA	NA	NA	NA	NA	NA	NA	NA	NA
Q9H1B5	XYLT2	NA	NA	NA	NA	NA	NA	NA	NA	NA	5.21173e+06	NA	NA	NA	NA	NA	NA	NA	NA	NA	NA	NA	NA	NA	NA	NA	NA	NA	NA	NA	NA	NA	NA	NA	11081239	NA	NA	NA	NA	NA	NA	NA	10549160	8423548	10389465	NA	NA	NA	NA
Q7Z5N4	SDK1	10752584	NA	NA	NA	NA	NA	NA	NA	NA	NA	NA	NA	NA	NA	NA	NA	48223.4	NA	NA	NA	NA	62669.8	NA	NA	133780	NA	NA	64480.5	NA	NA	21952.8	NA	NA	NA	NA	NA	NA	NA	NA	NA	NA	NA	NA	NA	NA	NA	NA	NA
Q9BPW8	NIPSNAP1	NA	NA	NA	NA	NA	NA	NA	NA	NA	NA	NA	NA	NA	NA	NA	NA	NA	NA	NA	NA	NA	NA	NA	NA	NA	NA	NA	NA	NA	NA	NA	NA	NA	NA	NA	NA	NA	NA	NA	NA	NA	NA	NA	NA	NA	NA	NA	NA
Q14019	COTL1	NA	NA	6469702	NA	7.22696e+07	3.79614e+06	NA	59098406	6216058	8324063	NA	NA	4866437	NA	NA	NA	NA	NA	NA	23323292	15308902	NA	10696307	5.28997e+06	NA	NA	1.18886e+07	484841	12758402	3.28832e+06	1.30841e+07	5257890	93441744	1.04694e+08	132560704	NA	NA	NA	12721121	NA	NA	NA	1.81827e+06	451542304	NA	15191920	2.44517e+07	1.11078e+06
Q58A45	PAN3	NA	NA	NA	NA	NA	NA	NA	NA	NA	NA	NA	NA	NA	NA	NA	NA	NA	NA	NA	NA	NA	NA	NA	NA	NA	NA	NA	NA	NA	NA	NA	NA	NA	NA	NA	NA	NA	NA	NA	NA	NA	NA	NA	NA	NA	NA	NA	NA
P07437	TUBB	3.28289e+06	NA	NA	NA	3.23053e+06	5.46667e+06	NA	NA	NA	NA	NA	163111	NA	NA	73306	485467	NA	NA	NA	NA	NA	348492	NA	NA	802600	38223.2	84694.2	298004	NA	59602.8	122168	26327.3	NA	NA	NA	NA	NA	NA	NA	NA	45600.5	NA	NA	319694	NA	NA	3.85722e+06	3.76375e+06
P29350-4	PTPN6	1.54163e+06	7082640	11426025	2.12391e+06	17067806	7033607	1.17273e+07	27379331	NA	NA	7.47247e+06	NA	NA	13114440	7.93539e+06	3.69477e+06	NA	NA	2118830	1232959	4.37997e+06	1.52687e+07	19172752	7.96376e+06	6.26132e+06	NA	7580465	16991521	31490691	4978138	1.52132e+07	5.67002e+06	52898842	18797385	15830015	12048978	4396258	1.92753e+07	NA	NA	10041401	9605590	NA	NA	NA	2.25921e+06	367838	191576
Q15257	PTPA	NA	NA	NA	NA	NA	NA	NA	NA	837355	NA	NA	1.0887e+07	9100930	9305982	NA	NA	NA	NA	NA	NA	NA	NA	16718507	1.32819e+07	1.61301e+07	11385130	NA	NA	28332264	394039	745400	NA	5811134	NA	20092722	NA	NA	NA	NA	8.33048e+06	NA	NA	NA	NA	NA	828694	NA	1.58568e+06
Q99435-3	NELL2	NA	NA	NA	NA	NA	NA	NA	NA	NA	NA	NA	NA	NA	NA	NA	NA	NA	NA	NA	NA	NA	NA	NA	NA	NA	NA	NA	NA	NA	NA	NA	NA	NA	NA	NA	NA	NA	NA	NA	NA	NA	NA	NA	NA	NA	NA	NA	NA
Q13642	FHL1	NA	NA	NA	NA	10002019	NA	NA	NA	NA	NA	15024346	NA	NA	11229234	NA	15514590	13043442	NA	12162953	18180134	NA	NA	18463294	NA	NA	19677764	NA	NA	NA	10544066	7719691	NA	NA	15465419	NA	NA	NA	NA	NA	NA	NA	NA	NA	NA	NA	NA	NA	NA
Q92882	OSTF1	1.35099e+07	10559044	1.78764e+07	7752509	5.43723e+06	NA	11183320	NA	NA	NA	NA	7.90595e+06	NA	1.40585e+06	14620834	NA	NA	10130147	NA	NA	7771431	1.71202e+06	NA	NA	2.65308e+06	NA	6449154	NA	17863568	NA	1.12438e+06	303786	NA	1.82884e+06	1.33761e+07	NA	NA	NA	NA	NA	NA	NA	NA	NA	78258840	NA	2.54298e+06	NA
Q9NSB2	KRT84	NA	NA	NA	NA	NA	NA	NA	NA	NA	NA	NA	NA	NA	NA	NA	NA	NA	NA	NA	NA	NA	NA	NA	NA	NA	NA	NA	NA	NA	NA	NA	NA	NA	NA	NA	NA	NA	NA	NA	NA	NA	NA	NA	NA	NA	NA	NA	NA
P08238	HSP90AB1	NA	NA	NA	NA	NA	NA	NA	NA	NA	NA	NA	NA	NA	NA	NA	NA	NA	NA	NA	NA	NA	NA	NA	NA	NA	NA	NA	NA	NA	NA	NA	NA	NA	NA	NA	NA	NA	NA	NA	NA	NA	NA	NA	NA	NA	NA	NA	NA
Q99466	NOTCH4	NA	NA	NA	NA	NA	NA	NA	NA	NA	NA	NA	NA	NA	NA	NA	NA	NA	NA	NA	NA	NA	NA	NA	NA	NA	NA	NA	NA	NA	NA	NA	NA	NA	NA	NA	NA	NA	NA	NA	NA	NA	NA	NA	NA	NA	NA	NA	NA
P40926	MDH2	NA	NA	NA	NA	NA	NA	NA	NA	NA	NA	NA	NA	NA	NA	NA	NA	NA	NA	NA	NA	NA	NA	NA	NA	NA	NA	NA	NA	NA	NA	NA	NA	NA	NA	NA	NA	NA	NA	NA	NA	NA	NA	NA	NA	NA	NA	NA	NA
Q9UK23	NAGPA	42852336	30559244	17558576	NA	NA	NA	NA	NA	NA	NA	NA	NA	NA	NA	NA	NA	NA	NA	NA	NA	NA	NA	NA	NA	NA	NA	NA	NA	NA	NA	NA	NA	NA	NA	NA	NA	NA	NA	NA	NA	NA	NA	NA	NA	NA	NA	NA	NA
Q8NDA2	HMCN2	NA	11319411	19344238	1.19989e+07	9524203	NA	NA	NA	NA	3.25979e+06	NA	300579	NA	NA	41255.7	6997749	11394224	NA	15884614	20700472	234387	6.95612e+06	1.03074e+07	NA	11369239	NA	NA	7276432	NA	51338.5	4.02362e+06	4.17887e+06	NA	8637051	5383454	156767	NA	9387363	NA	NA	4.61159e+06	NA	NA	NA	11809278	NA	NA	NA
Q93088	BHMT	NA	NA	NA	5.3693e+06	NA	NA	NA	NA	7.48676e+06	NA	NA	4.91998e+06	349703	NA	3.68551e+06	4.42377e+06	NA	NA	NA	NA	NA	NA	NA	3501690	5148151	NA	10314899	NA	NA	NA	NA	NA	NA	4.13493e+06	NA	NA	NA	NA	NA	NA	NA	NA	NA	NA	NA	NA	2.1564e+06	631483
Q01995	TAGLN	NA	4.6249e+06	NA	11115927	256688144	NA	411755584	NA	8589988	5263564	NA	NA	9847672	NA	9485767	195655008	NA	NA	52723628	NA	6.71045e+06	208738720	NA	7.78264e+06	13428426	NA	5173811	NA	NA	11471638	NA	6230925	NA	186179712	NA	NA	49253976	NA	NA	78538596	NA	NA	29425620	NA	NA	NA	503801	232123
Q8NBJ4	GOLM1	4915977	11670736	29048850	33355358	14976613	18446438	NA	1.09234e+07	NA	NA	11460098	NA	NA	1.75721e+07	NA	NA	13440205	NA	NA	4323251	4.00339e+06	NA	7735204	NA	NA	NA	NA	NA	8652647	NA	NA	NA	NA	NA	NA	NA	NA	NA	NA	NA	NA	NA	1.903e+06	5.02469e+06	1.31779e+07	16052705	4.89334e+06	1.40147e+06
Q3ZCW2	LGALSL	NA	3.18564e+06	NA	NA	NA	5.73764e+06	NA	NA	7887001	NA	173393878	67992286	2787236	71825048	57396654	49244576	6.69088e+07	2.23883e+07	15600045	80187706	4047675	6125466	94561943	112931932	259388784	9.53211e+07	19725268	3.26113e+06	6.02771e+06	3.49798e+08	4.54245e+06	21318533	1.4445e+06	140872657	1127639240	6.6899e+07	10952873	84526568	NA	NA	73777252	56690244	29144239	159218628	1.5714e+06	2.78043e+06	4.81729e+07	6.25075e+06
Q15262-4	PTPRK	NA	NA	92559872	2.8633e+06	NA	NA	NA	NA	NA	NA	NA	NA	NA	NA	NA	NA	NA	NA	NA	NA	NA	NA	NA	NA	NA	NA	NA	NA	NA	NA	NA	1.66832e+06	NA	NA	2.56568e+06	NA	NA	NA	NA	NA	NA	NA	NA	NA	NA	NA	NA	NA
P55268	LAMB2	NA	NA	NA	NA	NA	NA	NA	NA	NA	NA	NA	NA	NA	NA	NA	NA	NA	NA	NA	NA	NA	NA	NA	NA	NA	NA	NA	NA	NA	NA	NA	NA	NA	NA	NA	NA	NA	NA	NA	NA	NA	NA	NA	NA	NA	NA	NA	NA
Q00839	HNRNPU	NA	NA	NA	NA	NA	NA	NA	NA	NA	NA	NA	NA	NA	NA	NA	NA	NA	NA	NA	NA	NA	NA	NA	NA	NA	NA	NA	NA	NA	NA	NA	NA	NA	NA	NA	NA	NA	NA	NA	NA	NA	NA	NA	NA	NA	NA	NA	NA
P02461	COL3A1	NA	NA	NA	NA	NA	NA	NA	NA	NA	NA	NA	NA	NA	NA	NA	NA	NA	NA	NA	NA	NA	NA	NA	NA	NA	NA	NA	NA	NA	NA	NA	NA	NA	NA	NA	NA	NA	NA	NA	NA	NA	NA	NA	NA	NA	NA	NA	NA
Q9Y274	ST3GAL6	1563756	2.00665e+06	2.60529e+06	4.10229e+06	3.78223e+06	NA	6.99501e+06	2.75988e+06	NA	NA	NA	NA	NA	NA	NA	NA	NA	NA	NA	NA	NA	NA	NA	NA	NA	NA	NA	NA	NA	NA	NA	2.51693e+06	NA	NA	14440020	NA	NA	NA	NA	NA	NA	NA	NA	NA	NA	NA	NA	NA
P23526	AHCY	NA	NA	NA	NA	NA	NA	42930656	3.77374e+06	3.3768e+06	1.52658e+06	912793	7.58283e+06	1.04847e+07	25320955	2573983	1.36254e+07	1.36537e+06	2.70862e+06	1.65583e+07	15274579	NA	NA	2505251	8.23052e+06	27605031	3.08169e+06	NA	2.30418e+06	3.322e+06	NA	NA	1.34528e+06	4.75819e+06	7.59315e+06	3.37734e+06	NA	24995745	19847484	1.1969e+07	14623642	7.14045e+06	10124831	1.98365e+07	33184900	1.15258e+06	NA	NA	NA
Q00610	CLTC	NA	NA	NA	NA	6690054	NA	NA	NA	7832474	NA	15714606	NA	1.40036e+06	3529070	1.64994e+06	10811871	NA	737783	1185706	NA	NA	1.17647e+06	NA	NA	NA	NA	NA	4.19544e+06	NA	NA	935262	2529065	NA	NA	NA	NA	NA	NA	NA	NA	NA	NA	1.31438e+06	NA	NA	NA	NA	73573.6
P0DMV9	HSPA1B	NA	NA	2559423	NA	NA	NA	7.51077e+06	NA	NA	12851173	11920773	9188376	NA	1.48546e+07	NA	NA	NA	NA	7532754	10650851	NA	8411115	NA	NA	3.61235e+06	1.16946e+07	5489542	18530617	NA	7203155	7081722	1.62858e+07	NA	11375911	2.69841e+07	13936381	16552895	NA	9022944	NA	7393279	9333367	NA	1.77203e+06	NA	NA	NA	194949
P60033	CD81	NA	46871732	NA	8622643	NA	6.90257e+06	19217214	27534030	NA	NA	NA	NA	3014869	NA	17749308	NA	NA	NA	6603717	NA	NA	NA	NA	NA	NA	NA	NA	NA	NA	NA	NA	12250856	NA	NA	10384518	NA	8094486	8391429	NA	NA	NA	NA	NA	NA	NA	NA	NA	NA
P52565	ARHGDIA	NA	NA	558406144	NA	883117888	NA	767814516	NA	26843958	NA	7.04293e+06	10309117	NA	18901802	6107039	NA	NA	NA	NA	NA	7.96917e+06	7.46762e+06	80139954	NA	NA	NA	7945731	NA	6.48034e+06	NA	NA	7.75447e+06	NA	NA	52305516	NA	NA	41852076	4.3814e+06	NA	20660070	NA	NA	NA	NA	NA	28328140	NA
Q96MU6	ZNF778	NA	12631228	NA	NA	NA	NA	NA	NA	NA	NA	NA	NA	NA	NA	NA	NA	NA	NA	NA	NA	NA	NA	NA	NA	NA	NA	NA	NA	NA	NA	NA	NA	NA	NA	NA	NA	NA	NA	NA	NA	NA	NA	NA	NA	NA	NA	NA	NA
Q9Y3I1	FBXO7	NA	NA	NA	NA	NA	NA	NA	NA	13140037	4912515	NA	22226526	5248381	4.93717e+06	8.08086e+06	NA	NA	NA	NA	NA	7.11064e+06	NA	5.30486e+06	NA	16550131	NA	NA	13654635	NA	3.9338e+06	NA	NA	NA	NA	NA	NA	NA	NA	NA	NA	18057560	NA	NA	8681957	NA	NA	NA	NA
P06748	NPM1	NA	NA	NA	NA	NA	NA	NA	NA	NA	NA	NA	NA	NA	NA	NA	NA	NA	NA	NA	NA	NA	NA	NA	NA	NA	NA	NA	NA	NA	NA	NA	NA	NA	NA	NA	NA	NA	NA	NA	NA	NA	NA	NA	NA	NA	NA	NA	NA
Q9UBR2	CTSZ	63036820	90659976	33508966	42612098	4488817	1.92171e+07	NA	NA	NA	NA	NA	NA	NA	NA	NA	2.28276e+06	NA	828245	NA	605012	83511.3	NA	NA	NA	NA	NA	NA	NA	NA	NA	2.88299e+06	NA	NA	NA	NA	NA	NA	NA	NA	NA	NA	NA	215971	NA	NA	41645028	4.28254e+06	970640
P55103	INHBC	83919547	6.63771e+07	24698982	49970384	7.83191e+07	35332950	39725628	1.59335e+07	758925	255478	NA	2.7653e+06	NA	NA	1.49177e+06	271094	1.37627e+06	NA	663742	3.38771e+06	191032	832711	3.30568e+06	279846	NA	NA	546842	1.43231e+06	8806270	740746	NA	646634	267745	NA	331064	NA	19643572	1.53145e+06	216537	39322.2	1.2851e+06	3.04422e+06	NA	1.0172e+06	5.19343e+06	3060192	NA	498963
Q16787	LAMA3	15114377	17023216	NA	NA	NA	NA	NA	NA	94571.3	24188.4	NA	NA	8555.57	NA	NA	NA	NA	NA	NA	NA	NA	NA	NA	117342	NA	NA	NA	NA	NA	NA	NA	NA	NA	68358	NA	93306.6	418655	NA	NA	NA	NA	NA	NA	NA	NA	NA	NA	NA
Q96HR3	MED30	9.05529e+06	27497898	36596320	30460128	37433229	28279919	38070438	28248876	NA	NA	NA	NA	NA	NA	NA	NA	NA	NA	NA	NA	NA	NA	NA	NA	NA	NA	NA	NA	NA	NA	NA	NA	NA	NA	NA	NA	NA	NA	NA	NA	NA	NA	NA	NA	2.82534e+06	5.08046e+06	117930	512711
P68366	TUBA4A	NA	NA	NA	226381152	NA	NA	NA	NA	NA	NA	NA	NA	NA	NA	NA	NA	NA	NA	NA	NA	NA	NA	NA	NA	NA	NA	NA	NA	NA	NA	NA	NA	NA	NA	15968155	NA	NA	NA	NA	NA	NA	NA	NA	NA	NA	NA	NA	NA
P07900-2	HSP90AA1	NA	NA	NA	NA	NA	NA	NA	NA	NA	293524	NA	691331	NA	NA	NA	NA	NA	NA	NA	NA	482199	NA	NA	NA	NA	NA	701016	NA	NA	NA	NA	2.23845e+06	1.41223e+06	4.42176e+06	8857637	1.04296e+06	567116	NA	NA	4.89852e+06	15766120	NA	NA	11610733	NA	2520255	NA	5861193
Q8WWA0	ITLN1	NA	NA	NA	NA	NA	NA	NA	NA	NA	NA	NA	NA	NA	NA	NA	NA	NA	NA	NA	NA	NA	NA	NA	NA	NA	NA	NA	NA	NA	NA	NA	NA	NA	NA	NA	30214058	18582018	16542436	NA	NA	NA	NA	NA	NA	NA	NA	NA	NA
Q9NR12	PDLIM7	NA	18688068	NA	NA	6.45004e+06	2.24933e+06	5711893	34063100	NA	NA	3.96981e+06	NA	12827163	NA	NA	17302694	7206437	3.60434e+06	NA	5.11518e+06	NA	NA	NA	NA	NA	NA	NA	NA	3.41889e+06	NA	NA	3.37552e+06	NA	6720536	76114072	NA	NA	NA	NA	NA	NA	NA	NA	NA	3.78461e+06	NA	NA	1.60781e+06
Q4LDE5	SVEP1	6.70387e+06	1.92913e+06	NA	64245310	12521024	18821042	8794958	1.91655e+07	NA	2.39074e+06	NA	NA	NA	NA	10266289	6.24383e+06	13449235	12081876	1.22443e+07	47148171	3.77145e+06	259512	7585916	27826514	NA	NA	7652096	4956898	15752649	18988213	7.60664e+06	NA	NA	5.35272e+06	NA	NA	NA	NA	NA	NA	NA	NA	NA	NA	1.89677e+06	NA	NA	NA
P15529-2	CD46	12021706	NA	NA	NA	18494728	NA	72675752	NA	NA	NA	NA	248140	74922.6	246640	72542.9	NA	NA	40812.8	NA	NA	NA	NA	NA	NA	NA	87236.2	NA	NA	NA	NA	NA	NA	NA	NA	NA	NA	NA	NA	NA	NA	NA	NA	NA	NA	NA	NA	NA	NA
P01891	HLA-A	NA	NA	NA	NA	NA	NA	4604617	NA	4.16289e+06	NA	NA	NA	NA	NA	NA	13774228	9393521	NA	NA	NA	NA	NA	NA	NA	NA	NA	NA	NA	NA	NA	NA	NA	NA	16374251	31861832	NA	3.11731e+06	3771352	NA	NA	5.95498e+06	NA	NA	NA	NA	NA	NA	NA
P09382	LGALS1	NA	NA	NA	NA	NA	NA	NA	NA	NA	3.58963e+06	NA	NA	NA	NA	7.03095e+06	NA	NA	5617178	NA	NA	NA	NA	3699945	8615629	NA	NA	NA	NA	NA	6364481	3410853	NA	5420357	11256647	NA	NA	NA	NA	NA	NA	NA	NA	NA	NA	NA	2.58224e+06	NA	NA
Q01105	SET	3.86192e+06	NA	16897070	NA	NA	NA	8752797	9860433	NA	NA	NA	NA	NA	NA	NA	NA	NA	NA	NA	NA	3.5615e+06	NA	NA	NA	NA	NA	4169199	NA	NA	NA	NA	NA	NA	NA	NA	NA	NA	NA	NA	NA	NA	NA	NA	NA	19186254	NA	NA	NA
A0A0C4DH33	IGHV1-24	NA	NA	NA	NA	NA	NA	NA	NA	NA	5.97121e+06	NA	NA	NA	NA	NA	NA	NA	NA	NA	9254116	NA	NA	NA	NA	NA	9734368	NA	NA	NA	NA	NA	7000657	NA	NA	NA	NA	NA	NA	NA	NA	NA	NA	NA	6575040	NA	NA	NA	NA
Q8IW75	SERPINA12	NA	NA	NA	NA	NA	NA	NA	NA	5.15937e+06	NA	NA	7988710	1.40498e+06	NA	2731293	NA	33562560	1.77465e+07	8501683	50634184	NA	NA	NA	NA	NA	NA	NA	NA	NA	3.07337e+06	NA	1.58921e+06	NA	NA	3.80999e+06	NA	4543605	NA	NA	NA	NA	NA	NA	NA	NA	NA	NA	NA
Q96QR8	PURB	NA	NA	NA	NA	NA	NA	NA	NA	20258850	811492	19218950	8468194	1.18814e+06	7004054	NA	3.03778e+06	7.02354e+06	NA	5.20822e+06	4.06144e+06	4.83276e+06	NA	2.70009e+06	NA	29865504	12854336	4.15304e+06	NA	1.76137e+06	NA	NA	2739732	24900994	10025433	290493	NA	5.70265e+06	12242259	NA	1.49787e+06	4.37067e+06	NA	3.06793e+06	2.66259e+07	NA	NA	NA	NA
Q02747	GUCA2A	NA	NA	NA	1.61227e+07	13926619	7602942	4318798	4.35287e+06	4.8809e+06	11557428	NA	8797279	2.74054e+07	40457788	NA	NA	NA	NA	NA	NA	NA	NA	20705568	5.6509e+06	NA	NA	7.32996e+06	11927445	NA	1.10615e+06	NA	5.28001e+06	NA	NA	NA	NA	17321242	NA	NA	NA	NA	NA	NA	13155405	3333171	NA	155099	191525
P49720	PSMB3	NA	NA	NA	NA	NA	NA	7.93848e+06	NA	14462203	NA	NA	30626256	NA	NA	8.29863e+06	NA	NA	9098151	NA	NA	9591435	NA	NA	NA	NA	NA	6.89398e+06	NA	NA	7.73103e+06	NA	NA	NA	NA	NA	5.0538e+06	NA	NA	NA	NA	NA	NA	NA	NA	NA	NA	NA	NA
Q96KG7	MEGF10	10700187	15688943	34572040	8018773	NA	NA	NA	NA	NA	NA	NA	NA	NA	NA	NA	NA	1.42409e+06	NA	NA	NA	185848	75481.6	NA	NA	NA	NA	NA	84579.8	17207	NA	NA	NA	NA	NA	NA	218186	NA	NA	NA	NA	NA	NA	NA	NA	NA	NA	6.65636e+06	NA
P22413	ENPP1	NA	NA	NA	NA	NA	NA	NA	NA	1.78607e+06	NA	1.3749e+06	NA	NA	NA	1.59375e+06	NA	NA	NA	NA	NA	NA	5094024	NA	NA	NA	NA	2.74098e+06	NA	3570044	5.80078e+06	NA	2.95066e+06	NA	NA	3.23535e+06	NA	NA	7.08583e+06	NA	NA	NA	NA	NA	NA	NA	NA	NA	NA
Q15366-2	PCBP2	NA	NA	NA	NA	NA	NA	NA	NA	NA	NA	NA	NA	NA	NA	NA	NA	NA	NA	NA	NA	NA	NA	NA	NA	NA	NA	NA	NA	NA	NA	NA	NA	NA	NA	NA	NA	NA	NA	NA	NA	NA	NA	NA	NA	NA	NA	NA	NA
A0A0B4J1U7	IGHV6-1	NA	NA	NA	NA	NA	NA	NA	NA	NA	NA	NA	NA	NA	NA	NA	NA	NA	NA	NA	NA	NA	NA	NA	NA	NA	NA	NA	NA	NA	NA	NA	NA	NA	NA	NA	NA	NA	10708904	NA	NA	NA	NA	NA	NA	NA	NA	NA	NA
P07585	DCN	9280394	NA	NA	NA	NA	NA	NA	NA	NA	NA	NA	NA	NA	NA	NA	NA	NA	NA	NA	NA	NA	NA	NA	NA	NA	NA	NA	NA	NA	NA	NA	NA	NA	NA	NA	NA	NA	NA	NA	NA	NA	NA	NA	NA	7.34911e+06	NA	NA	NA
Q9UGT4	SUSD2	NA	NA	NA	NA	NA	NA	NA	NA	NA	NA	NA	NA	NA	NA	NA	NA	NA	NA	NA	NA	5250767	NA	NA	NA	NA	NA	NA	NA	NA	NA	NA	NA	NA	NA	NA	NA	NA	NA	NA	NA	NA	3.63146e+06	NA	NA	NA	NA	NA	NA
P04080	CSTB	NA	101898005	48668621	32285664	22387464	32354850	NA	33231947	82793.2	70005.8	NA	68837.6	12222.1	NA	NA	NA	NA	NA	NA	NA	62749.6	NA	NA	188914	NA	67431.8	NA	NA	34166.3	NA	NA	NA	37962.4	NA	NA	NA	NA	NA	NA	NA	NA	NA	NA	118628	NA	NA	1260109	NA
P19971-2	TYMP	NA	1.52523e+06	2.70843e+06	4229009	NA	1.50688e+06	NA	NA	NA	NA	3.68049e+06	NA	NA	NA	NA	NA	NA	NA	NA	NA	NA	NA	NA	NA	NA	NA	NA	9933258	1.12008e+07	NA	2309132	697656	NA	NA	4.57049e+06	NA	NA	NA	NA	NA	NA	NA	NA	NA	NA	NA	NA	NA
O43278	SPINT1	NA	NA	NA	NA	NA	NA	NA	NA	NA	NA	NA	NA	NA	NA	NA	NA	NA	NA	NA	NA	NA	NA	NA	NA	NA	NA	NA	NA	NA	NA	NA	NA	NA	NA	NA	NA	NA	NA	NA	NA	NA	NA	NA	NA	NA	NA	NA	NA
P29122-7	PCSK6	NA	NA	NA	NA	409808416	NA	NA	NA	NA	NA	3.66857e+06	NA	960980	4.07523e+06	4.77031e+06	16518373	NA	8997469	NA	7.6438e+06	NA	NA	NA	4942415	NA	NA	NA	NA	NA	NA	NA	3881240	9274500	1.78354e+07	6.0332e+06	6125331	NA	NA	6176306	NA	16111363	1.41776e+07	7.08803e+06	2.34053e+07	NA	NA	467259	425349
Q15833-3	STXBP2	NA	90074496	NA	11322175	4639682	NA	NA	22014129	NA	NA	10078506	NA	NA	7494765	NA	NA	NA	NA	NA	NA	NA	NA	NA	NA	NA	3.71969e+06	NA	NA	NA	NA	7.84314e+06	13252381	NA	NA	NA	NA	NA	NA	NA	96736296	NA	NA	2.01461e+06	NA	NA	NA	NA	558222
O14960	LECT2	47635900	NA	NA	NA	NA	NA	NA	NA	NA	NA	NA	NA	NA	NA	NA	NA	NA	NA	NA	NA	NA	NA	NA	NA	NA	NA	NA	NA	NA	NA	NA	NA	NA	NA	NA	NA	NA	NA	NA	NA	NA	NA	NA	NA	NA	NA	NA	NA
P08311	CTSG	NA	NA	NA	NA	NA	NA	NA	NA	NA	NA	NA	NA	NA	NA	NA	6279424	9141055	8938283	4017666	10784005	NA	NA	NA	NA	NA	NA	NA	NA	NA	NA	NA	NA	NA	3169304	2.20133e+06	NA	NA	NA	NA	NA	3.10933e+06	NA	NA	NA	NA	NA	NA	NA
Q9HDC9	APMAP	5.78499e+06	1.32238e+06	NA	NA	NA	NA	NA	NA	45921282	16711040	37494514	25797133	NA	16975664	NA	55111498	41190650	6.13025e+07	32309814	34264157	30999905	29100671	54766724	27456262	21233698	18364068	38333220	17644022	50761878	31784092	15945626	8.69816e+06	7.00132e+07	58471044	29165208	87007270	6.38015e+07	101846970	61447344	38696092	60292752	123366736	71135392	92729096	NA	NA	NA	NA
Q9NZ63	C9orf78	NA	NA	NA	NA	NA	NA	NA	NA	NA	NA	NA	NA	NA	NA	NA	NA	NA	NA	NA	NA	NA	NA	NA	NA	NA	NA	NA	NA	NA	NA	NA	NA	NA	NA	NA	NA	NA	NA	NA	NA	NA	NA	NA	NA	NA	NA	NA	NA
P20933	AGA	NA	NA	10866116	NA	16836856	6.15325e+06	28658114	14758136	NA	NA	NA	NA	NA	NA	NA	NA	NA	NA	NA	NA	NA	NA	NA	NA	NA	NA	NA	NA	NA	NA	NA	NA	NA	NA	NA	NA	NA	NA	NA	NA	NA	NA	NA	NA	842417	1.60843e+06	2.72525e+06	626233
Q8NHU6	TDRD7	NA	NA	NA	NA	NA	NA	NA	NA	17941632	1.64811e+06	NA	17552280	10576664	NA	NA	10135519	NA	3.84641e+06	NA	NA	9515069	18934581	NA	5587959	14205833	NA	10044062	7.19381e+06	NA	NA	NA	NA	3140498	5373202	NA	1.139e+06	4.90043e+07	NA	NA	2147903	NA	10549428	3.24675e+06	NA	NA	NA	2.72409e+06	856023
P14174	MIF	NA	NA	NA	NA	NA	NA	NA	NA	NA	NA	NA	NA	NA	NA	NA	NA	NA	NA	NA	NA	NA	NA	NA	NA	NA	NA	NA	NA	NA	NA	NA	NA	NA	NA	NA	NA	NA	NA	NA	NA	NA	NA	NA	NA	NA	NA	NA	NA
P0DP23	CALM1	NA	NA	NA	NA	13506529	NA	7453869	NA	54757154	4.71445e+07	71170648	59818584	3.41135e+07	71481840	43836836	7.23627e+07	44519408	4.08998e+07	5.96611e+07	46818276	NA	7.69092e+07	5.72341e+07	1.24007e+08	107414748	6.99971e+07	NA	7.57733e+07	6.66433e+07	38022923	44864969	1.61162e+07	65512201	7.33293e+07	427743556	68696618	9.61033e+07	128598672	18949434	3.20138e+07	39472644	25670192	8.85818e+08	87106524	NA	NA	3.58811e+06	281000
P08514	ITGA2B	4.6539e+06	NA	18961022	22874926	17845878	9.71149e+06	26226796	51306028	NA	NA	NA	NA	1.08073e+06	6024097	NA	13420446	6.23461e+06	12708859	NA	3.77248e+06	NA	NA	2.67601e+06	11565388	1.46606e+07	11290244	NA	NA	NA	NA	NA	7.90023e+06	23762214	3.88445e+07	2.68071e+07	NA	2.86966e+06	NA	NA	NA	24855398	10028845	4.28572e+06	74201192	6.15982e+06	7.12951e+06	2.55502e+06	1.63232e+06
Q15465	SHH	694243	1.36524e+06	NA	NA	NA	NA	NA	NA	NA	NA	NA	NA	NA	NA	NA	NA	1.33171e+06	NA	NA	NA	NA	NA	NA	NA	NA	NA	NA	NA	NA	NA	NA	NA	NA	NA	NA	NA	NA	NA	NA	NA	NA	6.17157e+06	NA	NA	NA	NA	NA	NA
Q15555	MAPRE2	NA	5726970	33196156	3.27075e+06	NA	NA	NA	NA	NA	495971	NA	NA	932228	NA	NA	NA	965478	NA	NA	NA	196506	NA	NA	NA	NA	NA	215229	282781	870572	9278708	NA	107570	1.68165e+06	2331674	1.73302e+07	NA	249228	2.48162e+06	144930	61664.8	NA	574142	162298	787064	NA	NA	NA	195814196
Q13232	NME3	NA	NA	NA	NA	NA	NA	NA	NA	NA	NA	NA	NA	NA	NA	NA	NA	NA	NA	NA	NA	NA	NA	NA	NA	NA	NA	NA	NA	NA	NA	NA	NA	NA	NA	NA	NA	NA	NA	NA	NA	NA	NA	NA	NA	NA	NA	NA	NA
O95372	LYPLA2	NA	NA	NA	NA	NA	NA	NA	NA	NA	NA	NA	NA	NA	NA	NA	NA	NA	NA	NA	NA	NA	NA	NA	NA	NA	NA	NA	NA	NA	NA	NA	NA	NA	NA	NA	NA	NA	NA	NA	NA	NA	NA	NA	NA	NA	NA	NA	NA
Q9BWD1-2	ACAT2	NA	NA	NA	NA	NA	NA	NA	NA	NA	NA	NA	NA	NA	NA	NA	NA	NA	NA	NA	NA	NA	NA	NA	NA	NA	NA	NA	NA	NA	NA	NA	NA	NA	NA	NA	NA	NA	NA	NA	NA	NA	NA	NA	NA	NA	NA	NA	NA
Q9H1U4	MEGF9	4478014	2.76967e+06	NA	NA	NA	NA	NA	NA	NA	NA	NA	NA	NA	NA	NA	NA	NA	NA	NA	NA	NA	NA	NA	NA	NA	NA	NA	NA	NA	NA	NA	NA	NA	NA	NA	NA	NA	NA	NA	NA	NA	NA	NA	NA	NA	NA	NA	NA
Q3LXA3	TKFC	NA	NA	NA	NA	NA	NA	NA	NA	NA	NA	11538471	NA	NA	34034184	6.75788e+06	NA	NA	14023365	NA	NA	NA	45488792	NA	6.81598e+06	NA	NA	7705738	3.92321e+06	58198116	9856249	NA	12838206	8154916	NA	7.798e+06	NA	166860400	NA	13761904	NA	12032990	NA	NA	NA	NA	1.063e+06	2.53362e+06	NA
P26572	MGAT1	NA	NA	NA	NA	NA	NA	NA	NA	NA	NA	NA	NA	NA	NA	NA	NA	NA	NA	NA	NA	NA	NA	2214429	NA	NA	NA	NA	NA	4.29443e+06	NA	4040764	NA	NA	NA	NA	NA	5228984	NA	3.4567e+06	NA	NA	NA	NA	5670251	NA	NA	NA	NA
P23467-3	PTPRB	3.08079e+06	NA	NA	NA	NA	NA	NA	NA	NA	798670	NA	6.08566e+06	NA	NA	2.45083e+06	6197879	8378727	8636632	NA	6819377	5.03655e+06	NA	NA	NA	NA	NA	2.89387e+06	3516591	NA	6.71591e+06	6.4514e+06	NA	873371	NA	NA	1.21395e+06	NA	3.2149e+06	NA	NA	NA	NA	NA	NA	NA	NA	NA	444452
Q59EK9	RUNDC3A	15859898	NA	NA	NA	NA	NA	NA	NA	14406343	2.37932e+06	56043900	5029894	NA	37033528	3.12606e+06	59060940	37514520	33345374	84908176	84479368	14699959	35697132	21214112	18157990	104925992	50075272	NA	54223212	55613420	42436688	81416144	44693288	NA	NA	NA	NA	11689842	18573634	NA	NA	NA	NA	NA	NA	NA	NA	NA	NA
P09603	CSF1	764044	NA	NA	4.09058e+06	7.32389e+06	2.64823e+06	1.19176e+06	3302966	2.44589e+06	NA	NA	761302	NA	11649309	NA	NA	8139360	NA	NA	30030006	NA	NA	1.97874e+07	NA	4299888	13625161	NA	NA	235381	157846	NA	2.6967e+06	NA	NA	12430434	1.45191e+06	3.21642e+06	NA	NA	NA	NA	NA	1.64962e+06	1.1981e+07	NA	471437	NA	NA
Q16288	NTRK3	NA	NA	NA	NA	NA	NA	5390962	15140659	NA	NA	NA	NA	600587	NA	120099048	NA	NA	76891160	6124227	8579252	NA	7.55074e+06	NA	NA	29507082	8.00728e+06	NA	4073935	18781104	11886373	1.59631e+06	NA	NA	3.77317e+06	NA	NA	5651915	NA	NA	1.72646e+06	NA	NA	1.37877e+06	3.38873e+06	76340256	2.5304e+06	65655366	1.20075e+06
Q9NS98	SEMA3G	NA	5.13172e+06	NA	NA	NA	NA	NA	NA	6.66848e+06	1.81377e+06	3.90463e+06	4.80934e+06	845040	NA	3.57514e+06	10186430	5.04661e+06	5796204	6022094	NA	7012694	6281834	7864608	6.66285e+06	NA	8000553	NA	5992857	5708032	NA	13756645	NA	NA	5.46091e+06	5454776	11772185	8498161	5.86658e+06	9117839	4735328	7.78439e+06	8682573	NA	12107954	NA	NA	NA	318136
O14793	MSTN	NA	NA	NA	NA	9831014	11787621	5.80458e+06	NA	NA	10780400	28734074	20191222	11138292	NA	NA	6.01999e+06	10114048	3.83296e+06	NA	NA	21011402	NA	NA	22338052	NA	NA	5.82169e+06	7.41249e+06	NA	NA	NA	NA	24134660	NA	NA	NA	NA	NA	NA	NA	NA	23573330	NA	NA	NA	NA	395100	NA
P13667	PDIA4	1.81056e+06	NA	NA	NA	NA	NA	NA	NA	NA	NA	8467083	NA	NA	NA	NA	6.98641e+06	17031240	NA	8284807	NA	NA	4217909	NA	NA	12022951	NA	NA	1.86543e+07	14191790	NA	7.46915e+06	1.26453e+07	NA	NA	3.62993e+06	NA	NA	6179902	NA	NA	NA	NA	NA	NA	786666	1.00503e+06	1522446	NA
Q96HC4-6	PDLIM5	NA	NA	NA	NA	NA	NA	NA	NA	37978604	5.92418e+06	NA	6.15495e+06	10162631	29683786	10776738	29053821	NA	NA	23674208	8712082	NA	17961130	6.01843e+06	NA	17700780	NA	NA	17734790	4.6754e+06	4.59035e+06	15184524	NA	63251016	63185330	NA	5.52039e+06	5.63049e+06	NA	NA	NA	NA	NA	NA	8870948	NA	1.8128e+06	1.17404e+06	NA
Q9UIQ6	LNPEP	NA	NA	NA	NA	NA	NA	NA	NA	NA	NA	NA	NA	NA	NA	NA	NA	NA	NA	NA	NA	NA	NA	NA	NA	NA	NA	NA	NA	NA	NA	NA	NA	NA	NA	NA	NA	NA	NA	NA	NA	NA	NA	NA	NA	NA	NA	NA	NA
Q8WUD1	RAB2B	NA	NA	NA	NA	NA	NA	NA	NA	NA	NA	NA	NA	NA	NA	NA	NA	NA	NA	NA	NA	NA	NA	NA	NA	NA	NA	NA	NA	NA	NA	NA	NA	NA	NA	NA	NA	NA	NA	NA	NA	NA	NA	NA	NA	NA	NA	NA	NA
Q96IU4	ABHD14B	NA	NA	NA	11123913	NA	4.5418e+06	NA	NA	9229128	NA	13818268	4778279	NA	NA	20647700	NA	NA	6.97211e+06	NA	NA	44289248	NA	NA	NA	NA	NA	NA	NA	NA	NA	NA	NA	5.33938e+06	NA	6.06795e+06	18699088	NA	NA	5.93243e+06	NA	NA	10582128	NA	9791430	NA	NA	NA	NA
Q7LDG7-2	RASGRP2	NA	11757637	NA	NA	NA	NA	NA	NA	NA	NA	NA	5.08366e+06	NA	NA	NA	4195847	NA	3982691	NA	NA	NA	9298493	5200598	4.40818e+06	NA	7820615	9357799	11026978	NA	7.06042e+06	NA	2.22409e+06	24283720	NA	NA	NA	5991732	NA	6369671	NA	NA	NA	NA	NA	3.51822e+06	NA	2.6293e+06	163782
O95747	OXSR1	NA	NA	NA	NA	NA	NA	NA	NA	NA	NA	NA	NA	NA	NA	NA	NA	NA	NA	NA	NA	NA	NA	NA	NA	NA	NA	NA	NA	NA	NA	NA	NA	NA	NA	NA	NA	NA	NA	NA	NA	NA	NA	NA	NA	NA	NA	NA	NA
P07951-2	TPM2	NA	NA	NA	NA	NA	NA	NA	NA	NA	NA	NA	NA	NA	NA	NA	NA	NA	NA	NA	NA	NA	NA	NA	NA	NA	NA	NA	NA	NA	NA	NA	NA	NA	NA	NA	NA	NA	NA	NA	NA	NA	NA	NA	NA	NA	NA	NA	NA
Q9BSJ8-2	ESYT1	4.2964e+06	NA	NA	NA	NA	NA	NA	21394356	4409920	3.16778e+06	NA	NA	NA	NA	NA	NA	NA	NA	NA	NA	5959206	4.32993e+06	NA	NA	NA	NA	NA	NA	NA	NA	NA	NA	11691027	21492662	NA	NA	NA	NA	NA	NA	NA	NA	NA	NA	NA	NA	NA	190445
Q14974	KPNB1	NA	NA	NA	NA	NA	NA	NA	14164086	NA	21102	5846662	NA	NA	NA	NA	NA	NA	NA	NA	NA	NA	NA	NA	NA	NA	3147107	NA	NA	NA	NA	NA	1.48306e+06	NA	NA	47588556	NA	231931	NA	NA	NA	NA	NA	NA	NA	764126	NA	NA	NA
Q6UY14-3	ADAMTSL4	2.57606e+07	31525648	32032470	24522236	53344371	30457222	89459093	92772782	NA	NA	3449082	NA	NA	6.29757e+06	NA	22778994	19537758	26939742	22782926	26117314	6.96517e+06	16200640	21291452	NA	NA	8312949	NA	11962070	18642472	12737608	9578833	6220552	NA	7.33997e+06	4196435	NA	NA	7.67979e+06	NA	NA	14792443	NA	NA	NA	5.72122e+06	2.90735e+06	1181164	NA
Q9UJZ1	STOML2	NA	NA	NA	NA	NA	NA	NA	NA	NA	NA	NA	NA	NA	NA	NA	NA	NA	NA	NA	NA	NA	NA	NA	NA	NA	NA	NA	NA	NA	NA	NA	NA	NA	NA	NA	NA	NA	NA	NA	NA	NA	NA	NA	NA	NA	NA	NA	NA
Q9C0B1	FTO	6176357	NA	4.4906e+06	NA	789479	NA	NA	NA	40119.6	NA	NA	NA	NA	NA	NA	NA	NA	207666	NA	NA	45610.4	NA	NA	NA	NA	NA	NA	NA	NA	NA	NA	NA	NA	NA	NA	NA	NA	NA	NA	NA	NA	NA	NA	NA	2.95028e+06	NA	51372.3	NA
Q86VP6	CAND1	NA	NA	NA	NA	NA	NA	NA	611657	671362	77028.6	1.05197e+06	2.93297e+06	512130	2998886	NA	548470	NA	NA	1.4241e+06	1.38481e+06	1.31956e+06	NA	NA	4.61016e+06	3.84575e+06	NA	930477	2.3532e+06	1499688	NA	NA	NA	899627	344916	564965	6154966	NA	4196595	3.57134e+06	724243	1.81382e+06	NA	NA	2.78735e+06	1.89725e+06	460979	NA	NA
Q10469	MGAT2	NA	NA	NA	NA	NA	NA	NA	NA	NA	NA	NA	NA	NA	NA	NA	NA	NA	NA	NA	NA	NA	NA	NA	NA	NA	NA	NA	NA	NA	NA	NA	NA	NA	NA	NA	NA	NA	NA	NA	NA	NA	NA	NA	NA	NA	NA	NA	NA
P08319-2	ADH4	NA	NA	NA	NA	NA	NA	NA	NA	NA	NA	NA	NA	NA	NA	NA	NA	6.79152e+06	NA	2.71266e+06	6743989	NA	NA	5.52545e+06	NA	NA	NA	NA	NA	NA	2.78668e+06	NA	NA	3.13782e+06	NA	8442904	NA	706632	NA	NA	NA	NA	NA	NA	NA	NA	NA	NA	NA
P62820	RAB1A	NA	NA	NA	NA	NA	NA	NA	NA	NA	NA	NA	NA	NA	NA	NA	NA	NA	NA	NA	NA	NA	NA	NA	NA	NA	NA	NA	NA	NA	NA	NA	1.41903e+06	NA	NA	37374320	NA	NA	NA	NA	NA	NA	NA	NA	NA	NA	NA	NA	NA
Q9NZN3	EHD3	NA	14410449	NA	NA	NA	5368814	NA	16170678	NA	2.37524e+06	NA	NA	4246708	NA	NA	NA	NA	8609161	11019869	5.3243e+06	NA	NA	NA	NA	NA	NA	NA	NA	NA	NA	NA	NA	130649792	112947760	49564108	NA	NA	NA	NA	NA	NA	NA	NA	NA	8.74088e+06	5136113	946243	340352
Q86YT9	JAML	NA	NA	NA	NA	NA	NA	NA	NA	NA	NA	NA	NA	NA	NA	NA	NA	NA	NA	NA	NA	NA	NA	NA	NA	NA	NA	NA	NA	NA	NA	NA	NA	NA	NA	NA	NA	NA	NA	NA	NA	NA	NA	NA	NA	NA	NA	NA	NA
P13010	XRCC5	NA	NA	NA	NA	20693960	NA	NA	NA	NA	NA	NA	NA	NA	NA	118809	NA	790955	252231	NA	NA	NA	NA	291687	899965	NA	265996	110159	NA	346488	246854	NA	106631	NA	NA	179462	NA	NA	NA	237509	NA	NA	204769	NA	NA	9656831	NA	NA	NA
P13686	ACP5	NA	2.83457e+06	NA	NA	NA	NA	NA	NA	7.91229e+06	1.24014e+06	4.05079e+07	10490818	2334306	31985972	15755930	NA	NA	NA	3.89593e+07	44410756	7441778	2.39732e+07	NA	11539937	NA	18634182	9440900	5702588	26169856	NA	NA	NA	4.10148e+06	5.12081e+06	NA	1.47798e+07	5031270	NA	8561870	6.98596e+06	6.95497e+06	5.89589e+06	1.42174e+06	NA	NA	NA	NA	1.55421e+06
P12110	COL6A2	NA	NA	NA	NA	NA	NA	NA	NA	12171370	5.12686e+06	14681050	12929292	2.98812e+06	9780713	10116863	8675448	11142099	NA	7310650	9405933	NA	18783260	8576918	11270827	13139915	10123718	NA	24767054	16486418	NA	NA	5.08427e+06	12507112	8176112	7114287	14369944	23149302	90711084	18228286	8.6079e+06	31055640	17812810	3.56019e+06	20869970	NA	NA	285993	171645
P78552	IL13RA1	NA	15464586	NA	6.09358e+06	NA	NA	NA	NA	NA	NA	NA	NA	NA	NA	NA	NA	NA	NA	NA	NA	NA	NA	NA	NA	NA	NA	NA	NA	NA	NA	NA	NA	NA	NA	1.52627e+06	NA	NA	NA	NA	NA	NA	NA	NA	NA	NA	NA	NA	NA
O94919	ENDOD1	NA	NA	NA	NA	NA	NA	NA	NA	NA	NA	NA	NA	NA	NA	NA	NA	NA	NA	NA	NA	NA	NA	NA	NA	NA	NA	NA	NA	NA	NA	NA	NA	19679546	21089878	NA	NA	NA	NA	NA	NA	NA	NA	NA	NA	NA	NA	NA	NA
Q8IZP9	ADGRG2	NA	NA	NA	NA	NA	NA	NA	NA	1.2799e+06	531655	NA	667046	397295	NA	4.37311e+06	NA	1.09995e+07	NA	2354483	NA	NA	NA	4.47355e+06	5366354	6.60194e+06	NA	NA	6.43647e+06	1.59878e+07	NA	3.50255e+06	3.46829e+07	3.37628e+06	11420329	123863913	1.24633e+06	NA	NA	9.33181e+06	2.64292e+06	6579372	6.337e+06	2.14983e+06	8.37841e+06	NA	NA	NA	NA
Q9NQW6	ANLN	NA	35957236	40053848	NA	NA	NA	NA	NA	NA	NA	NA	NA	NA	NA	NA	NA	NA	NA	NA	NA	NA	NA	NA	NA	NA	NA	NA	NA	NA	NA	NA	NA	10432058	13295268	NA	NA	226436	NA	4.13539e+06	1.37839e+06	3.25352e+06	28200470	125633	30663708	NA	1.27144e+06	2.26878e+06	1.4434e+06
Q9UL46	PSME2	NA	NA	NA	NA	NA	NA	NA	NA	NA	NA	NA	NA	NA	NA	NA	NA	NA	NA	NA	NA	NA	NA	NA	NA	NA	NA	NA	NA	NA	NA	NA	NA	NA	NA	NA	NA	NA	NA	NA	NA	NA	NA	NA	NA	NA	NA	NA	NA
Q9ULZ3	PYCARD	NA	NA	NA	NA	NA	NA	NA	NA	NA	NA	NA	7.9929e+06	NA	NA	NA	NA	NA	NA	NA	NA	NA	NA	NA	15467094	NA	NA	NA	NA	NA	NA	NA	NA	NA	NA	1.0279e+06	NA	NA	NA	NA	NA	NA	5079250	NA	NA	NA	NA	NA	NA
O43707	ACTN4	NA	1384647936	NA	NA	158678048	145707290	66730292	NA	NA	8.88184e+06	13447762	NA	NA	10190728	NA	13754087	18009824	16129524	20670911	22579717	NA	25642644	1.30435e+07	NA	1.39977e+07	9447841	NA	NA	NA	NA	6.48098e+06	9482936	NA	12615092	8866235	NA	3.30613e+06	NA	NA	NA	10929479	NA	NA	NA	NA	NA	1.74954e+06	3.77026e+06
Q0ZGT2	NEXN	NA	NA	NA	NA	NA	NA	NA	NA	NA	NA	NA	NA	NA	NA	NA	NA	NA	NA	NA	NA	NA	NA	3.55609e+06	NA	NA	NA	NA	NA	NA	NA	NA	NA	7140327	NA	NA	NA	NA	6.0991e+06	NA	NA	NA	NA	NA	8283984	NA	NA	NA	NA
P07741	APRT	NA	NA	NA	NA	NA	NA	NA	NA	NA	NA	NA	NA	NA	NA	NA	NA	NA	NA	NA	NA	NA	NA	NA	NA	NA	NA	NA	NA	NA	NA	NA	NA	NA	NA	NA	NA	NA	NA	NA	NA	NA	NA	NA	NA	NA	NA	NA	NA
O43169	CYB5B	NA	NA	NA	NA	5510935	NA	6.57229e+06	9818831	NA	NA	NA	NA	NA	NA	NA	NA	NA	NA	NA	NA	NA	NA	NA	NA	NA	NA	NA	NA	NA	NA	NA	NA	NA	NA	NA	NA	NA	NA	NA	NA	NA	NA	NA	NA	9142903	NA	NA	NA
P28074	PSMB5	NA	NA	NA	NA	NA	NA	NA	NA	NA	NA	NA	NA	NA	NA	NA	NA	NA	NA	NA	NA	NA	NA	NA	NA	NA	NA	NA	NA	NA	NA	NA	NA	NA	NA	NA	NA	NA	NA	NA	NA	NA	NA	NA	NA	NA	NA	NA	NA
Q92854	SEMA4D	NA	NA	NA	NA	NA	NA	NA	NA	NA	NA	NA	NA	NA	NA	NA	NA	127068	NA	NA	NA	88921.5	NA	2.00287e+06	NA	NA	NA	NA	NA	248888	175185	1172188	NA	NA	NA	NA	NA	NA	NA	NA	NA	NA	NA	NA	NA	NA	NA	NA	NA
Q6P2Q9	PRPF8	NA	NA	NA	NA	NA	NA	NA	NA	NA	NA	NA	NA	NA	NA	NA	NA	NA	NA	NA	NA	NA	NA	NA	NA	NA	NA	NA	NA	NA	NA	NA	NA	NA	NA	NA	NA	NA	NA	NA	NA	NA	NA	NA	NA	NA	NA	NA	NA
Q92743	HTRA1	2956004	NA	3.90155e+06	5.27028e+06	NA	NA	NA	14001370	NA	NA	2.96082e+06	NA	247992	NA	2126878	4730777	NA	NA	NA	NA	NA	2.01853e+06	1.5456e+06	2.53245e+06	4694937	NA	1.52696e+06	3157215	NA	2.17226e+06	2127698	515474	764828	NA	NA	5715672	5.96634e+06	3.92154e+06	NA	597096	6.28145e+06	NA	208366	3640673	2949082	NA	NA	911355
Q15435	PPP1R7	NA	NA	NA	NA	NA	NA	NA	NA	NA	NA	NA	NA	NA	NA	NA	NA	NA	NA	NA	NA	NA	NA	NA	NA	NA	NA	NA	NA	NA	NA	NA	NA	NA	NA	NA	NA	NA	NA	NA	NA	NA	NA	NA	NA	NA	NA	NA	NA
O95980	RECK	19088998	NA	NA	10008607	NA	4.48102e+06	7.72444e+06	NA	NA	6268714	NA	NA	8803835	18322464	NA	13772257	NA	NA	NA	14419860	NA	NA	14623453	NA	NA	NA	NA	22302326	NA	NA	NA	8877170	NA	6.18293e+06	2.61731e+06	24246636	NA	NA	8619787	1.24937e+07	NA	NA	NA	NA	3.8983e+06	2.92772e+06	3365921	433153
P10912	GHR	NA	NA	22541066	NA	9114810	NA	NA	NA	37620960	1.20326e+07	36778664	NA	NA	37299152	NA	9742715	11291210	22112496	16869050	15745681	19151338	21798430	19702976	50448677	41083009	74310932	NA	23424872	3.15347e+07	7.8312e+06	13998862	NA	NA	NA	5.60441e+06	NA	NA	9199324	1.50735e+07	2.08703e+07	7879640	8.22406e+06	10339361	16984036	NA	17064264	1.71197e+06	NA
Q9UKX2	MYH2	NA	5.05476e+06	NA	NA	NA	NA	NA	NA	NA	NA	8.08359e+06	NA	NA	NA	NA	NA	NA	1.47368e+06	NA	NA	NA	NA	2.10652e+06	NA	773652	NA	NA	NA	NA	NA	NA	NA	NA	NA	NA	NA	NA	NA	NA	NA	NA	NA	NA	NA	NA	NA	NA	NA
P10644	PRKAR1A	NA	NA	NA	NA	NA	NA	NA	NA	NA	NA	NA	NA	NA	NA	NA	NA	NA	NA	NA	NA	NA	NA	NA	NA	NA	NA	NA	NA	NA	NA	NA	NA	NA	NA	NA	NA	NA	NA	NA	NA	NA	NA	NA	NA	NA	NA	NA	NA
P81605-2	DCD	NA	NA	46992724	NA	NA	NA	2595841	67810810	671782	16230.4	95273.5	1.19193e+06	NA	NA	264004	365125	666858	935692	NA	264608	1.11493e+06	641848	139832	NA	3.28299e+06	NA	92044.6	NA	64222.4	786668	198031	240662	NA	NA	142340	768880	819562	1.7638e+06	NA	NA	NA	NA	NA	NA	NA	18924166	8.68449e+06	3.43819e+06
O15084-1	ANKRD28	NA	NA	NA	NA	NA	NA	NA	NA	NA	NA	NA	NA	NA	NA	NA	NA	NA	NA	NA	NA	NA	NA	NA	NA	NA	NA	NA	NA	NA	NA	NA	NA	NA	NA	NA	NA	NA	NA	NA	NA	NA	NA	NA	NA	NA	NA	NA	NA
P01703	IGLV1-40	NA	9102038	4.36512e+06	26512729	15797058	NA	NA	NA	NA	NA	NA	NA	NA	25015268	12327828	12183044	27957152	NA	NA	21351580	19366932	NA	NA	NA	NA	NA	21600148	NA	15795780	13239299	13031294	3.55664e+06	7.85818e+06	4.2864e+06	11082912	NA	NA	20701394	NA	NA	NA	NA	NA	32999606	NA	NA	NA	NA
Q29RF7	PDS5A	NA	NA	NA	NA	134399	NA	NA	NA	NA	NA	NA	NA	NA	NA	NA	NA	NA	NA	NA	NA	NA	NA	NA	NA	NA	NA	NA	NA	NA	NA	NA	NA	NA	NA	NA	NA	NA	NA	NA	NA	NA	NA	NA	NA	657428	NA	NA	NA
Q86YZ3	HRNR	NA	NA	NA	NA	NA	NA	NA	NA	NA	NA	NA	NA	NA	NA	NA	NA	NA	NA	NA	NA	NA	NA	NA	NA	NA	NA	NA	NA	NA	NA	NA	NA	NA	NA	NA	NA	NA	NA	NA	NA	NA	NA	NA	NA	NA	NA	NA	NA
Q8NBF2	NHLRC2	NA	NA	NA	NA	NA	NA	NA	NA	NA	NA	NA	NA	NA	NA	NA	NA	NA	NA	NA	NA	NA	NA	NA	NA	NA	NA	NA	NA	NA	NA	NA	NA	NA	NA	NA	NA	NA	NA	NA	NA	NA	NA	NA	NA	NA	NA	NA	NA
P08833	IGFBP1	25593770	144091656	52936616	57107084	NA	8.04553e+06	30576950	56210696	2.38126e+06	1.63502e+06	5762566	6066942	NA	4206613	6.0838e+06	22644918	14798987	6518235	5433275	6153665	NA	13490388	NA	3.83504e+06	18234942	2.78711e+06	4.27172e+06	11381811	6993707	5.25636e+06	13901154	4.08841e+06	NA	NA	NA	NA	NA	NA	NA	NA	NA	NA	NA	NA	21889278	NA	2.28348e+06	1.44783e+06
Q13185	CBX3	NA	NA	NA	NA	NA	NA	NA	NA	NA	NA	NA	NA	NA	NA	NA	NA	NA	NA	NA	NA	NA	NA	NA	NA	NA	NA	NA	NA	NA	NA	NA	NA	NA	NA	NA	NA	NA	NA	NA	NA	NA	NA	NA	NA	NA	NA	NA	NA
Q15746	MYLK	NA	NA	NA	NA	NA	NA	NA	NA	NA	NA	NA	NA	NA	NA	NA	NA	NA	NA	NA	NA	NA	NA	NA	NA	NA	NA	NA	NA	NA	NA	NA	NA	NA	NA	NA	NA	NA	NA	NA	NA	NA	NA	NA	NA	NA	NA	NA	NA
Q15084-2	PDIA6	1.41508e+07	15185944	8555511	NA	19005428	6.4337e+06	6380969	3.11741e+06	3.04538e+06	8.88878e+06	NA	1.30019e+07	1.72887e+07	NA	1.55887e+06	1.81417e+06	NA	1.22843e+07	6.7393e+06	1.12869e+07	2.33907e+06	2.37441e+06	4.15088e+06	NA	122713	NA	1.12162e+07	6.54243e+06	2333281	4.47294e+06	3.795e+06	259746	8.73946e+06	NA	14836434	485056	NA	NA	462820	37121548	2002400	NA	NA	NA	2.04103e+07	3.94185e+06	508830	564082
Q15323	KRT31	NA	14294818	NA	NA	NA	NA	11621398	8726202	NA	NA	NA	NA	NA	NA	NA	NA	NA	NA	NA	NA	NA	NA	NA	NA	NA	NA	NA	NA	NA	NA	NA	NA	NA	NA	NA	NA	NA	NA	NA	NA	NA	NA	NA	NA	NA	NA	NA	NA
Q08495	DMTN	NA	NA	NA	NA	NA	NA	NA	NA	NA	NA	NA	NA	NA	NA	NA	NA	NA	NA	NA	NA	NA	NA	NA	NA	NA	NA	NA	NA	NA	NA	NA	NA	NA	NA	NA	NA	NA	NA	NA	NA	NA	NA	NA	NA	NA	NA	NA	NA
P11216	PYGB	335915	NA	14792149	NA	NA	NA	NA	NA	8103396	4241970	NA	NA	14012095	4882352	14467594	7220491	7.2248e+06	NA	15789606	1.73122e+07	NA	NA	3309916	71139474	8358053	104807944	NA	NA	17024398	NA	NA	5.41778e+06	NA	11089597	5.92732e+06	NA	NA	NA	NA	8637807	NA	19691286	NA	NA	NA	NA	NA	NA
Q96A00	PPP1R14A	4.51477e+06	NA	29066282	16627967	33736336	19866262	NA	NA	NA	3.03501e+06	NA	NA	NA	NA	NA	NA	NA	6.93921e+06	5.61034e+06	10189574	NA	NA	NA	NA	NA	8944909	NA	NA	NA	NA	2.24624e+06	1746621	60924896	80963472	NA	NA	NA	10911664	NA	47306456	NA	NA	NA	10873966	NA	NA	NA	NA
Q15907	RAB11B	13581698	NA	NA	NA	NA	NA	NA	NA	8418780	3.12032e+06	16579935	NA	1169189	6.86371e+06	NA	6611382	9428669	20018824	27461758	27119298	NA	NA	4446577	NA	8743367	5.44937e+06	4153235	6844275	4.47415e+06	NA	NA	2978076	35312788	53111976	62020471	NA	NA	NA	NA	NA	NA	NA	NA	5069225	3.34259e+06	1.8445e+06	3.08929e+06	NA
P06703	S100A6	NA	NA	NA	NA	NA	NA	NA	NA	NA	NA	NA	NA	1.05506e+06	NA	NA	1.29044e+06	17852702	NA	156262	NA	NA	7.56034e+06	8655691	NA	3217752	NA	NA	NA	NA	NA	NA	30655400	NA	99297.8	2.19261e+06	NA	NA	8.02467e+06	NA	NA	NA	NA	NA	NA	NA	NA	NA	NA
O95336	PGLS	NA	NA	NA	NA	NA	NA	NA	NA	NA	NA	NA	NA	NA	NA	NA	NA	NA	NA	NA	NA	NA	NA	NA	NA	NA	NA	NA	NA	NA	NA	NA	NA	NA	NA	9041860	NA	NA	NA	NA	NA	NA	NA	NA	NA	NA	NA	NA	NA
Q8WWZ4	ABCA10	NA	NA	NA	NA	NA	NA	NA	NA	NA	NA	NA	NA	NA	NA	NA	NA	NA	NA	NA	NA	NA	NA	NA	NA	NA	NA	NA	NA	NA	NA	NA	NA	NA	NA	NA	NA	NA	NA	NA	NA	NA	NA	NA	NA	NA	NA	NA	NA
P02774-2	GC	20211240	NA	32020500	50023640	NA	8242221	NA	NA	NA	NA	274437	NA	83384.8	NA	NA	NA	NA	294219	NA	710734	NA	NA	124938	NA	NA	NA	NA	616855	NA	NA	NA	NA	408459	679962	NA	8424786	NA	NA	1.07386e+06	297344	1.17264e+06	812614	NA	846960	NA	2.95167e+06	NA	NA
P62328	TMSB4X	28999.2	NA	18641.1	NA	NA	NA	NA	NA	9081906	NA	453062	4.9143e+06	NA	155004	7296196	365512	6.43106e+06	NA	519553	1.578e+06	3.72218e+06	3.95585e+06	920924	647578	4789484	NA	8511955	10710796	1.78727e+06	2.09126e+06	NA	1.82805e+07	4476584	1.04888e+06	140982	NA	NA	NA	NA	NA	NA	NA	NA	NA	NA	NA	NA	NA
Q15063-5	POSTN	81429664	180616124	155800684	111156324	1.77636e+07	32749906	NA	NA	NA	NA	365799	251736	716321	NA	NA	NA	17122100	NA	NA	NA	1.21963e+06	2.94983e+06	1.46706e+06	165702	NA	NA	NA	1.3374e+06	2.22625e+06	NA	2.979e+06	9.05245e+06	NA	NA	17826994	1.1247e+06	979321	1.85451e+06	3.14521e+06	NA	NA	NA	NA	NA	NA	NA	1.87464e+06	1.58098e+06
Q9BYJ0	FGFBP2	NA	21074164	NA	NA	NA	NA	NA	NA	NA	1.49988e+06	NA	NA	1.31129e+06	NA	NA	8881765	NA	NA	NA	NA	NA	NA	5.00457e+06	NA	NA	NA	NA	2.94759e+06	4644051	NA	NA	1088008	NA	6257384	NA	NA	2.70425e+06	2115930	NA	NA	NA	NA	561719	NA	NA	NA	NA	653376
P58546	MTPN	68368828	124997592	19735126	18653517	NA	NA	NA	NA	11866056	NA	4.56682e+06	17279772	2.43799e+06	NA	NA	NA	NA	7827985	5756987	NA	32254248	9653838	7488414	22189126	8.21144e+06	NA	11595273	10377150	NA	2.17816e+07	5.21232e+06	3.89137e+06	28155483	16490057	24895114	3.48689e+07	7.99857e+06	4.18841e+06	5347742	NA	8.27112e+06	10615925	14360276	NA	4.36135e+06	1.41867e+06	1.00823e+07	NA
P09466	PAEP	NA	NA	NA	NA	NA	NA	NA	NA	NA	NA	NA	NA	NA	NA	NA	NA	NA	NA	NA	NA	NA	NA	NA	NA	NA	NA	NA	NA	NA	NA	NA	NA	NA	NA	NA	NA	NA	NA	NA	NA	NA	NA	NA	NA	NA	NA	NA	NA
P01706	IGLV2-11	NA	NA	NA	NA	5798736	11252713	NA	NA	NA	NA	NA	NA	NA	NA	NA	NA	NA	NA	NA	NA	NA	NA	NA	NA	NA	NA	4.11175e+06	NA	NA	NA	NA	NA	2.93991e+06	NA	NA	NA	NA	NA	2906748	2.98812e+06	NA	5.47587e+06	5565209	10303781	NA	NA	NA	3.94648e+06
Q9UHL4	DPP7	NA	NA	NA	NA	NA	NA	NA	NA	NA	NA	NA	NA	NA	NA	NA	NA	NA	NA	NA	NA	NA	NA	NA	NA	NA	NA	NA	NA	NA	NA	NA	NA	NA	NA	NA	NA	NA	NA	NA	NA	NA	NA	NA	NA	NA	NA	NA	NA
P28827-2	PTPRM	NA	NA	NA	NA	NA	NA	NA	NA	NA	NA	458069280	NA	NA	937796288	NA	NA	2746794240	NA	2.60534e+06	1603612032	5508068	NA	305972320	NA	2523156	677417152	NA	4.11439e+06	594027328	5.64802e+06	1.05373e+06	4479375	2225858	2.54315e+06	13025307	5087273	1.49549e+06	NA	NA	NA	NA	NA	NA	NA	NA	NA	2713647	142635
Q99650	OSMR	7069622	8831695	8203179	7886298	6.12177e+06	NA	7169732	NA	NA	NA	NA	NA	891241	NA	10246050	NA	NA	NA	NA	NA	NA	NA	NA	10576131	9014215	NA	10513436	NA	NA	NA	NA	NA	NA	NA	NA	NA	NA	NA	NA	NA	NA	NA	NA	NA	4805727	NA	NA	NA
P54727	RAD23B	NA	NA	NA	NA	NA	NA	NA	NA	NA	NA	NA	NA	NA	NA	NA	NA	NA	NA	NA	NA	NA	NA	NA	NA	NA	NA	NA	NA	NA	NA	NA	NA	NA	NA	4296101	NA	NA	NA	NA	NA	NA	NA	NA	NA	NA	NA	NA	NA
P13693	TPT1	NA	NA	NA	NA	NA	NA	NA	NA	NA	214727	NA	NA	NA	NA	NA	NA	NA	NA	NA	NA	NA	NA	NA	NA	1.95334e+06	NA	NA	NA	NA	NA	NA	NA	1.92021e+07	13043859	1.08622e+07	NA	NA	2.70778e+06	NA	NA	NA	2.79442e+06	1.13312e+06	NA	NA	NA	NA	NA
P58166	INHBE	7660483	17835758	8495202	NA	NA	NA	NA	NA	NA	NA	NA	NA	NA	NA	NA	NA	NA	NA	NA	NA	NA	NA	NA	NA	NA	NA	NA	85253.1	NA	NA	111843	NA	NA	146424	NA	NA	6243081	NA	466405	935933	44351.8	NA	NA	NA	NA	1301350	NA	3663998
P22314	UBA1	NA	NA	NA	NA	NA	NA	NA	43447004	2.12149e+07	NA	NA	545454	NA	NA	2.22503e+07	23748906	51733668	20839104	2.9831e+07	3.8666e+07	307251712	2.61232e+08	1.45026e+08	386659	2.07247e+07	1.72912e+07	69999664	8.35449e+07	1.07293e+08	7.6804e+07	55576672	153386	4.94077e+06	NA	NA	NA	NA	NA	NA	NA	NA	NA	NA	NA	43084496	NA	NA	NA
P98095-2	FBLN2	NA	NA	NA	NA	NA	NA	NA	NA	NA	NA	NA	NA	NA	NA	NA	NA	NA	NA	NA	NA	NA	NA	NA	NA	NA	NA	NA	NA	NA	NA	NA	NA	NA	NA	NA	NA	NA	NA	NA	NA	NA	NA	NA	NA	NA	NA	NA	NA
Q03154	ACY1	NA	NA	NA	NA	14940740	NA	NA	NA	NA	NA	NA	NA	NA	NA	7841178	NA	NA	NA	NA	NA	NA	NA	NA	NA	NA	8874869	NA	NA	NA	NA	NA	NA	NA	8837817	8079307	NA	NA	NA	NA	NA	NA	NA	NA	NA	NA	10481654	NA	NA
P27487	DPP4	68644410	66461407	418862222	139704134	2164269268	5.74108e+07	1045538619	84723808	233925	13234	70703.4	NA	5834.74	NA	139818	NA	NA	1.04567e+06	10053476	4.93847e+06	417613	NA	91332	224786	21912056	71152.9	553513	157711	NA	7114935	248195	95005.2	190116	NA	173940	1.7009e+06	578136	816236	144715	NA	605117	110360	NA	NA	2.37432e+07	1.31854e+07	1.09301e+07	2.17024e+06
Q86SF2	GALNT7	NA	NA	NA	NA	NA	NA	NA	NA	NA	NA	11370818	NA	NA	NA	NA	NA	8.33607e+06	NA	7.11819e+06	NA	NA	NA	7.83873e+06	NA	NA	7793836	NA	NA	NA	NA	NA	4.68176e+06	NA	NA	NA	NA	10481410	12227912	NA	NA	10671616	NA	NA	NA	NA	NA	NA	NA
Q6ZSZ6	TSHZ1	NA	NA	NA	NA	NA	NA	NA	NA	NA	NA	NA	NA	NA	NA	NA	NA	NA	NA	NA	NA	NA	NA	NA	NA	NA	NA	NA	NA	NA	NA	NA	NA	NA	NA	NA	NA	NA	NA	NA	NA	NA	NA	NA	NA	NA	NA	NA	NA
Q96EH8	NEURL3	NA	NA	NA	NA	NA	NA	NA	NA	NA	NA	NA	NA	NA	NA	NA	NA	NA	NA	NA	NA	NA	NA	NA	NA	NA	NA	NA	NA	NA	NA	NA	NA	NA	NA	NA	NA	NA	NA	NA	NA	NA	NA	NA	NA	NA	NA	645027	158045
Q9NUQ9	CYRIB	NA	NA	NA	NA	NA	NA	NA	NA	NA	NA	NA	NA	6.38991e+06	NA	20160262	NA	NA	NA	NA	3.21527e+06	2.44807e+06	NA	9736582	NA	NA	NA	NA	NA	NA	NA	NA	NA	NA	NA	NA	NA	5845510	NA	NA	NA	NA	NA	NA	NA	NA	NA	NA	NA
P55899	FCGRT	35046168	4.63141e+07	19819376	2.19552e+06	1.01142e+07	11286673	1.64177e+07	NA	2.06867e+07	6.32733e+06	1.03903e+07	2.55346e+07	15640.3	9.11022e+06	1.01831e+07	5471737	NA	2.57813e+07	63798783	14120208	18739365	12982174	7.70626e+06	NA	2.09057e+07	13178499	1.88709e+07	3.46462e+07	21771496	3.85112e+06	NA	5.69779e+06	6.19043e+06	30811596	9076596	114105	9.7592e+07	337426169	8.30311e+06	NA	7.46251e+06	5.59585e+06	NA	33011074	NA	NA	411228	1.17921e+06
O15145	ARPC3	4.27806e+06	4914193	NA	NA	NA	NA	NA	NA	NA	NA	NA	NA	3.26426e+06	NA	NA	NA	NA	NA	NA	NA	NA	10844354	NA	NA	NA	NA	NA	14248968	NA	4.04962e+06	7.51163e+06	3.68326e+06	NA	NA	4468380	NA	NA	NA	NA	NA	NA	NA	NA	NA	NA	NA	NA	NA
P48723	HSPA13	NA	NA	NA	10150877	84827792	92075792	30405950	3.22976e+06	NA	NA	NA	437889	354043	NA	300084	NA	NA	NA	NA	NA	NA	NA	NA	559517	299404	NA	652639	NA	NA	NA	NA	NA	717272	NA	NA	NA	NA	NA	NA	183006	NA	NA	349091	NA	NA	26101700	NA	1.20659e+06
Q06418	TYRO3	NA	NA	NA	NA	NA	NA	NA	NA	NA	NA	NA	NA	NA	NA	NA	NA	NA	NA	NA	NA	NA	NA	NA	NA	NA	NA	NA	NA	NA	NA	NA	NA	NA	NA	NA	NA	NA	NA	NA	NA	NA	NA	NA	NA	NA	NA	NA	NA
P21589	NT5E	NA	NA	NA	NA	NA	NA	NA	NA	NA	NA	NA	NA	NA	6.54689e+06	NA	NA	NA	NA	NA	NA	20087656	NA	13885218	NA	NA	NA	NA	NA	4.35238e+06	NA	NA	1.25622e+06	NA	NA	NA	NA	NA	NA	NA	NA	NA	NA	NA	37203008	NA	NA	NA	NA
P40227	CCT6A	NA	NA	NA	NA	NA	NA	NA	NA	NA	NA	NA	NA	NA	NA	NA	NA	NA	2405957	NA	NA	NA	319435	2169431	NA	1.83831e+06	NA	2353850	NA	NA	NA	127021	118641	3.49359e+06	NA	765531	718233	NA	7.47038e+06	NA	NA	NA	16221995	12562684	12645275	NA	NA	NA	NA
Q15293	RCN1	NA	5.37594e+06	NA	NA	NA	NA	NA	NA	NA	NA	NA	NA	NA	NA	NA	309467	NA	NA	219369	NA	NA	NA	NA	NA	208375	NA	NA	77210.9	NA	NA	NA	NA	NA	NA	NA	NA	NA	NA	NA	NA	NA	NA	NA	NA	NA	NA	NA	NA
Q4G148	GXYLT1	NA	NA	NA	NA	NA	NA	NA	NA	NA	NA	NA	NA	NA	1.55921e+06	NA	1.14081e+06	NA	NA	848091	NA	NA	1.85118e+06	1.97355e+06	3770910	5769202	3.86314e+06	2.2284e+06	2.73294e+06	4.02349e+06	NA	NA	1.13309e+06	NA	NA	NA	NA	8358808	2600726	3.60943e+06	NA	2.92283e+06	NA	NA	8645570	NA	NA	NA	NA
Q9NS28	RGS18	NA	NA	NA	NA	NA	NA	NA	NA	NA	NA	NA	NA	NA	NA	NA	NA	NA	NA	NA	NA	NA	NA	NA	NA	NA	NA	NA	NA	NA	NA	NA	NA	NA	NA	NA	NA	NA	NA	NA	NA	NA	NA	NA	NA	NA	NA	NA	NA
P48740-3	MASP1	NA	NA	NA	NA	NA	NA	NA	NA	NA	NA	NA	NA	NA	NA	NA	NA	NA	NA	NA	NA	NA	NA	NA	NA	NA	NA	NA	NA	NA	NA	NA	240427	NA	NA	NA	NA	NA	NA	NA	NA	116296	NA	NA	NA	NA	NA	NA	NA
P12956	XRCC6	NA	NA	NA	NA	NA	NA	NA	NA	NA	NA	NA	NA	NA	NA	NA	NA	NA	NA	NA	NA	NA	NA	NA	NA	NA	NA	NA	NA	3.07728e+06	1808427	5451970	NA	NA	NA	NA	NA	NA	NA	NA	NA	NA	NA	NA	NA	16344830	NA	NA	NA
Q96QR1	SCGB3A1	NA	NA	NA	NA	NA	NA	NA	5903792	20693062	NA	5957758	NA	NA	NA	NA	NA	NA	NA	NA	2526274	NA	NA	NA	NA	5.33976e+06	NA	NA	NA	NA	NA	NA	NA	NA	NA	NA	NA	15236356	NA	NA	NA	NA	NA	NA	NA	NA	NA	NA	2620550
Q86VZ4	LRP11	NA	2.57914e+06	NA	NA	17664654	10224000	6.43915e+06	11735714	NA	1.85529e+06	7946862	1.88333e+06	1.03947e+06	3.89336e+06	NA	26282386	7112873	4.39649e+06	5749573	5.83068e+06	NA	3.11276e+06	NA	3180855	NA	NA	2572303	3.948e+06	3.57721e+06	7.55116e+06	8672692	2.29184e+06	NA	NA	NA	11418561	NA	8.10267e+06	1.59118e+06	NA	6955860	NA	NA	4404446	NA	NA	NA	NA
P01602	IGKV1-5	NA	NA	NA	NA	NA	NA	NA	NA	NA	NA	NA	NA	NA	NA	NA	NA	NA	NA	NA	NA	NA	NA	NA	NA	NA	NA	NA	NA	NA	NA	NA	NA	NA	NA	NA	NA	NA	NA	NA	NA	NA	NA	NA	NA	NA	NA	NA	NA
P41240	CSK	NA	NA	1571993472	2.93394e+06	NA	NA	647803648	NA	NA	NA	NA	NA	NA	NA	NA	NA	NA	NA	NA	NA	NA	NA	NA	NA	4.83563e+06	6789745	NA	11101993	NA	NA	NA	NA	7606830	NA	1.91232e+06	NA	NA	NA	NA	NA	NA	NA	NA	NA	57452872	NA	NA	NA
Q05397-5	PTK2	NA	NA	NA	NA	NA	NA	NA	NA	NA	NA	NA	NA	NA	NA	NA	NA	NA	NA	NA	NA	NA	NA	NA	NA	NA	NA	NA	NA	NA	NA	2.34498e+06	NA	NA	8.16714e+06	2.71961e+06	NA	NA	NA	NA	NA	NA	NA	NA	NA	NA	NA	NA	NA
P09493-3	TPM1	NA	NA	NA	NA	NA	NA	NA	NA	NA	NA	NA	NA	NA	NA	NA	NA	NA	NA	NA	NA	NA	NA	NA	NA	NA	NA	NA	NA	NA	NA	NA	NA	NA	NA	NA	NA	NA	NA	NA	NA	NA	NA	NA	NA	NA	938602	NA	NA
Q93052	LPP	NA	NA	NA	NA	NA	NA	NA	NA	NA	NA	NA	NA	NA	NA	NA	NA	NA	NA	NA	NA	NA	NA	NA	NA	NA	NA	NA	NA	NA	NA	NA	NA	NA	NA	NA	NA	NA	NA	NA	NA	NA	NA	NA	NA	NA	NA	NA	NA
P00813	ADA	NA	NA	NA	NA	NA	NA	NA	NA	NA	NA	NA	NA	NA	NA	NA	NA	NA	NA	NA	NA	NA	NA	NA	NA	NA	NA	NA	NA	NA	NA	NA	NA	NA	NA	NA	NA	NA	NA	NA	NA	NA	NA	NA	NA	NA	NA	NA	NA
P06576	ATP5F1B	NA	NA	NA	NA	NA	NA	NA	NA	NA	167680	NA	NA	108379	NA	NA	169423	NA	NA	NA	NA	NA	NA	NA	NA	NA	NA	NA	NA	NA	41328.3	NA	NA	NA	NA	NA	NA	NA	NA	NA	175910	NA	NA	371689	NA	NA	NA	NA	NA
P55786	NPEPPS	NA	NA	NA	NA	NA	NA	NA	NA	NA	NA	NA	NA	NA	NA	NA	NA	NA	NA	NA	NA	NA	NA	NA	NA	NA	NA	NA	NA	NA	NA	NA	NA	NA	NA	NA	NA	NA	NA	NA	NA	NA	NA	NA	NA	NA	NA	NA	NA
P06132	UROD	NA	NA	NA	NA	NA	NA	NA	NA	NA	NA	NA	NA	NA	NA	NA	NA	NA	NA	NA	NA	NA	NA	NA	NA	NA	NA	NA	NA	NA	NA	NA	NA	NA	NA	NA	NA	NA	NA	NA	NA	NA	NA	NA	NA	NA	NA	NA	NA
P80303	NUCB2	2.30248e+06	NA	NA	NA	NA	NA	NA	NA	NA	NA	NA	NA	NA	NA	NA	1.96662e+06	2.16448e+06	NA	2.40378e+06	4001375	NA	NA	NA	NA	NA	NA	NA	2681239	NA	2.20844e+06	NA	NA	17088054	24588704	1.53937e+07	NA	NA	NA	NA	2.66033e+06	NA	9.12412e+06	6.41777e+06	1.43597e+07	3.85255e+06	NA	253865	NA
O43639	NCK2	2.91585e+06	NA	NA	NA	6393115	5359719	NA	NA	6.72173e+06	NA	NA	NA	1.94267e+06	6536468	17014072	24996702	22286962	5.91156e+06	NA	7602848	28172884	1.67932e+07	1.61594e+07	1.62805e+07	12236141	21364652	17468974	28572028	30370218	16832906	18264122	NA	13669028	5.25596e+06	14711195	NA	8757224	11116692	NA	NA	NA	5949165	NA	NA	1.69102e+06	NA	NA	NA
P16152	CBR1	NA	7780835	NA	NA	NA	NA	NA	NA	NA	4.94306e+06	35104118	20417790	7.02629e+06	35336473	12316693	13160827	34678721	37668546	37200864	3.06084e+07	NA	123615664	NA	50686726	21036405	7.49628e+06	1.30796e+07	NA	1.72671e+07	20244719	3.85404e+06	NA	12157362	13529896	NA	13482755	4777722	NA	NA	NA	NA	NA	NA	NA	2373341	2335962	NA	NA
P55287	CDH11	NA	NA	NA	NA	NA	NA	NA	NA	8535127	1.90217e+07	28724285	NA	13201434	26279900	13225571	NA	2.98725e+07	12947753	18949302	NA	22611746	12791804	14117002	23914452	23949552	3.16739e+07	8635203	3.24204e+07	36544782	14581667	5.46103e+06	NA	NA	8.00878e+06	65395932	1.95418e+07	10995358	8.341e+06	NA	4.1976e+06	17121122	13074908	9936819	25876580	NA	NA	2.16571e+06	3.89427e+06
O76011	KRT34	NA	9205345	NA	1.07552e+07	41328548	4.74141e+06	6821252	26800457	24569974	NA	21398328	NA	NA	16654530	NA	NA	NA	NA	NA	NA	5038984	NA	NA	NA	8.06592e+06	9761894	NA	7.26442e+06	NA	NA	NA	NA	6.03269e+06	7905905	4978638	6.18292e+06	6251221	28581353	10924113	NA	14165410	11481856	5.19209e+06	40676040	1.10664e+06	NA	1.55657e+06	NA
P07686	HEXB	2.24714e+07	2.09581e+07	28697774	3.45979e+07	3.1106e+07	41984905	2.82703e+07	33175584	1.76296e+08	5.46984e+07	3.2753e+08	140522649	5.36584e+07	1.44041e+08	113238410	3.36306e+07	97684642	1.6936e+08	185384759	172506362	1.54716e+08	147417338	1.51408e+08	1.84098e+08	3.12116e+08	1.52008e+08	2.94739e+08	197357991	180121495	63555708	7.97007e+07	2.31532e+07	70956611	1.17514e+08	1.02117e+08	2.37468e+08	3.78732e+08	1.08508e+08	1.14133e+08	1.12312e+08	159170383	18846980	2.54299e+07	1.96091e+08	2.73683e+07	5.6619e+06	3.65106e+06	1.80546e+06
P19961	AMY2B	4.2352e+06	2.98321e+06	2.49897e+06	4.02495e+06	18381556	NA	25760384	NA	NA	NA	NA	NA	2.65304e+06	6334777	NA	22696046	17088580	22222970	14618099	14662246	NA	2.79598e+06	8672257	NA	13104189	24985774	NA	5.30521e+06	NA	4362381	NA	NA	6.71073e+06	NA	3.60026e+06	NA	3.73658e+06	4.84329e+06	NA	NA	7178638	NA	NA	9.31828e+06	30311396	12628743	345460	424038
A0A0A0MS15	IGHV3-49	NA	NA	2.1853e+06	NA	NA	1760186	NA	NA	NA	NA	29942930	4770432	NA	26838578	NA	NA	20177356	NA	NA	23057546	8.25322e+06	2.18324e+06	5.36953e+07	4.04772e+06	4931123	109334335	NA	3.8494e+06	1.21623e+08	NA	NA	7.58389e+06	NA	NA	4.31985e+06	NA	NA	NA	NA	NA	16971654	NA	NA	61831524	NA	NA	NA	NA
Q9BS26	ERP44	191040	NA	74680.1	95681.5	6.36845e+07	77266.7	223953	155372	NA	NA	NA	NA	NA	NA	256156	1.81098e+07	31558294	NA	NA	NA	13841054	21165994	38635952	1121216	26002122	NA	47465	NA	NA	NA	1.02422e+07	7.36831e+06	538621	14225528	12427107	NA	1.05379e+07	NA	1.34463e+07	113144	NA	611413	71796.9	NA	NA	14186095	6.94058e+06	237098
P09110	ACAA1	16294834	13642902	9336416	1.91176e+07	12624139	2.19365e+07	7.73021e+06	6.0598e+06	17107628	5.92975e+06	8837871	12273911	2497086	NA	NA	NA	2.56282e+06	NA	3.85806e+06	1.30663e+07	3055998	NA	16531736	16976122	NA	4.0206e+06	5.68209e+06	NA	NA	NA	1.19463e+06	NA	NA	NA	NA	NA	36041228	5.09625e+06	24586204	9897141	9497323	NA	6631226	NA	4933982	3170951	NA	NA
O43508-2	TNFSF12	NA	NA	NA	NA	329893728	135760368	667791616	NA	284220480	138996224	318907968	291572832	124816104	279124448	193726032	184839360	215337424	195843536	208581984	200081936	221040064	204239616	158285952	313047328	344970336	288374144	239632336	228419504	208200896	109722008	120813488	NA	206472640	271975584	NA	593243904	694622400	729251520	369698528	333368288	307789824	291553312	198207824	273473600	NA	NA	NA	NA
Q15735	INPP5J	NA	NA	6.75307e+06	1.44044e+07	1.29424e+07	4.56096e+07	43464375	49458480	9.13569e+06	805603	3.92174e+06	1.51684e+07	699364	5.95e+06	9.09173e+06	4.96883e+06	2.63927e+07	8.88911e+06	4.12971e+06	1.03127e+07	3.93995e+06	1.74708e+06	2.12457e+06	15978809	1.85666e+07	9.79232e+06	6.16429e+06	9.92854e+06	7.82522e+06	3.76223e+06	2.08869e+06	792409	2.82072e+06	6.66022e+06	NA	345623	90960.8	391652	21162650	3.3473e+07	15378452	3.48528e+07	2.26424e+07	40033708	9.02391e+06	3.30326e+06	1.59507e+06	1.03071e+06
Q562R1	ACTBL2	NA	NA	NA	NA	NA	NA	NA	NA	NA	NA	NA	NA	NA	NA	NA	NA	NA	NA	NA	NA	NA	NA	NA	NA	NA	NA	NA	NA	NA	NA	NA	NA	NA	NA	NA	NA	NA	NA	NA	NA	NA	NA	NA	NA	NA	NA	NA	NA
P07451	CA3	1.93221e+07	20482177	35246240	NA	9.24919e+07	3.88001e+07	1.04441e+08	9046706	26219591	29443814	2.23084e+06	2.7833e+07	4.46558e+06	28651627	5742542	11374116	1.08539e+07	14786015	5.23608e+07	6.51182e+06	789829	4.08255e+07	30200582	3.70531e+07	8.57599e+07	4.78947e+07	11522040	24736896	7.09377e+06	8120146	1.39145e+07	7.63293e+06	NA	NA	41792.9	4472071	2.14095e+07	4.8197e+06	NA	1.37792e+07	2.88846e+06	11192569	NA	3029153	NA	7084712	3.34804e+06	919209
P58335	ANTXR2	7.24558e+06	4409707	NA	NA	5141582	4.99846e+06	NA	8.62715e+06	1522474	NA	NA	1.81243e+06	3.00238e+06	2.86234e+06	NA	3.18609e+06	NA	2.80932e+06	NA	1.50048e+06	443445	1.98147e+06	689105	NA	6.08873e+06	6.49127e+06	1.65024e+06	NA	1.08339e+06	1.0067e+06	NA	17068700	NA	NA	NA	NA	NA	3.01538e+06	10829529	1.09038e+06	6051954	1.53428e+07	1.40338e+07	1.0332e+07	NA	697100	NA	NA
P10599	TXN	16565805	14123261	27118237	30268108	25753290	4341493	5.25062e+06	3.02601e+06	4.11699e+06	NA	2769185	4.00701e+06	NA	7.01453e+06	2.60657e+06	1.36182e+07	8027076	7.55749e+06	1.29361e+07	1.33671e+07	4.6524e+06	1.30265e+07	2.36578e+07	127557	NA	15980705	3.69073e+06	4.18433e+06	1.32854e+07	5.901e+06	5.60592e+06	2700641	5.17313e+06	15989620	53380388	9737296	NA	11043073	NA	3.93837e+06	14724526	546769	NA	NA	2.09154e+07	1.49833e+07	2.83161e+07	3.4858e+06
Q8TDL5	BPIFB1	NA	NA	NA	NA	NA	NA	NA	NA	NA	NA	NA	NA	NA	NA	NA	NA	NA	NA	NA	817093	NA	NA	140586	1.29432e+06	NA	1.38071e+06	NA	NA	NA	NA	NA	NA	NA	NA	71524.1	NA	NA	NA	NA	NA	NA	2.20176e+06	3.89744e+06	NA	NA	NA	731407	NA
P25774	CTSS	6521292	NA	49979984	45642296	42196484	26277210	65721276	NA	5688085	3.18955e+06	18764630	1.08184e+07	4.0664e+06	1.63476e+07	6518642	NA	NA	NA	8975825	NA	7.84939e+06	11447497	NA	11575881	11163826	7.03553e+06	10677379	14855864	8912103	8.90177e+06	5287707	1.17078e+06	1.04955e+07	10551619	NA	5.72107e+06	5.03438e+06	5.74526e+06	8.20433e+06	6.57261e+06	17680475	5751446	2.64368e+06	11009201	9242268	NA	NA	NA
O75083	WDR1	80824737	29375006	210503502	5.59507e+06	103137455	53346314	162147420	16048547	1.77833e+07	5.32924e+06	5.92116e+07	2.41057e+07	4.71561e+06	7.83692e+07	23377265	4.48472e+07	5.98368e+07	3.04644e+07	3.06861e+07	9.85392e+07	7.53906e+07	9.28909e+07	9.64438e+07	5.20697e+07	3.3622e+07	5.14361e+07	6.91248e+07	63479302	4.57253e+07	2.28885e+08	4.41755e+07	6.2017e+07	4.65621e+07	5.96474e+07	2.81711e+07	4.97488e+06	20038686	1.78441e+07	18604034	9.05507e+06	2.34491e+07	1.81872e+07	7.30249e+06	1.94269e+07	1.28682e+07	2.27258e+07	4.04246e+07	8.04334e+06
Q07960	ARHGAP1	2.87506e+06	NA	3.12003e+07	1.65098e+07	8.02065e+07	21832388	1.03757e+08	1.01447e+07	7.39398e+06	8.78519e+06	17024726	1.9419e+06	12370388	20295335	NA	17665729	2.45225e+06	11717767	7.60019e+06	1.57421e+07	NA	8477295	1.18344e+06	1.1058e+07	16622790	30184903	4.06071e+06	17523719	32917053	4.01715e+06	NA	1.37733e+07	2278568	27014796	4.1515e+07	26921942	16946124	16010892	14444472	NA	4.29377e+06	8.93235e+06	87517688	4.97237e+06	26285358	NA	3.25978e+07	1.93893e+06
Q9UBX1	CTSF	1067728479	143126876	61214874	21756924	19621728	8848637	3.0251e+06	NA	3.01054e+07	9.10335e+06	1.47248e+07	4.72365e+07	2.16911e+07	5.93963e+07	24732082	4.25075e+07	34010379	4.35452e+07	4.658e+07	44909154	1.65096e+07	899437	2.82135e+06	22114066	5.04816e+07	2.47763e+07	5.58726e+07	2.38441e+07	2.33011e+07	9.27526e+07	1.39803e+07	1.34793e+07	38116007	48602909	25903306	92161377	1.26885e+07	7.9521e+07	5.3451e+07	5.03918e+07	29366884	6.70685e+07	2.10815e+07	46418462	5.32007e+07	2.41766e+07	2.22342e+07	8836317
P61158	ACTR3	10207532	1.75775e+08	6335816	248254934	NA	318928864	NA	NA	5.07919e+07	1669532	1.1587e+07	5.90675e+07	1.45471e+06	902948	182366	1.15612e+06	21611677	3.02722e+07	NA	1.81579e+07	54539916	4.97698e+06	1.32451e+07	5.25528e+07	55336264	1.22779e+08	1.30861e+07	47578659	3.29065e+07	2.21742e+07	14281446	1.03963e+08	8.5326e+06	1.32701e+07	1.35798e+08	3.79906e+07	3.55245e+07	8634047	1.31347e+08	4.68388e+07	3.74718e+07	45419353	7.61784e+06	109185923	NA	3147900	204981	1849419
Q05682	CALD1	NA	NA	4.99282e+06	NA	9104726	NA	13764775	9051599	NA	4475930	13696025	NA	NA	NA	11911694	18857278	NA	NA	25460710	NA	12916509	9213068	17416490	NA	NA	NA	13282602	14763830	NA	11805266	12518542	NA	4.12574e+06	NA	NA	14526338	1.5664e+07	17201276	NA	NA	NA	NA	1.37157e+06	NA	NA	NA	NA	NA
P23142	FBLN1	1010524258	1575521918	2286454727	2141956317	7.98789e+07	98689486	120823366	128321489	2.97498e+08	1.3087e+08	3.71336e+08	2.90564e+08	1.52097e+08	341401222	3.03415e+08	3.42494e+08	4.02303e+08	312949600	336375800	485854792	1712750529	1964388609	2143118121	266542720	582457880	346382016	2644420286	3089285389	3528692654	1412316779	1176506153	758009488	3.83606e+07	8.15341e+07	31910276	1759790316	1960544364	2628205325	6.79739e+08	469867152	942228934	8.09624e+07	3.96248e+07	78382892	39853766	22180850	1.30967e+06	285528
P20061	TCN1	NA	NA	29091856	39997224	39735404	33269588	7.53261e+06	NA	NA	NA	NA	235439	NA	180442	NA	NA	30644.1	8425602	NA	52955.2	24718.5	NA	68101.7	NA	NA	NA	13984.3	NA	NA	42736	NA	NA	NA	NA	NA	77577.6	NA	155604	8.30452e+06	NA	NA	78352.4	NA	NA	NA	NA	5.49463e+06	NA
P26447	S100A4	NA	NA	NA	NA	NA	NA	NA	NA	536020	NA	348657	611612	NA	940270	90558.2	NA	285803	NA	NA	NA	35401.6	NA	68413.6	1.01292e+06	NA	727432	41246.8	NA	47440.4	NA	NA	44937.2	187283	68483.6	NA	472764	NA	1.4545e+06	651692	NA	743620	385496	18937.8	775839	NA	NA	NA	NA
P31939	ATIC	2624510	14443240	3.22849e+06	NA	NA	NA	NA	11206210	NA	584736	3232103	NA	NA	2.02396e+07	NA	4.49397e+06	NA	1.15323e+07	9680861	7458699	5609408	26426682	5.40395e+06	4631716	8222756	NA	NA	1.81362e+06	26896674	11629706	NA	NA	8604910	1.11003e+07	NA	NA	12273251	NA	NA	8.35214e+06	NA	NA	1.36946e+06	1.3853e+07	NA	2.07775e+06	NA	NA
Q16543	CDC37	2.8423e+06	NA	NA	NA	NA	NA	NA	NA	33948632	20351468	24893240	49749088	27367348	33376376	25476866	26833660	24533774	29524988	28837688	27705746	40582000	35350868	24773724	45183064	44303548	39003016	39058156	37680112	36000548	26807588	18693070	NA	NA	NA	NA	20889828	29055388	18046862	NA	NA	NA	NA	NA	NA	NA	NA	NA	NA
Q14574	DSC3	1.394e+06	2.56087e+06	2105071	2474889	8940343	8462544	9606903	1.05667e+07	NA	84883.9	57092	NA	NA	NA	154066	113308	NA	84732.8	148387	NA	74433.2	464639	NA	NA	NA	NA	NA	NA	50980	NA	NA	NA	27837.5	NA	NA	77371.5	NA	231153	NA	NA	NA	NA	NA	NA	2.54908e+06	NA	2.93194e+06	299611
Q13418	ILK	102434104	108380444	105308266	4.89318e+07	51705576	16708666	13136983	7.94704e+07	2.45525e+07	2.66295e+07	1.23e+08	12575178	105766400	9.6185e+07	33231846	2.71439e+08	8.66442e+07	3.0226e+07	74921488	5.41759e+07	1.93154e+07	849832940	108647700	2.93749e+07	673694593	86236494	3.88635e+07	7.88693e+08	77205805	2.73079e+07	6.99176e+08	8.2181e+06	2.1674e+07	6.44631e+07	3.88394e+07	NA	522347429	136954388	10652487	30905158	8.19395e+07	1.44646e+07	24463336	124048912	101888	9.11239e+06	2.60329e+07	2.62394e+06
Q86TH1	ADAMTSL2	23930010	37227272	15884654	NA	9268580	NA	1.3423e+06	NA	5.36794e+07	3.67648e+07	2.84601e+08	1.01813e+08	4.04638e+07	2.70939e+08	1.16872e+08	6.01324e+07	2.13985e+08	8.0002e+07	76765308	1.98704e+08	5.68351e+07	2.70046e+07	1.23059e+08	9.06109e+07	5.75046e+07	1.60035e+08	8.17988e+07	8.10958e+07	1.56366e+08	9.40012e+06	34934051	NA	4.86739e+07	5.94896e+07	23329908	4.35791e+07	5.92007e+07	1.93635e+08	3.51189e+07	3.25505e+07	3.15952e+07	5.13924e+07	3.72562e+07	7.08469e+07	NA	2.61327e+06	1.03293e+06	1.21866e+06
Q16394	EXT1	5.72583e+06	3.03087e+07	30267059	14166309	28517304	8437532	3.44765e+07	3.29617e+07	4.33241e+07	2.0417e+07	37225780	4.3053e+07	1.63022e+07	52306050	3.24589e+07	3.34858e+07	3.42876e+07	4.13709e+07	2.63466e+07	44297228	2.32002e+07	17026302	27161764	49022554	57414974	58285278	4.22032e+07	55183635	35063770	30613513	20225285	6.6647e+07	33012765	4.01341e+07	48179437	86523091	7.56205e+07	46331930	5.43525e+07	4.94284e+07	37598388	8.84583e+07	4.06488e+07	7.9694e+07	1.76128e+06	1.62063e+06	1.28457e+06	206909
P20062	TCN2	NA	NA	NA	NA	NA	NA	NA	NA	NA	NA	8454351	NA	NA	10993251	3656174	NA	7.51941e+06	NA	6917201	14715916	NA	NA	NA	10647392	8079419	6.05998e+06	NA	NA	NA	4543371	5.95575e+06	8.14465e+06	14252294	14025234	NA	NA	1.26162e+07	NA	NA	9024567	13519465	2.39057e+06	7592498	27469414	NA	NA	527412	NA
Q8WVM7	STAG1	NA	NA	NA	NA	NA	NA	NA	NA	NA	NA	NA	NA	NA	NA	NA	NA	NA	NA	NA	NA	NA	NA	NA	NA	NA	NA	NA	NA	NA	NA	NA	NA	NA	NA	NA	NA	NA	NA	NA	NA	NA	NA	NA	NA	NA	NA	NA	NA
P19827-2	ITIH1	NA	NA	NA	NA	NA	NA	NA	NA	8.48897e+06	1.0849e+06	9.22448e+06	6.83378e+06	1.85328e+06	9154094	5016582	1.63957e+07	31999084	8.0092e+06	17031072	25461023	2.72742e+06	2.88345e+06	3496242	5.80681e+06	8280694	6.78102e+06	5.32707e+06	6760868	17527547	1.17625e+06	2.49891e+06	NA	NA	403369	NA	3.70143e+06	1.42358e+06	8.31013e+06	NA	109635	4024575	NA	NA	879301	NA	NA	NA	NA
P04083	ANXA1	NA	NA	4912785	NA	NA	NA	NA	NA	NA	NA	1.26608e+07	NA	NA	9571766	NA	3.11147e+06	3.94571e+06	28080424	2.07214e+07	34015848	NA	NA	6.03647e+06	22047871	14566817	25176209	NA	7.95573e+06	7.35236e+06	4719090	701499	NA	10772387	NA	NA	21661984	17384332	22971851	4732599	17700388	17187156	NA	10657011	NA	NA	NA	NA	NA
Q9UEW3	MARCO	NA	NA	NA	NA	NA	NA	NA	NA	NA	NA	NA	NA	1.02054e+06	NA	3776725	NA	NA	NA	7.55733e+06	NA	NA	NA	NA	7.29214e+06	NA	NA	NA	NA	NA	NA	4.1358e+06	NA	8856408	8695872	7.63673e+06	16629687	12001019	16772211	22974714	14490563	NA	13966165	4460716	16172993	NA	NA	1.11425e+06	NA
A0A0C4DH34	IGHV4-28	56303360	NA	18390314	NA	22932042	6.15996e+06	65515052	NA	NA	62014.1	NA	1.45889e+06	NA	NA	1.01522e+06	4315071	NA	NA	6.06635e+06	NA	NA	1.05266e+07	5141824	5.06527e+06	5.60737e+06	NA	2813921	1398642	6.88333e+06	NA	NA	NA	2.4283e+06	NA	NA	NA	NA	NA	900692	599255	NA	2.65576e+06	1.81559e+06	NA	1.2255e+06	NA	2.71961e+06	335403
O75594	PGLYRP1	4.84564e+07	5.18831e+07	86772152	70981453	95598181	1.13252e+08	185606127	35788099	1.4762e+07	5.43693e+06	1.59403e+07	5470649	2.90566e+06	3.98674e+06	1.60879e+07	1.17979e+07	21963514	15165481	14600596	NA	2.16451e+06	NA	NA	15216372	12389869	20935136	2.51234e+07	NA	NA	NA	NA	NA	1.72798e+07	NA	NA	11565265	6.70855e+06	NA	1.15072e+07	1.37183e+07	28605491	NA	NA	18853776	1.6878e+07	14980056	1.64394e+07	3.85474e+06
P07998	RNASE1	14345306	6.69779e+07	33689200	18000444	34220026	NA	21003834	26616656	6.9249e+07	1.68064e+07	9.0655e+07	66764970	3.41317e+07	110294273	38878733	90551208	111727784	1.5851e+08	111570438	115864612	102175250	6.63687e+07	115151354	46942351	30918389	41079697	6.01864e+07	7.85235e+07	119813714	3.55305e+07	59610450	3.02646e+07	6.79109e+07	1.088e+08	96269892	4.83304e+07	1.17903e+08	5.22579e+06	4.69649e+07	4.19257e+07	85631118	7.3847e+07	2.713e+07	1.57838e+07	4.61577e+06	3615560	1.39405e+07	6.64907e+06
P68363	TUBA1B	8798347	NA	NA	NA	56026026	1.68609e+07	4.51831e+06	4729071	1.83073e+07	7418672	52546208	1.85964e+07	1.14163e+07	39833210	7.69541e+06	77335567	38185480	37148641	3.97174e+07	6.52693e+07	15523604	61240198	5.52793e+07	48852091	4.45872e+07	3.77802e+07	30602814	29322124	3.08649e+07	4.8165e+07	1.98833e+07	6838631	40440709	57208593	42563806	11391277	26742197	35711089	22790900	NA	NA	7456865	6.19789e+06	21949100	1.40591e+07	6.88285e+06	2.39585e+06	797286
Q86SR1	GALNT10	NA	NA	12575699	6.90503e+06	2.47849e+06	2075460	NA	NA	5.37798e+06	4.43155e+06	1.83421e+06	4319124	882010	3319033	5.86772e+06	780897	7.3295e+06	NA	538299	1.17075e+06	6.74769e+06	9.23277e+06	6.36923e+06	1.20147e+07	7.67738e+06	4.02477e+06	3.37143e+06	4.99887e+06	1088261	1.12269e+06	6.50877e+06	9103260	158234	87198.2	NA	401405	913449	524033	366369	NA	NA	441014	177604	397771	NA	NA	NA	NA
P23471	PTPRZ1	NA	565409	NA	319251	NA	506867	NA	415897	NA	NA	11696584	NA	NA	11563064	NA	NA	NA	NA	NA	NA	NA	NA	88348200	NA	NA	NA	NA	NA	NA	NA	NA	NA	NA	NA	NA	NA	NA	163926368	NA	NA	NA	NA	NA	NA	NA	NA	NA	NA
Q9P232	CNTN3	5518873	NA	NA	NA	3.94564e+06	NA	5220303	NA	2.46829e+06	779716	NA	NA	1.4023e+06	NA	2.06969e+06	12860222	5.34295e+06	NA	7.78796e+06	8128778	NA	NA	8617874	2.71858e+06	NA	NA	NA	NA	NA	NA	NA	NA	3.71854e+06	6.35247e+06	NA	3.80721e+06	4269264	NA	3.23559e+06	2.98083e+06	NA	4.45809e+06	3.34106e+06	6965151	NA	2605779	2.691e+06	1.40091e+06
Q6PI73	LILRA6	NA	NA	NA	NA	NA	NA	14910775	NA	NA	NA	NA	NA	281984	NA	NA	NA	NA	NA	NA	NA	5568866	NA	NA	NA	NA	NA	NA	NA	NA	3919844	2.48303e+06	NA	1.36714e+07	1.02625e+07	NA	NA	NA	NA	3.26972e+06	NA	NA	14098965	4.14121e+06	NA	NA	NA	3130752	NA
P35579	MYH9	2.09347e+08	4.32611e+08	8910870	21710104	7.5823e+07	1.45099e+08	47873246	1.38674e+08	2.38477e+08	1.07141e+08	1.29799e+08	158130203	8.93669e+07	144858958	1.56862e+08	2.20741e+08	220244679	140065170	1.71221e+08	1.10996e+08	1.7895e+08	1.46523e+08	1.18661e+08	141226290	154181552	1.10726e+08	138789362	2.06018e+08	2.08078e+08	1.36116e+08	8.03828e+07	68808756	3.73892e+08	4.88473e+08	2.85973e+08	24786637	5.53012e+07	8.37329e+07	1.39102e+07	19414284	1.60842e+07	59293959	5.58106e+07	71940196	92357049	2.7527e+08	1.79963e+08	2.14228e+07
Q9BUN1	MENT	NA	NA	7.20481e+06	4.17528e+06	NA	3153957	11001523	4.75559e+06	2.3054e+06	2.58591e+06	3.19761e+06	2.22366e+06	1.18112e+06	3.47516e+06	1.79125e+06	1.16733e+07	1.74412e+07	1.01718e+06	241698	555391	150530	2.02514e+06	7.29789e+06	8.64178e+06	1.02007e+07	1.1486e+07	912419	3.53874e+06	136269	1.87694e+07	105348	NA	8734997	8086655	3.81101e+06	5.55299e+06	5.89969e+06	6.12916e+06	4.07274e+06	9.23404e+06	6.40254e+06	21533340	1.65069e+07	1.77433e+07	NA	NA	NA	NA
Q8TF42	UBASH3B	NA	NA	5264829	NA	NA	8644050	NA	NA	NA	NA	NA	NA	NA	NA	NA	NA	1.58305e+06	NA	NA	NA	1.02171e+06	NA	NA	NA	NA	NA	959089	4.07308e+06	3.74483e+06	NA	2.0326e+06	NA	1.02749e+06	NA	NA	NA	NA	NA	NA	NA	NA	NA	NA	1.05557e+06	NA	NA	NA	230171
Q96B86-4	RGMA	NA	NA	NA	NA	NA	NA	NA	NA	2.45589e+06	125630	NA	1.88222e+06	2.35805e+06	6.62603e+06	696476	NA	NA	NA	NA	NA	1.81575e+06	NA	NA	1.87103e+06	2.85064e+06	2.62689e+06	1.03364e+06	3.17992e+06	2.46015e+06	NA	1.55781e+06	NA	NA	NA	NA	1416294	NA	NA	1.00908e+06	NA	NA	NA	NA	NA	NA	NA	667337	481961
P15291	B4GALT1	5.10768e+07	137473075	81653564	69753638	73719738	80624272	91470396	86738361	4.3014e+07	3.30242e+07	5.31342e+07	4.33371e+07	2.97057e+07	4.95919e+07	49316142	44420816	34688073	28912275	45622805	34942825	39206904	14857492	2.65006e+07	5.88643e+07	21185725	49311748	36043518	1.91922e+07	2.71672e+07	16829903	1.57931e+06	12804487	38850580	1.15254e+08	9.41228e+06	1.67805e+07	62747068	63227309	69472018	39719072	62646607	4.03084e+07	5.12274e+07	77018213	9.71341e+06	6.77191e+06	2.69828e+06	540784
P02654	APOC1	158000000000	177000000000	173000000000	286847175	62548355027	26032578437	29811874278	43753299961	3.55447e+08	1.01462e+08	3.0427e+07	3.67357e+08	139193753	43916486	2.12126e+08	2.8352e+08	1.05026e+08	143003392	165108882	8.26065e+07	1.33077e+08	3.0704e+08	1.10872e+07	5.48887e+08	5.21927e+08	8.01185e+07	1.41416e+08	3.04425e+08	6.98458e+06	9.1019e+07	1.4179e+08	1.25941e+08	4.60526e+08	5.63422e+08	1.73492e+07	7.56149e+08	1117560124	3.96487e+07	1524793631	9.00965e+08	1.55451e+07	1022396273	4.02377e+08	4.99129e+07	30232716525	70324736	5.72137e+07	1.39472e+07
P62937	PPIA	3.50747e+07	129992516	8.76261e+07	112271512	2.57868e+08	1.8581e+08	8.35957e+07	1.54192e+08	3.57323e+07	224207	25492811	1.15569e+07	7.69136e+06	4.43275e+07	612626	3.3334e+07	3.60258e+07	6.69908e+07	4.67173e+07	2.38042e+07	7.38873e+07	3.55652e+07	8.40174e+07	4.23637e+07	7.88485e+07	3.79571e+07	2.43638e+07	4.43859e+07	7.9832e+07	7.40941e+07	4.99898e+07	4.79543e+07	2.37715e+08	3.50387e+08	2.72894e+08	4.7306e+07	3.57139e+07	8.44958e+07	88920731	5.65772e+07	1.87633e+07	6.89757e+07	5.88822e+06	5.11358e+07	3.00255e+08	6.13051e+07	9.46859e+07	7.23044e+06
Q16627	CCL14	191387482	6.44311e+07	1.22e+08	1.13128e+08	91815228	6.05775e+07	49878404	48288493	2.9708e+06	423927	41186.3	576077	200091	1.36915e+07	33829960	NA	242005	NA	NA	3.2616e+07	379385	576738	379432	NA	NA	NA	265215	269514	NA	121450	473284	7.69729e+06	NA	2.67718e+07	2.66061e+07	2982453	NA	430169	NA	NA	5.96786e+06	NA	NA	NA	2.17669e+07	8.92259e+06	2.79265e+07	5.61494e+06
Q15691	MAPRE1	3.05766e+06	4559805	NA	NA	NA	NA	NA	NA	NA	3.34222e+06	NA	NA	4.73013e+06	NA	NA	NA	NA	NA	NA	NA	5955713	NA	NA	NA	NA	NA	NA	NA	NA	858607	NA	2551207	27089056	33613545	31775363	13780641	24162792	15310169	16815418	15702566	NA	5950288	5.07165e+06	NA	1.64816e+06	NA	321082	NA
P10153	RNASE2	56753466	56807274	20398866	NA	12616733	4.65148e+06	27589350	NA	608527	97395	NA	407050	NA	NA	988458	1.34359e+06	NA	NA	NA	NA	NA	NA	NA	1.83032e+06	1.36248e+06	1.57232e+06	299907	544815	NA	NA	NA	NA	NA	NA	NA	NA	NA	NA	NA	NA	NA	NA	NA	NA	NA	4.28588e+06	2.92193e+06	424747
P07988	SFTPB	NA	NA	6.19687e+06	NA	NA	3.72264e+06	NA	NA	NA	NA	NA	NA	NA	NA	NA	NA	NA	NA	NA	NA	NA	NA	NA	NA	NA	NA	NA	NA	NA	NA	NA	NA	NA	NA	NA	NA	NA	NA	NA	NA	NA	NA	NA	NA	NA	NA	NA	NA
Q9HC38	GLOD4	NA	NA	46575380	3.10025e+06	14168173	10264533	103089832	233852336	10872727	NA	12964864	18193276	4567771	12656108	6136874	3.56122e+06	4.31423e+06	5383900	4696661	2742139	3.43781e+06	NA	10151664	11552727	12417331	5294250	4.1134e+06	5.81465e+06	5946225	1.57175e+06	NA	1.68278e+06	9975642	8644771	2.7691e+06	NA	5.31633e+06	10254365	7.29039e+06	3432009	NA	NA	NA	NA	4.23595e+06	26064908	NA	NA
A0A075B6J9	IGLV2-18	2536353124	3469671119	3158582874	3211762825	2298669403	2982211271	2667614233	2843245344	4.09696e+07	2.5455e+07	2.84868e+07	5.527e+07	1.00546e+07	44586108	372260	4.36451e+06	1.14229e+07	1.50441e+07	1.05456e+07	1.54818e+07	5.32113e+07	65122713	4.34192e+07	3.21003e+07	6.25155e+07	4.86821e+07	8.84498e+06	1.84217e+07	7.76757e+06	1.80895e+07	1.69501e+07	NA	6.16392e+06	7.21302e+06	95218.8	1.87292e+06	790270	NA	143330	773552	NA	1.57999e+07	6.0261e+06	154274	838203960	8.20031e+08	1331793038	242910514
P48059-3	LIMS1	7.59843e+06	NA	8.06983e+06	NA	7200409	4.672e+06	NA	7865327	NA	NA	NA	NA	NA	NA	NA	NA	NA	3268102	NA	NA	NA	NA	NA	NA	NA	NA	NA	NA	NA	388299744	NA	849439	18913730	33611444	10046983	NA	NA	NA	NA	NA	NA	NA	5.05328e+06	NA	NA	NA	1.24145e+06	NA
P37840	SNCA	56713856	NA	NA	NA	NA	NA	NA	4467069	21210521	1.36587e+07	19219840	2.04349e+07	16434907	23900974	1.48547e+06	NA	NA	3724492	6.80217e+06	6670924	15178524	19828562	18019528	2.40656e+07	2.63691e+07	31996476	8327745	16019678	13671302	19053646	14153739	9538675	1.36227e+06	4562036	NA	1.54311e+07	2.33658e+07	2.46895e+07	17452163	1.20064e+07	27783472	5.32552e+06	7.27445e+06	13523386	NA	14412037	4.90795e+06	2.62807e+06
Q9GZT8	NIF3L1	6.03388e+06	9.03485e+06	1.83542e+06	NA	1.21223e+07	7.73893e+06	NA	13032220	24064446	2.17172e+07	6.83618e+07	18751249	2.75128e+07	1.84996e+07	2.08675e+07	5366113	16375190	4.62126e+07	83853802	28872552	1.52273e+07	1.31458e+08	2.90673e+07	2.17581e+07	3.28402e+07	37111869	12915462	3.90289e+07	2.09615e+07	6.71305e+07	9447841	9.35712e+06	2.35635e+07	2.59026e+07	1.55168e+07	2.52068e+07	1.84805e+07	2.74492e+07	1.55104e+07	13690847	28776299	32443297	1.36234e+07	3.60909e+07	NA	NA	NA	NA
P06858	LPL	NA	NA	NA	NA	NA	NA	NA	NA	NA	1.50685e+06	NA	NA	2.54639e+06	NA	4.18535e+06	3.16909e+07	53911555	3.57521e+06	19571697	27205967	6.79033e+06	1.18628e+07	5.41525e+06	18564250	24163490	28608350	3.16186e+06	10005903	7493089	15199213	9.08231e+06	9.20839e+06	NA	11183762	NA	8713925	5.36627e+06	11655409	NA	3.85914e+06	6.65395e+06	5.07631e+06	3.56616e+06	4.59722e+06	NA	NA	NA	NA
Q8NBS9	TXNDC5	5556948	7.81942e+06	NA	2.08079e+06	5.47203e+06	9.02912e+06	NA	8.13654e+06	11561441	4.15266e+06	NA	6434418	4292108	10224390	9274743	NA	7273872	12241531	10159709	8648309	13668861	10696595	7925257	9990703	NA	NA	15308035	15312439	15708681	7.43261e+06	8645664	2.10228e+06	12693818	20019392	8.84564e+06	5325805	NA	NA	3765116	NA	NA	6.21111e+06	NA	NA	NA	NA	NA	NA
P16112	ACAN	NA	NA	NA	21183409	7037166	15038623	5895901	9735416	1.01676e+07	1.06229e+06	1.58536e+06	5.57371e+06	740028	1279367	1.09036e+06	8.18901e+06	17536524	1.0333e+07	1.63759e+06	18259707	15661404	2.1271e+07	15203197	13015632	1.42489e+07	1.61241e+07	1.4794e+06	8882623	9131973	4538456	7.87823e+06	2.38404e+06	1.11179e+07	57631935	50703212	4.05965e+07	3.90488e+07	56277760	39989277	7.3742e+06	44799084	4.74744e+07	5.37688e+06	61074440	9685176	NA	3.11077e+06	NA
P30740	SERPINB1	2.88039e+07	14488194	17097966	NA	18008589	6.69298e+06	5.25719e+07	3056330	2.8977e+06	1.09193e+07	2.72675e+07	2.81118e+06	10629789	29086154	1.60064e+07	2.13971e+07	7.07481e+06	1.55792e+07	3.12953e+06	7254674	8.0774e+06	13078756	1.68064e+07	3.07583e+07	27030692	428222	1.04152e+07	NA	8.12839e+06	1.43923e+07	9.40689e+06	8.57957e+06	18363645	NA	7.71244e+06	1.6974e+07	1.19476e+07	4.07182e+06	2.86248e+07	232538	6.51412e+06	980261	223297	1.57149e+07	2.04772e+06	1.75607e+06	2.12202e+06	1.49917e+06
P11362-21	FGFR1	NA	NA	30099498	NA	NA	NA	NA	27412776	NA	629450	NA	NA	4.09843e+06	NA	NA	NA	NA	NA	NA	NA	NA	NA	5317030	1.67851e+06	NA	12812391	NA	8.26183e+06	3748953	NA	NA	1.37305e+07	1916381	7.11154e+06	8041456	4.0898e+06	NA	NA	3.86692e+06	1.66803e+06	NA	5659255	NA	NA	NA	59754939	77576543	3.34043e+06
Q8IWL2-2	SFTPA1	NA	NA	NA	NA	NA	NA	NA	NA	NA	28171.9	NA	NA	92622.6	NA	NA	NA	NA	NA	NA	NA	NA	NA	NA	NA	NA	NA	102685	NA	NA	NA	NA	NA	NA	410726	NA	NA	1.31625e+06	NA	340792	625380	NA	300490	416824	NA	NA	NA	NA	NA
P52566	ARHGDIB	3.3018e+07	1.82701e+07	1.50414e+07	NA	4.11757e+06	42522684	41499687	8.16385e+06	62633672	9.98064e+07	1.19216e+08	5.56489e+07	9.64968e+07	37948859	3.08215e+07	9.45203e+07	4.48171e+07	1.05528e+08	75545647	1.13883e+08	16602969	36371879	4.04331e+07	9.21474e+07	4.66006e+07	1.87555e+08	77196415	6.60377e+07	92007293	2.13654e+07	2.19527e+07	2.45138e+07	634517463	6.88492e+08	4.56064e+08	131475383	2.01585e+08	1.39263e+08	16094484	5.17258e+07	37246936	6.26677e+07	1.27447e+08	182098382	53055794	3.8049e+07	4.56141e+06	2.06313e+06
P08519	LPA	87504298	3.08229e+08	4.50674e+08	2.39288e+08	298432832	570412659	1.50826e+08	3.97511e+08	6.55565e+08	3.64938e+08	7.86522e+08	9.11443e+08	4.34547e+08	8.5971e+08	4.86346e+08	6.20593e+08	6.5779e+08	5.44267e+08	4.8076e+08	5.78317e+08	1.53027e+08	9.69923e+07	5.6804e+07	1.88807e+08	1.082e+08	154650969	1.2993e+08	1.42863e+08	6.88019e+07	3.46512e+07	1.84099e+08	2.68596e+07	5.79544e+07	6.89212e+07	4.89006e+07	4.52002e+07	5.04452e+07	3.65337e+07	4.76252e+07	3.92051e+07	5.70938e+07	3.78729e+08	6.34714e+07	9.99986e+07	6.23984e+06	1.78254e+07	2.51325e+07	1.63974e+07
P28070	PSMB4	8.61354e+06	NA	14129684	NA	34771040	34087308	5.72946e+06	NA	25191718	NA	29547198	26400620	4.87786e+06	35517368	26231410	1.92324e+07	28040116	12304802	25212416	38429952	8112474	18090986	7772206	29736172	16516394	24261836	21772058	19829232	30123040	13261378	8819577	27347900	8581838	15899796	NA	NA	21733834	12571882	NA	NA	NA	NA	1.90197e+06	NA	3.58189e+06	NA	NA	NA
P13727	PRG2	3.10903e+06	1.27618e+07	1.8503e+06	6.52264e+06	3363477	NA	NA	91346834	1.94504e+06	4.06372e+06	1.62072e+07	NA	5.86197e+06	1.45757e+06	265853	3.58929e+07	1.49527e+07	281167	2.32417e+07	NA	5.79112e+06	1.26671e+07	2.2472e+06	3644491	1.18913e+07	10953239	88465.8	9.28242e+06	744788	5.03376e+06	1.21817e+07	6.41942e+06	612826	1.73271e+07	NA	1.15783e+06	1.33428e+06	7.45288e+06	12122696	8.39639e+06	2.87401e+06	2.04699e+06	4720436	5858708	27673860	11605049	3.49469e+06	22052284
Q01518	CAP1	NA	NA	10820536	10455210	NA	NA	NA	15505313	9579781	2.75239e+06	2.05298e+06	1.80831e+06	2.10719e+06	6343997	968788	1.17483e+07	3612083	7.2896e+06	5.8154e+06	6.43998e+06	2.99946e+06	11298865	5.63654e+06	NA	NA	1.29865e+07	1.37329e+07	11402436	3.89583e+06	NA	3.40317e+06	2.91587e+06	NA	NA	NA	NA	14111891	NA	NA	NA	NA	NA	NA	NA	NA	NA	NA	481492
Q99715	COL12A1	NA	NA	NA	NA	NA	NA	NA	NA	NA	11251162	8204534	NA	17282088	1.89684e+07	NA	8957673	9028961	7.32407e+06	16694958	22773123	2.59321e+06	25277182	13513307	NA	75172544	38873124	5825443	16741438	35124616	3.53497e+06	3.10654e+06	NA	4.04236e+06	NA	NA	NA	62378716	NA	NA	37639937	23996808	30445890	NA	47045872	NA	NA	NA	NA
P12429	ANXA3	NA	NA	NA	1.33909e+06	NA	NA	NA	NA	NA	8.31027e+06	13168674	11367812	6585448	24745770	NA	NA	3.43812e+07	NA	NA	1.96485e+07	668650	1.05373e+07	8.07851e+06	NA	2351345	1.02329e+06	8563575	1029384	3.39722e+07	6675160	NA	5652096	NA	627173	NA	2.64695e+06	NA	NA	50422204	43438328	NA	NA	NA	118492896	NA	NA	NA	NA
P08887	IL6R	111219904	15485237	28888114	2.65083e+06	6.56671e+06	2399404	2.55622e+06	NA	81892.3	NA	NA	NA	NA	NA	NA	83949.5	10728714	NA	8.15753e+06	11568743	3.65366e+06	6794629	5639141	NA	245749	NA	NA	5.66956e+06	2.93344e+06	2.01311e+06	2.33943e+06	NA	NA	NA	NA	NA	NA	NA	NA	NA	NA	NA	NA	NA	3107551	NA	NA	158389
Q9BRA2	TXNDC17	NA	NA	14589357	NA	2.31828e+07	2.87719e+07	16946458	1.08444e+07	1.19582e+06	422675	NA	1.59174e+06	NA	NA	NA	NA	NA	731545	NA	NA	2.23554e+06	492103	NA	1.14162e+06	NA	NA	489064	NA	NA	NA	NA	113394	6.37967e+06	653417	1.91875e+06	1.15288e+06	408679	NA	216146	182965	NA	443835	50291.6	NA	1.34651e+07	NA	2.974e+06	95597.5
Q0VDD8-4	DNAH14	NA	NA	NA	NA	NA	NA	NA	NA	NA	NA	NA	NA	NA	NA	NA	NA	NA	NA	NA	NA	NA	NA	NA	NA	NA	NA	NA	NA	NA	NA	NA	NA	NA	NA	NA	NA	NA	NA	NA	NA	NA	NA	NA	NA	NA	NA	NA	NA
P08294	SOD3	585976635	386058159	115540654	63129292	30305310	19934028	3.41082e+07	78737502	5.89405e+06	4.91535e+06	5.50216e+06	7.44737e+06	536474	2.35506e+07	1.43501e+07	7.33804e+07	6.09471e+07	4.60875e+07	4.61171e+07	5.22138e+07	37273866	38849898	8.52496e+07	28736192	882182	7.67654e+07	828099	3.83686e+07	4.09112e+07	112789466	39606540	3.76939e+07	4.2005e+06	2.60773e+07	5.98694e+07	1.04954e+07	1.63956e+07	1.47854e+07	2.22691e+07	1.21225e+07	1.42637e+07	1.81433e+07	4.83057e+06	12518608	6.5523e+06	8.13264e+06	1.01828e+07	5.2561e+06
Q12884	FAP	7.62792e+06	1.59628e+07	152272805	34417698	331642216	25058001	230454960	1.36716e+08	7.85891e+07	3.54491e+07	754454643	81304949	3.24747e+07	685447799	6.23376e+07	4.8707e+07	35229369	8.0165e+07	426883215	9.33244e+08	123379277	1.84781e+07	81177208	1.52216e+08	90394542	7.38375e+07	159670519	78062695	8.81096e+07	53097893	27015992	2.07731e+07	46431701	3.59159e+07	37702535	45241548	25635886	1166382192	35806967	2.20042e+07	556901873	2.14419e+08	3.42125e+07	486503855	5.65499e+07	NA	2.32475e+07	2.01835e+06
P24298	GPT	2.5611e+07	35269992	98764221	51467369	36047922	42880048	39863924	NA	2.37688e+06	NA	NA	17069088	3.01193e+06	6113420	NA	5413778	NA	2.91915e+07	20891485	NA	NA	8522055	77479.5	4473247	15879212	NA	2.42545e+06	3.22317e+06	NA	7136610	6.51211e+06	687731	18100773	1.93971e+07	2.39096e+06	5.70925e+06	4164367	NA	3.31424e+06	NA	NA	NA	NA	NA	2.81099e+07	5871886	6.73286e+06	3.50865e+06
P53396	ACLY	NA	NA	NA	NA	NA	NA	NA	NA	NA	NA	NA	NA	NA	NA	NA	NA	NA	NA	NA	NA	NA	NA	NA	NA	NA	NA	NA	NA	NA	NA	NA	NA	NA	NA	NA	NA	NA	NA	NA	NA	NA	NA	NA	NA	NA	NA	NA	NA
Q13867	BLMH	5.156e+07	NA	113279960	NA	4152841	NA	5.25941e+06	3.68052e+06	51622544	8665940	6.31474e+07	13272518	109612	40209247	26975877	67737501	8.57321e+07	96737788	65595375	1.32488e+08	52937227	62569310	7.48702e+07	16048639	4.72387e+07	70926639	7.69053e+06	74400239	8.07921e+07	2.38166e+07	29312751	3.35035e+07	61520785	74890372	6.32486e+07	1.05256e+07	15065096	34980760	115151256	69554784	4.35649e+07	193889322	7.84688e+07	1.33782e+07	697893	NA	3.14325e+06	9.24901e+06
Q9NPR2	SEMA4B	310486972	40480218	2.10245e+07	3.05476e+07	14388891	4.27918e+07	1.46474e+07	18922972	30101477	7.62259e+06	20564966	2.37968e+07	NA	15586948	2.19784e+07	18658454	3.45676e+07	2.77341e+07	3.40046e+07	43327916	23676672	21169692	2.62944e+07	22175972	41975633	40306124	35819168	53202759	3.02765e+07	4.04225e+07	1.41836e+07	3.01684e+07	19740354	5.1107e+07	3.63662e+07	20313110	24325474	63191870	31064728	32730360	4.27351e+07	24060138	12277318	28317644	3.25387e+06	1.38483e+06	5.17907e+07	8.19064e+06
Q8IYS5-7	OSCAR	NA	14786194	27895536	55703660	NA	4.20343e+07	4.3669e+07	3.26599e+07	3.66041e+06	NA	NA	6.54817e+06	3.88283e+06	7.30597e+06	1.57732e+06	8.17898e+06	5800975	365038	4.59526e+06	322578	567584	3.64612e+06	744885	3.54338e+06	4.07994e+06	548650	2.89391e+06	4.05853e+06	6022519	578731	2.80754e+06	NA	993795	177433440	NA	NA	623700	8662270	4.05009e+06	456585	2879028	NA	NA	6285899	7677721	NA	1418406	2117116
O00151	PDLIM1	5.65513e+07	5.915e+07	39067921	1.29203e+08	7.41155e+07	3.64242e+08	227922661	1.1042e+08	1.63574e+07	1.63568e+07	1.54436e+07	2.84232e+07	6.29174e+06	8.9039e+06	1.52027e+07	1.34826e+07	2.02795e+07	1.84246e+07	3.06876e+07	6.64709e+07	7.46319e+07	1.97049e+07	2.20963e+07	4.45347e+06	3.88226e+07	1.41688e+07	1.41309e+08	4.06264e+07	8.68404e+07	1.05319e+08	9.23215e+07	44687959	2.23745e+08	324794597	1.89677e+08	48075471	2.02381e+07	4.00649e+07	9.00704e+07	6.96306e+06	272777	3.05016e+06	7303926	53685585	148848435	24257725	2.66201e+07	1.58455e+07
P01743	IGHV1-46	4222209	8.59043e+06	NA	9963984	6302639	NA	11590788	6.95129e+06	NA	NA	NA	NA	NA	NA	NA	NA	NA	5893062	NA	6881154	3.62043e+06	NA	6976564	8.38791e+06	NA	NA	NA	NA	NA	NA	NA	NA	12963045	30512300	5.2795e+06	NA	NA	33890564	17541452	31682442	20963173	40728904	38033612	44843512	NA	1.74973e+06	NA	NA
Q02080-2	MEF2B	NA	NA	NA	NA	NA	NA	NA	NA	4.17546e+07	3.66113e+07	1.37994e+07	2.87824e+07	3.07496e+07	2.00911e+07	NA	35243040	13377294	2.09564e+07	1.6083e+07	1.37406e+07	12383399	8.0355e+08	6.04422e+06	83982392	80202728	NA	3.60378e+06	18930437	11369686	789933	1.03552e+07	3.20506e+06	8257165	25124078	1.18364e+07	260074367	505715974	115699592	40173474	55901843	13214543	170587250	221082240	122529850	NA	NA	NA	NA
P16083	NQO2	NA	NA	NA	NA	NA	NA	NA	NA	NA	NA	NA	NA	NA	NA	NA	NA	NA	NA	NA	NA	NA	NA	NA	NA	NA	NA	NA	NA	NA	NA	NA	NA	NA	NA	NA	NA	NA	5937958	NA	NA	NA	NA	NA	NA	NA	NA	NA	NA
P00352	ALDH1A1	1980269	1.50038e+07	NA	4.69309e+06	14868587	3.85119e+06	NA	10515077	44370885	2.57842e+07	2.74948e+07	72206485	2.67414e+07	86755266	3.14382e+07	2.02683e+07	27500723	4.82852e+07	2.08777e+07	NA	3.85397e+07	24825658	7573756	64366713	88216918	69751425	5.00378e+07	51601643	28055689	1.93465e+07	36457622	NA	1.81989e+07	53727800	25306914	19437508	37968275	20233533	37981760	43901640	9453568	7.27966e+07	NA	50567668	NA	2.72147e+06	1.63314e+06	259840
P35555	FBN1	36476258	180328378	69203334	67854502	38212868	31476840	2.78307e+07	10119879	4899339	1.25008e+07	20198330	1.70776e+07	1.76111e+07	643089	3.40091e+06	1.64551e+07	6.75327e+06	1.07522e+07	6.67577e+06	2.85545e+07	1.27338e+07	1.271e+07	1.31623e+07	40097455	9926134	2.9514e+07	7606081	1.67289e+07	32477190	1.0772e+07	1.83415e+07	NA	5.94848e+06	1.1596e+07	7.94455e+06	2.65075e+07	9.59126e+07	7.46527e+06	3.32526e+07	3.1678e+07	2.41199e+07	9.62753e+06	8.54809e+06	1.25676e+06	26603231	2.66008e+06	1.84135e+07	2.22745e+06
Q5SQ64-2	LY6G6F	1.27519e+06	17902756	6.35324e+06	6.4928e+06	3.80511e+06	NA	NA	NA	NA	7.17935e+06	NA	NA	10087278	14871892	NA	7525177	11344614	NA	10464845	20510570	10232017	5.38184e+06	NA	NA	6078037	NA	9164356	20128354	NA	8739166	1.56017e+06	NA	43638656	84760381	NA	22196070	37049792	NA	NA	NA	NA	8408519	NA	4.76928e+06	NA	4.72043e+06	NA	NA
Q14697-2	GANAB	NA	NA	NA	NA	17690406	NA	17854742	NA	NA	NA	NA	NA	NA	NA	NA	NA	NA	7.01147e+06	NA	NA	NA	NA	NA	NA	NA	NA	NA	NA	NA	NA	3.07855e+06	831965	NA	NA	4.32403e+06	NA	NA	NA	NA	NA	3.12238e+06	NA	NA	2691666	NA	NA	1.09954e+06	229698
P13797	PLS3	NA	3.14656e+06	5782889	99490450	7.922e+06	144960632	8.05892e+06	NA	2.18706e+07	4.94275e+06	5.05622e+06	1.48622e+07	3.97897e+06	6.14766e+06	1.58932e+07	1.9163e+07	NA	22592371	9.2063e+06	27555422	7.95315e+06	NA	1.49263e+07	1.38373e+07	23123884	NA	14237068	2.62231e+07	11867729	NA	13796408	1.38077e+07	NA	7694010	7611387	11808177	14229271	1.64219e+07	NA	5.50904e+06	9547670	NA	3992866	10555568	4.17595e+06	2.14447e+07	2.18419e+06	NA
Q86X10	RALGAPB	NA	NA	NA	NA	NA	NA	NA	NA	1.15199e+06	171543	623401	1.68168e+06	122350	1.33555e+06	786753	825473	2081830	520088	341562	960610	318985	325507	236817	2.62564e+06	2533552	2.45559e+06	385776	664884	631405	128909	95390	NA	495104	528707	71732.1	842667	826642	1320153	1.01076e+06	104409	675657	1.18701e+06	167323	1.53376e+06	NA	NA	NA	NA
P00492	HPRT1	NA	NA	NA	2108297	NA	NA	NA	12240408	7754591	4.18331e+06	9.83613e+06	13957661	4887181	2.56593e+07	3.41312e+06	NA	NA	4.2933e+06	NA	2.9558e+06	886761	NA	8541456	28570430	16644199	3.1605e+07	3.1488e+06	NA	5811371	NA	1.67736e+06	4.12182e+06	1.29206e+06	NA	12263169	12213086	9302224	11083437	8061736	2.48208e+06	1.72158e+07	4.40461e+06	3.07002e+06	11254768	NA	NA	NA	NA
P06733	ENO1	116925276	125583216	34804544	230140096	37677545	8.1434e+07	6.04396e+07	1.2367e+08	115271013	7.47549e+07	8.64425e+07	8.98122e+07	5.75463e+07	1.57259e+08	5.93469e+07	103706033	165615811	8.75248e+07	93268325	1.06121e+08	2.9785e+07	9.45274e+07	49621328	1.47631e+08	1.48026e+08	1.82388e+08	5.0571e+07	4.37468e+07	9.63784e+07	2.26036e+07	4.58707e+07	3.83055e+07	9.69133e+07	2.22228e+08	1.73337e+08	1.43712e+07	2.60498e+07	6.36219e+07	1.53959e+08	1.36735e+07	NA	1.2464e+08	8.90524e+07	1.282e+08	111454690	3.39395e+07	3.20841e+07	6.12208e+06
Q6IBS0	TWF2	1.24041e+07	2.29102e+08	NA	4.53776e+07	35287320	4.05566e+07	18967218	21143736	NA	4.9188e+07	2.68108e+07	1.74733e+07	3.22968e+07	2.37677e+07	9299824	1.33365e+08	22861596	1.66475e+07	2.28669e+08	4.03374e+07	8.47888e+06	307487863	3.21453e+07	2.33233e+07	224700056	37794631	2.47982e+07	137952334	3.52945e+07	1.03568e+07	7.71609e+07	1.02561e+07	3.77845e+07	2.66176e+08	3.91484e+07	6891314	521875003	104584409	19163500	85007360	18114705	47573302	6.03137e+07	46465466	NA	NA	4066822	2.0993e+06
Q6ZRP7	QSOX2	NA	NA	58871876	NA	5.86774e+06	684471256	2.36922e+08	378270720	5.96152e+07	3.82035e+07	3.03113e+07	36461998	40109107	30729520	5.14826e+07	3.7442e+07	13301497	3.41503e+07	55838502	3.50515e+07	40010578	74085321	86086178	1.15149e+08	147583724	167807617	71043846	53776941	9.93949e+07	1.02572e+07	31280087	8.27357e+06	2.90926e+07	60249397	25719566	92239732	156698865	139540429	143008181	6.19619e+07	94521199	137937418	100834277	99797944	5257355	49770874	4.27445e+06	2.96747e+06
P35916	FLT4	1.32061e+07	2.35908e+07	2.70038e+08	1.53235e+08	6.35676e+08	2.7655e+08	335964656	2.81558e+08	88679091	3.39905e+07	95175267	79699982	8.06908e+07	1.37252e+08	8.76711e+07	1.271e+08	156776423	1.16211e+08	147171102	1.66662e+08	6.31302e+07	89693841	7.89736e+07	8.21984e+07	94800665	108665925	78263905	96852384	139570771	5.11699e+07	5.5845e+07	55239135	4.00021e+06	9.07041e+07	110174638	8.79277e+07	5.83349e+07	93772105	4.83788e+07	3.08446e+07	1.43101e+08	37900998	2.13554e+07	1.08501e+08	5733310	3.76062e+06	1.2843e+07	1.08581e+06
P78324-2	SIRPA	NA	NA	5.53605e+06	NA	15889519	NA	4882519	15994480	56801288	70496916	248622096	6.89462e+07	81522501	267680392	74554168	147735852	154890310	50311988	200528216	197136824	34826840	140197106	79726504	60439168	147639914	93396730	55625810	174506188	153377806	11267386	28846641	1.34703e+07	NA	NA	41146216	NA	64810328	182669588	NA	NA	44013628	NA	NA	50635024	NA	6.06255e+06	NA	NA
Q9UMX5	NENF	3741199	14564160	NA	NA	25183666	15168024	25116126	63565192	6.78654e+06	NA	19655650	16188773	7.96782e+06	NA	5222971	67030116	NA	5857553	NA	65647108	NA	NA	NA	NA	NA	NA	15090290	7.66932e+06	NA	2.98134e+07	7.10286e+06	73028032	NA	NA	19280180	NA	NA	NA	NA	NA	10437065	NA	18169002	53316916	NA	1.88094e+06	3.1505e+07	NA
Q16181	SEPTIN7	3.41522e+06	NA	10278257	7.90181e+06	NA	28349881	NA	NA	11076857	4.2868e+06	NA	14780631	6.45744e+06	NA	23751536	NA	NA	7.38918e+06	NA	5079339	15346939	NA	2.66821e+07	NA	NA	NA	NA	5105354	5.48662e+06	8886461	NA	3.40819e+08	48132808	NA	3.47567e+08	19857636	9668999	NA	50974711	8.22819e+06	5586946	56736760	4392037	3.95348e+06	6656388	NA	6.16049e+06	187301
Q93008	USP9X	1264905705	1714038387	4287333824	3807188456	3374771340	6737219873	2769134606	3124869618	819465	NA	1.40451e+06	1622203	NA	2.04379e+06	721646	1.12935e+06	1445188	155055	NA	21018.5	1.44572e+06	NA	NA	1.27636e+06	1.02624e+06	32011.6	195169	NA	296437	302579	431637	1835408	1.44679e+06	NA	166001	391970	163364	292404	1.39212e+06	27542.4	412534	188107	NA	730522	NA	NA	6137327	398170
P55285	CDH6	NA	2.29499e+06	3.79264e+06	4.15301e+06	36037932	12154719	7249416	NA	NA	5.50923e+06	2.59063e+07	NA	NA	2.05502e+07	NA	NA	2.61047e+07	18282520	NA	31220678	12161223	13190866	38302796	NA	8.36526e+06	3.912e+06	NA	7577866	18593572	13737708	1.79775e+07	NA	6613946	4.54592e+06	31682128	NA	NA	4913547	NA	5403763	23383242	4586666	2.87825e+06	5.84308e+06	NA	390434	1.08768e+06	262199
Q9H6X2	ANTXR1	7.93467e+06	3.92344e+06	NA	NA	11909176	1.59565e+06	64809224	NA	20652992	1.64293e+07	10555336	25121854	5.73341e+06	1.51951e+07	26224278	18081426	8.1175e+06	23051896	5.94672e+06	11928945	8746687	7.92924e+06	8432106	20840590	24109380	21182614	22134918	10091191	12153192	7.9791e+06	4.51216e+06	NA	7.42093e+06	10374751	1.49048e+06	160663071	2.60841e+07	3.39349e+07	27048380	11859431	27739284	22043280	12765260	6.45984e+07	NA	981457	NA	NA
Q9NZK5	ADA2	3.91124e+07	4.10788e+07	14679280	4.38472e+07	2.47505e+07	3.02019e+07	120740333	8.23666e+07	37305414	2.64843e+07	24651016	52858741	1.52747e+07	32003520	39934524	4.86112e+07	3.02483e+07	61623666	2.2765e+07	3.323e+07	24861890	3.49058e+07	2.76405e+07	5.50185e+07	4.2885e+07	4.54642e+07	4.84772e+07	2.69271e+07	30422758	44787537	4125152	1.53126e+07	2.44285e+07	4.45721e+07	3.72824e+07	46920328	65250748	94435499	2.0934e+07	21402682	38705617	19563514	1.87994e+07	23867475	4.09438e+06	1.90499e+06	6.2052e+06	4.07393e+06
Q12904-2	AIMP1	NA	1.33349e+07	NA	NA	11154686	NA	8926630	NA	NA	NA	NA	730907	NA	NA	1.67624e+06	4.10897e+06	NA	NA	NA	NA	NA	NA	NA	NA	NA	NA	NA	NA	NA	NA	NA	NA	998641	5.80598e+06	NA	NA	NA	NA	1.95532e+06	NA	NA	1.23508e+06	236958	NA	NA	NA	NA	152107
P22692	IGFBP4	3.58118e+07	5.65025e+07	171301266	9.00013e+07	1.03553e+08	535967367	1.74061e+08	106464438	3.09684e+07	2.55799e+07	6.01712e+07	55242402	2.71671e+07	9.58116e+07	3.84291e+07	153565508	3.12136e+08	1.20425e+08	1.05723e+08	2.29915e+08	6.50583e+07	62175154	1.86346e+08	5.28223e+07	99117871	6.09704e+07	5.59478e+07	56254376	9.14507e+07	1.1319e+08	8.26032e+07	1.13596e+07	1.20317e+07	4.2954e+07	4.14934e+07	5.54601e+07	9.63769e+07	1.79353e+08	2.64314e+07	3.18609e+06	1.80311e+08	1.98563e+07	1.71213e+07	44081457	2.36151e+08	1.25145e+07	5.26042e+07	7.40097e+06
P16109	SELP	7061927	100316640	282173376	18274876	44187580	235934704	397340896	329814880	121060904	NA	97083856	8867091	106127104	138640800	35566020	NA	NA	156925602	141247200	8931954	90013003	NA	NA	NA	49216812	52030472	105107416	33319880	10015264	35265452	NA	3.80457e+06	79804656	160758060	78946637	147271120	109117936	157939788	127426264	92022274	135775488	NA	95186116	115391914	NA	NA	NA	2.92722e+06
P25789	PSMA4	13517014	5.76554e+07	56406382	30097569	13094878	72019306	61716252	6.60282e+07	4.14419e+07	2.76447e+07	124924176	2.62548e+07	3.61817e+06	1.11406e+08	3.0632e+06	160948112	157907004	7.79197e+07	1.24643e+08	182386308	1.7653e+07	77933210	76175025	7.86063e+07	174269372	305512356	NA	81088030	125373002	57325589	6.77357e+07	2.85168e+07	65151.9	99055148	1.72e+07	90616.5	4.31073e+07	1.35324e+08	3.51583e+07	571301	113378798	4.42311e+07	4.89947e+06	1.29831e+08	11191378	5.72323e+06	5.74326e+06	4.23527e+06
Q6XQN6-2	NAPRT	NA	NA	NA	NA	NA	NA	NA	NA	14055956	NA	5281706	9371514	NA	NA	4576518	NA	NA	4.45144e+06	1.74054e+06	NA	6076297	NA	661417	6432511	NA	NA	2.89971e+06	NA	NA	NA	NA	NA	NA	NA	NA	NA	15500730	NA	3231835	15684125	NA	NA	NA	NA	NA	NA	NA	NA
P02724	GYPA	NA	NA	NA	NA	NA	NA	NA	NA	6866507	4.78446e+06	23192646	NA	NA	NA	19184520	23157718	NA	85935496	NA	NA	NA	NA	6.5529e+06	18096148	NA	37589164	7.47091e+06	NA	10394222	NA	NA	NA	14316739	17289096	19676190	7.85179e+06	NA	NA	16599740	NA	NA	15978897	5353208	21269516	NA	NA	NA	NA
P11597	CETP	NA	102987424	19797012	117881542	16450376	8572663	3.23826e+07	3.76664e+07	1.59398e+07	13355254	1.68799e+07	1941038	11237298	30397254	25262212	1.36963e+07	4.60428e+07	2.68033e+07	25881651	39881185	29940881	3.38224e+07	4.66968e+07	47133754	50466076	62856747	21928656	3.40182e+07	5.61973e+07	28476525	8.5086e+06	9.60067e+06	7.05059e+07	69715194	4.91538e+07	8.83514e+07	9.81931e+07	112642440	9.09158e+07	1.09471e+08	124860370	82498900	78704576	139684255	1.26061e+07	28659893	1.4974e+06	1.51922e+06
Q96EE4	CCDC126	7.67358e+06	9250649	13063599	10182993	NA	19584054	NA	14226575	151402960	3.75203e+07	113162836	169575136	30509804	142012340	91465000	149354476	103164716	104361504	5.82809e+07	1.15666e+08	1.04338e+08	1.01665e+08	1.42635e+08	2.38538e+08	1.98672e+08	160588541	2.46908e+08	179139149	168783664	29053137	51936180	2.03926e+07	1.61753e+08	84145366	5.44888e+07	124664744	1.17855e+08	170238224	133458232	57824929	54982076	65092932	112174920	273188461	1.96506e+06	NA	NA	NA
P98161	PKD1	NA	NA	NA	NA	NA	NA	NA	NA	NA	NA	NA	NA	NA	NA	NA	NA	NA	NA	NA	NA	NA	NA	NA	NA	NA	NA	NA	NA	NA	NA	NA	NA	NA	NA	NA	NA	NA	NA	NA	NA	NA	NA	NA	NA	NA	NA	NA	NA
P06737	PYGL	5.7682e+06	1.51466e+06	NA	NA	NA	960386	NA	NA	178263631	5.61187e+06	1.56364e+07	1.63879e+07	1.0157e+07	7.19816e+07	3.68541e+07	21603436	1.91272e+06	6.14418e+07	5.95771e+06	57624267	5.6524e+06	7.87049e+06	6.14059e+06	57434974	15042118	NA	2.36671e+07	2.53082e+06	5512324	884665	518317	6.16239e+06	7.49409e+07	5.52963e+06	6.22432e+07	14858457	55060244	7.4959e+07	NA	9551306	3.81031e+07	62645824	2.27414e+07	9.38056e+07	NA	NA	127605	301941
P08123	COL1A2	NA	70341270	NA	6.44593e+06	9253516	211145648	7041458	NA	10965588	4.36756e+06	11244680	383412	2.80809e+06	13226293	NA	26223618	29924710	2.58231e+06	5.59741e+06	15009565	4.02348e+07	55826262	30408234	NA	3.26181e+07	25771476	594152	20798870	21138634	1.36229e+07	3.79743e+07	4.41819e+06	1.69288e+06	1.30081e+07	4.73755e+07	430565	1.82838e+06	NA	NA	5136364	NA	1.42549e+07	6.03456e+06	21723952	NA	17349.6	3.00947e+06	1.53147e+06
P04406	GAPDH	1.02581e+08	1.338e+08	2.11806e+08	1.47691e+08	2.3199e+08	153557021	3.86371e+07	1.72038e+08	66407746	7.08933e+07	2.76896e+08	2.37082e+08	4.68609e+07	1.68979e+08	8.23985e+07	222967103	4.52198e+08	1.44103e+08	8.68243e+07	1.97892e+08	1.79243e+08	1.66523e+08	3.30948e+08	2.00354e+08	379947190	302065030	1.34338e+08	1.70117e+08	2.27381e+08	1.19376e+08	1.05843e+08	5.87332e+07	151394340	1.2929e+08	1.27595e+08	2.74886e+08	3.28755e+08	4.24579e+08	196124739	1.83687e+08	4.41764e+08	3.82337e+07	7.66857e+07	2.00264e+08	1.54928e+08	4.83385e+07	3.49492e+08	6.08271e+07
P49815	TSC2	NA	NA	NA	NA	NA	NA	NA	NA	9339296	3483122	2.49979e+06	12458442	NA	12751383	4619872	NA	7672.46	7668.99	NA	15790.7	12520.9	10319075	NA	4962763	6669343	4.88793e+06	2.0052e+06	6652655	60579.3	1.38951e+06	3.77829e+06	5282773	5.66607e+06	3.26574e+06	436820	NA	NA	3.12142e+06	14324398	2.7041e+06	98607.9	NA	1.58444e+06	10502100	NA	NA	NA	NA
O75368	SH3BGRL	2.08203e+06	34939887	NA	NA	NA	6032660	NA	9203981	NA	1805624	NA	NA	825354	NA	8238754	NA	NA	NA	12383843	NA	NA	NA	NA	7.5306e+06	8.25499e+06	NA	NA	NA	NA	NA	NA	NA	27709808	46638971	NA	NA	3352642	NA	NA	NA	NA	NA	NA	NA	NA	8402380	750891	325918
Q15166	PON3	137636	NA	NA	NA	10261155	4371489	7094677	NA	1.65062e+06	2.02786e+06	NA	NA	4.36689e+06	6.39633e+06	112956	1.01948e+06	229103	13499118	NA	1.29344e+07	25861802	16087502	17047048	NA	4.45821e+07	2.63698e+07	7.17056e+06	4.31167e+07	2.00098e+07	2.56364e+07	151597	2.29192e+07	3.04939e+06	7.84554e+06	65143139	67061338	23825103	3.76957e+07	3.40661e+07	3.22565e+06	7.90517e+07	3.82965e+07	2.05094e+07	9.31222e+06	5.77137e+06	8.50339e+06	2.6705e+06	556894
Q05513	PRKCZ	NA	NA	NA	NA	NA	NA	NA	NA	NA	NA	NA	NA	NA	NA	NA	NA	NA	NA	NA	NA	NA	NA	NA	NA	NA	NA	NA	NA	NA	NA	NA	NA	NA	NA	NA	NA	NA	NA	NA	NA	NA	NA	NA	NA	NA	NA	NA	NA
O94769	ECM2	NA	NA	NA	NA	NA	NA	NA	NA	NA	NA	NA	NA	NA	NA	NA	NA	8.04897e+06	4.61759e+06	NA	8962421	6.94566e+06	NA	NA	NA	NA	5.85343e+06	5758676	NA	14806809	NA	4.47916e+06	NA	NA	NA	6.24348e+06	NA	NA	NA	6.8073e+06	NA	NA	NA	NA	NA	NA	NA	NA	NA
P55957-2	BID	NA	1.55577e+06	1.00683e+06	NA	NA	2.0692e+06	3.09766e+06	2.45632e+06	1.72298e+07	1.3104e+07	4239245	1.62928e+07	1.908e+07	350952	4.50037e+06	4.5724e+06	1509116	2.32189e+06	5.80314e+06	3.75623e+06	1.80514e+07	5.81909e+06	2.09269e+07	1.83776e+07	4383085	2.58463e+06	6.57092e+06	7895104	2266477	5.46119e+06	3.12663e+06	2.90099e+06	1.20949e+07	8670344	4867349	8.80347e+07	9.89073e+07	2.8159e+06	6.7656e+06	6.18998e+06	2.06054e+06	1.18785e+07	1.92313e+06	1.57327e+06	145497456	1.44111e+08	1.935e+06	5.07466e+06
Q9BXN1	ASPN	NA	NA	NA	NA	NA	2.09476e+06	NA	NA	NA	1.15648e+06	7.60363e+06	NA	NA	15116041	2.3776e+06	4576646	7494257	3.01106e+06	5.2578e+06	6.01519e+06	4211215	7866444	5.8968e+06	2.75926e+06	NA	1.85381e+07	NA	NA	NA	NA	3.1477e+06	11719964	11135050	27033589	NA	9485708	NA	NA	NA	NA	78367880	NA	1.18477e+07	7306262	NA	NA	NA	NA
P54764	EPHA4	NA	4831884	18929356	53901380	NA	66970540	NA	NA	5212044	NA	NA	NA	NA	NA	NA	NA	7943812	NA	NA	NA	1.12435e+07	NA	NA	NA	NA	NA	NA	NA	NA	3.42855e+06	NA	NA	NA	10402301	NA	4880163	NA	12008282	5.01946e+06	7.85904e+07	NA	7.92611e+06	8447350	NA	1.37133e+06	2.96809e+06	NA	NA
Q7Z3S9-3	NOTCH2NLA	NA	NA	NA	NA	NA	NA	NA	NA	NA	NA	NA	NA	NA	NA	NA	NA	NA	NA	NA	NA	NA	NA	3.7705e+06	NA	NA	NA	NA	NA	4214307	NA	NA	NA	NA	NA	NA	26316052	14990760	28978220	NA	NA	NA	NA	8882061	NA	NA	NA	NA	NA
Q9H5I5-2	PIEZO2	NA	NA	NA	NA	NA	NA	NA	NA	NA	NA	NA	NA	NA	NA	NA	NA	NA	NA	NA	NA	NA	NA	NA	NA	NA	NA	NA	NA	NA	NA	NA	NA	NA	NA	NA	NA	NA	NA	NA	NA	NA	NA	NA	NA	NA	NA	NA	NA
Q12841	FSTL1	4833468	12734080	14942159	18123308	21549940	32187526	27438142	18802118	NA	NA	NA	NA	NA	NA	NA	NA	NA	NA	605923	1.51475e+06	NA	NA	NA	NA	NA	9723021	NA	592843	NA	1.52483e+07	1.69061e+06	NA	622777	NA	1.73937e+07	NA	NA	NA	1958216	NA	NA	NA	NA	5.29807e+06	NA	NA	808954	2.01411e+06
Q07075	ENPEP	4.92186e+06	NA	NA	19169082	NA	5.35606e+06	10107740	NA	7.2873e+06	7330021	43261411	12975695	1.9757e+06	20985266	NA	5.03108e+06	47821115	NA	19871450	28092991	1.58271e+07	18790112	61627317	10460077	4.10684e+07	70538095	25768722	38851840	5.00319e+07	3.30545e+07	1.51392e+07	62643024	NA	9570895	9.73843e+07	NA	NA	20300030	6231420	4994054	2.42712e+07	NA	NA	42405749	NA	1.2467e+06	NA	424094
Q9Y3X0	CCDC9	NA	NA	NA	NA	NA	NA	NA	NA	NA	NA	59885564	NA	NA	44009128	NA	NA	NA	17035546	NA	NA	57888576	NA	19477592	NA	NA	NA	NA	NA	NA	NA	NA	NA	NA	NA	6897439	30168296	NA	169763824	NA	NA	86259168	17922172	NA	28088202	NA	NA	NA	NA
O15204	ADAMDEC1	NA	2542237	NA	7.42468e+06	NA	14205313	NA	10485912	4686694	NA	NA	NA	10866714	NA	NA	8.03199e+07	257162	NA	NA	NA	NA	NA	3.6963e+06	NA	616409	NA	3.29754e+06	NA	NA	NA	1.57463e+06	2.57356e+06	NA	NA	NA	NA	7393014	11388660	NA	NA	NA	NA	NA	NA	NA	NA	NA	1.02312e+06
P30044	PRDX5	NA	7131670	5.4575e+06	9010714	NA	NA	NA	NA	NA	1.79085e+06	NA	NA	NA	NA	NA	NA	NA	NA	6.06832e+06	NA	NA	NA	NA	NA	NA	NA	8020028	NA	NA	NA	NA	NA	12403766	44266140	NA	NA	NA	NA	NA	2.58234e+06	NA	8060134	NA	NA	NA	NA	NA	NA
O00299	CLIC1	NA	NA	4.43986e+06	23080896	4.55763e+07	1.56187e+07	51518798	42234164	4.63436e+07	2.15688e+07	33497930	46095818	2.77173e+07	4.9324e+07	NA	13605939	NA	1.11724e+07	10183885	4.14858e+07	31198710	16671886	24286416	NA	32913428	87358835	15852329	39367834	4.31937e+07	2.42104e+07	5512343	12746512	40983636	66100310	35959774	NA	45704800	44719676	NA	7749090	6833060	20108122	NA	NA	NA	NA	4.98512e+06	NA
Q92484	SMPDL3A	NA	1.9086e+06	NA	NA	NA	1.60027e+06	NA	NA	24874324	16806026	2.56939e+06	3.6995e+07	1.64815e+06	26521182	8713911	1.61561e+06	15716605	11781975	NA	1.80196e+07	16088794	33361976	14957276	39585768	27691812	10300998	10288183	24179280	1.36893e+07	1.92383e+07	15513510	22340758	9.63364e+06	13698785	2.07763e+06	7.16839e+06	7.48224e+06	1.12926e+07	43143072	14900383	2.67296e+07	15232396	7.07864e+06	9106455	4.35011e+06	3.00757e+06	NA	NA
P46109	CRKL	3.57016e+06	NA	NA	2568174	NA	5.49407e+06	NA	8.72761e+06	9.42145e+06	NA	NA	2.93873e+06	NA	1.29821e+07	5180861	47949992	8709443	37601097	NA	NA	NA	NA	11897113	32708356	9.92163e+06	27035744	1.83172e+07	52039348	11322983	16913448	1.85801e+06	1.1984e+06	147068136	95871912	1.21215e+07	NA	NA	13536414	NA	NA	NA	NA	NA	15042112	NA	5.14605e+06	NA	274958
P55056	APOC4	7.27763e+07	643509744	61610687	4.07332e+07	2.68728e+08	27327547	9.81396e+07	6.46868e+08	5.5022e+06	NA	544873	8.83026e+06	1.07709e+06	152297895	4.78178e+06	9676308	12397119	12514003	6.04618e+06	1.47139e+08	24761364	2.52259e+07	3.00332e+07	5.15566e+06	894593	14814212	2.78022e+07	4.39572e+07	6.18064e+07	29825374	3.89386e+07	4.02032e+07	4.09968e+06	6.56193e+06	3.26342e+06	1.20284e+07	2.3881e+07	9.74992e+06	3.33028e+06	13965797	NA	7103318	NA	4.847e+06	3.62046e+07	110214593	1.81855e+07	3.37442e+07
O43665-3	RGS10	NA	NA	NA	NA	NA	NA	NA	NA	NA	4.41598e+06	NA	16630499	NA	11908815	1.22902e+07	12576489	11886034	5.89826e+06	6292867	25520250	16145837	14364162	NA	7.6643e+06	NA	14279879	2.90466e+06	7.89312e+06	51541780	3.46489e+06	1.03528e+07	NA	21410422	2.17114e+07	6047988	4.64297e+06	NA	NA	NA	NA	NA	NA	2.18269e+06	NA	NA	NA	NA	NA
O95428	PAPLN	37569208	74959720	3.21201e+07	14650931	8320466	7433524	NA	NA	1.43776e+06	152085	900892	NA	NA	NA	5507297	2.01567e+06	18747460	759870	NA	1.02116e+06	NA	1.35017e+06	616507	251985	NA	NA	3.449e+06	1.38411e+06	2.21734e+06	NA	NA	NA	532302	NA	1.45274e+06	813409	NA	4561665	NA	553318	928534	453807	534110	392940	NA	NA	NA	NA
P21709	EPHA1	14693109	3.11956e+07	8271533	NA	13658053	2.27058e+07	22509960	9102688	21641862	7696614	20452740	11201943	4.54675e+06	26294418	11680372	1.63207e+07	22722110	23211976	20133848	11551101	1.43889e+07	1.97025e+07	9.75697e+06	12613475	20662220	NA	3043603	1.12964e+07	9.90939e+06	1.08957e+07	12066107	2.81932e+06	NA	4268233	NA	4.51405e+06	7.34736e+06	NA	NA	NA	NA	NA	NA	NA	NA	NA	NA	NA
Q14247	CTTN	1.25469e+07	12873497	42316136	NA	76867870	6046589	77329643	NA	11910484	1.58945e+06	NA	NA	NA	NA	15295335	3946920	NA	18499048	17398810	NA	5925293	7.86944e+06	NA	NA	NA	5871398	NA	13396330	9464231	6.63148e+06	6792337	3.18011e+06	85666592	104868872	3214206	11539540	NA	NA	NA	NA	NA	17935908	3.8015e+06	NA	NA	10198881	309938	164307
Q9H2J7	SLC6A15	NA	NA	NA	NA	NA	NA	NA	NA	NA	215343	NA	NA	NA	NA	NA	NA	NA	NA	NA	NA	269233	NA	NA	NA	NA	NA	NA	NA	NA	NA	NA	NA	NA	167530	NA	NA	NA	NA	7.80239e+06	NA	NA	NA	NA	NA	1.15096e+07	NA	NA	NA
P55083-2	MFAP4	2.01583e+06	NA	NA	NA	10729077	NA	NA	NA	1.19898e+07	NA	23029894	3.67201e+07	NA	32916761	2.68142e+07	1.05483e+07	31876797	1.07199e+08	NA	6.36517e+07	32487959	39797819	1.98259e+07	40361193	5494549	18253610	1.64634e+07	4.7496e+06	19184366	109943568	5101467	48532942	3.79457e+06	9925966	33687845	1.84828e+08	58962409	121643688	88191808	41371272	78881880	6.20249e+06	6478624	4.99721e+07	NA	NA	NA	112114
P25787	PSMA2	NA	2.51214e+06	NA	4764710	NA	1.70243e+06	25062576	2.1165e+07	4.58488e+08	202407990	559588070	516477840	2.42816e+08	395553452	5.79284e+08	4.45637e+08	438326804	6.92871e+08	469090186	410134264	398006078	295908174	2.80079e+08	491721039	394971042	3.67358e+08	405986653	384821576	357052514	490411385	459941737	5.86517e+06	120086446	1.59914e+08	19764400	115855240	110211880	233889815	66935696	69524343	129601344	70164494	5.57498e+07	96301304	5.52297e+06	1.07878e+07	362007	2.90722e+06
P22304	IDS	5468871	NA	28690745	8.36095e+06	NA	NA	71804160	NA	25424161	1.70062e+07	4.82957e+06	NA	2.77859e+06	10740573	1.93889e+07	1.67855e+06	2.59469e+06	4.40188e+06	2.6978e+06	1.43622e+06	6.92928e+06	NA	NA	67076185	18661624	111463376	9.79668e+06	NA	NA	3.98227e+06	3.42878e+06	581480	6.80453e+06	3527032	1.59757e+06	20522805	11481060	863897	13547168	3.04473e+06	NA	NA	NA	6655737	2.96832e+06	NA	NA	NA
P36959	GMPR	304401	1.20039e+06	NA	NA	NA	NA	NA	NA	2.78095e+06	6.77304e+06	3.74675e+06	1.11008e+07	5.86331e+06	9605046	2.45352e+06	2814417	1.44179e+06	NA	NA	1.66467e+06	5.36289e+06	4169556	3.21885e+06	3.24768e+07	2.80996e+07	2.26186e+07	5.04033e+06	5.12766e+06	5.73588e+06	NA	672922	NA	NA	606862	NA	1.35634e+07	21008882	15239267	2.34262e+06	5.31662e+06	9973615	7.53141e+06	5222377	8.30233e+06	NA	NA	NA	NA
P07858	CTSB	NA	NA	1.13665e+07	5.4292e+07	46760561	15462354	3.00079e+07	4.47617e+07	2.54924e+07	3.32187e+06	2.39792e+07	21936526	2.02736e+06	1.40089e+07	29819529	3.39772e+07	27535750	4.51248e+07	3.8384e+07	39757332	1.98296e+06	1.16421e+07	33500317	1.38188e+07	1.64028e+07	10386561	17757073	15944160	1.39903e+07	7176786	1.67457e+07	1.0835e+07	1.78545e+07	11163050	9.12419e+06	NA	15423354	NA	8.35868e+06	3.80564e+06	10010630	1.00819e+07	234050	6168036	6.29025e+06	1.06918e+07	6.36007e+06	1.33665e+07
O60667	FCMR	NA	NA	NA	1.90933e+06	NA	NA	9.99141e+06	10174099	4.54072e+06	NA	5334754	3.57316e+06	2.08663e+06	5.47651e+06	2.65327e+06	11623281	NA	5.34748e+06	6352193	7722185	11196624	16377394	17167372	3.70893e+06	4.83145e+06	8422635	7.06805e+06	10333272	7.67698e+06	NA	2224016	NA	3.96335e+06	NA	NA	3.8451e+06	2.65895e+06	5.62355e+06	1.4502e+06	1217140	7416545	3.95325e+06	532984	NA	NA	NA	NA	NA
Q6VVX0	CYP2R1	NA	NA	NA	NA	NA	NA	NA	NA	11266584	2.5733e+06	3369299	16072123	NA	11657684	12908966	786660	232161	NA	NA	152796	20687814	1.89142e+06	NA	20830340	NA	NA	11268928	1.88473e+06	NA	4.5292e+06	6.07498e+06	5.10951e+06	1.72646e+06	393479	212173	19447870	NA	4.62548e+06	6.09281e+06	340507	NA	NA	538158	2.59733e+06	NA	NA	NA	NA
P27348	YWHAQ	129136624	NA	1.46235e+08	11212118	23636413	5.41297e+06	3.14697e+07	1.16628e+07	20311748	11197093	44302413	37194961	5238929	49358312	2.77958e+07	17868447	7.78178e+06	NA	1.98304e+07	2597665	2.51875e+07	3.34818e+07	1.91458e+07	25728696	2.26207e+07	1.86862e+07	2.17463e+07	31414608	30786888	2.83048e+07	13432031	3.10328e+06	1.47683e+08	3.01761e+07	NA	2.99882e+07	13938653	47446971	28094515	10879853	49975926	4.09571e+07	NA	26595362	41562040	8.42177e+06	1190196	408027
Q99972	MYOC	NA	4.34674e+06	NA	7034701	NA	NA	NA	NA	3.02137e+07	3.58858e+07	1.11886e+08	32151307	12986101	20832522	1.02195e+07	5.09088e+06	NA	42964790	84092233	6.53766e+06	22315151	19908873	58680749	57508617	35134380	1.63807e+07	24998490	36095913	5.60273e+07	NA	NA	NA	8.47883e+07	113175351	1.40867e+08	85331645	185592262	94139395	95985936	7565619	1.03937e+08	98443701	52473892	204202832	NA	NA	NA	NA
P49327	FASN	NA	NA	NA	2637652	NA	NA	NA	NA	NA	NA	NA	NA	NA	NA	NA	NA	NA	NA	NA	NA	NA	NA	NA	NA	NA	NA	NA	NA	NA	NA	NA	NA	9369636	6045399	NA	NA	NA	NA	NA	NA	NA	NA	NA	NA	1.50617e+06	NA	109584	NA
Q9NPH3-5	IL1RAP	18025526	100753619	1.07677e+08	29967812	7.03302e+07	2.46351e+07	4360461	79861134	1.56817e+07	1.46903e+06	1.28089e+07	1.06346e+07	3.32933e+06	1.65825e+07	3.65558e+06	1.64071e+07	3.54454e+07	2.23156e+06	5.08575e+07	5.90239e+07	559900	1.87417e+06	7.39402e+06	1.25922e+07	8.1743e+06	3.1085e+07	1.66553e+06	1.95883e+06	2.89548e+07	7.28442e+07	1.04934e+07	1829712	320850	1.62557e+06	2916650	1.26028e+06	3769958	4.30523e+08	2.8179e+06	918595	1.80762e+07	1.16663e+07	1.38885e+06	2.06335e+07	8.92405e+06	NA	8.62293e+06	157809
P17301	ITGA2	10573098	NA	NA	9104078	NA	NA	NA	NA	NA	NA	NA	NA	1382870	NA	NA	NA	NA	NA	NA	NA	NA	NA	NA	NA	NA	NA	NA	NA	NA	NA	NA	NA	NA	NA	NA	NA	27521.2	NA	794956	240141	NA	358101	2.41387e+06	189885	NA	7488930	NA	5321703
P36222	CHI3L1	2580502	NA	NA	3297428	6129271	4.44195e+06	15772363	12047679	7.48874e+06	NA	10365384	19221762	3272081	12230204	10482544	5.40732e+06	8.33257e+06	6.12915e+06	7644707	7120388	3.13608e+06	NA	3.31781e+06	7.55518e+06	5.53687e+06	6915744	NA	NA	4898938	NA	NA	NA	NA	NA	NA	NA	NA	NA	NA	NA	NA	NA	NA	NA	NA	NA	NA	NA
P04792	HSPB1	NA	2189426	9922579	1.07727e+07	NA	6.78706e+06	5500510	9896047	5.00835e+06	2.23526e+06	1.63901e+07	3.55902e+06	NA	1.95898e+07	8.37529e+06	32211506	18799722	1.40508e+07	33876641	24974966	4.67363e+06	2.51905e+07	1.27143e+07	2.28128e+06	4911773	7.66907e+06	3.05473e+06	1.05077e+07	3.92919e+06	4608821	14935672	NA	4.2346e+06	34666264	37616480	NA	3.72022e+06	NA	NA	NA	30007582	NA	NA	NA	NA	NA	141860	354612
Q5VY43	PEAR1	37756152	47357935	17774771	6566591	40477461	3.69927e+07	15412558	72214476	779570	156972	NA	891322	140316	894860	286358	2.56941e+06	1.52919e+06	296155	NA	NA	602936	410637	6.68387e+06	75414.2	358454	83099	NA	49194.8	NA	NA	1.90523e+06	1.78489e+06	NA	730106	13711.8	211687	504503	1188665	NA	86053.2	NA	NA	92826	NA	2.51962e+06	NA	1.77428e+06	792675
Q8WWZ8	OIT3	1.06072e+08	1.07842e+08	1.40417e+08	131447078	9.12012e+07	79898284	11321414	10010249	21663935	NA	1.0901e+07	7681437	1.74158e+06	7.07197e+06	NA	36911490	5.19951e+07	1.88206e+07	12310169	48520941	6.01401e+06	10468751	3.16873e+07	5.82175e+06	NA	13854025	3099831	1.12667e+07	2.71411e+07	6762183	11152790	7.28349e+06	7.10202e+06	9.07896e+06	5.19403e+07	9.66018e+06	4840215	7.04291e+06	11148613	11033606	3525620	12253731	NA	72722200	18522704	2.75143e+07	16521269	NA
P55145	MANF	7.30873e+06	NA	NA	7.23736e+06	4.15917e+06	21780640	NA	NA	3.65489e+07	NA	11712704	67256984	NA	NA	4.87294e+07	NA	NA	39554252	11564527	NA	NA	8476380	NA	17484498	NA	12238367	NA	NA	7847801	4.69776e+06	NA	24182918	73924566	62749790	69648072	NA	3536943	NA	2285563	NA	NA	NA	NA	NA	2.33342e+07	NA	1.1316e+06	533504
P11279	LAMP1	675744	NA	53389550	34953815	2.86817e+07	30957492	15537580	12623196	5.62905e+07	1.12585e+08	110615848	9.80222e+07	98239294	105624032	5.23118e+07	119201308	8.43953e+07	77403898	117620069	118337302	3.63022e+07	1.00671e+08	85182278	1.2884e+08	132541457	1.21866e+08	1.27322e+08	128976183	128870686	2.00754e+07	2.38196e+07	16361409	3.348e+07	32240763	6.93318e+06	1.10602e+08	2.29485e+08	178134384	7.66562e+07	8.10679e+07	92902922	7.54498e+07	101701350	89544336	2.91737e+06	5097279	NA	NA
Q8IWV2	CNTN4	6.95794e+06	17257200	2.58954e+07	2.51704e+07	19979659	4401283	8.02086e+06	242882786	1.3782e+08	1.25892e+07	125463520	130306238	2.09425e+07	1.19987e+08	1.99517e+08	130138984	178949608	134188944	95072208	128628692	6629745	79401596	104870568	1.62486e+07	1.37543e+07	78772124	1.32524e+08	7.19947e+07	1.04369e+08	8.19759e+07	69896158	9.48383e+06	2.62821e+07	2.39345e+07	1.53627e+07	24873366	1.3467e+07	25931082	3.92488e+07	1.77332e+07	5.04856e+07	1.77084e+06	964944	12652146	1.11346e+07	1.53562e+07	230622	47019.8
Q9NS71	GKN1	2.32832e+07	25245014	6694177	NA	NA	NA	NA	NA	NA	1.26269e+07	18758622	NA	20722077	20368348	31033112	22923790	15322230	NA	NA	14397165	NA	36899308	23290004	42259804	28035814	20965490	17551794	23761726	21309816	NA	5833590	9368401	10650831	12768720	10529424	28985930	38715784	54383000	19052288	26247112	24387448	34354796	27832466	40653280	NA	NA	NA	NA
P17813	ENG	4.90249e+07	1.70341e+08	132939431	115956224	87500525	52070024	5.81556e+07	69480417	NA	4.18192e+07	NA	5491787	4626786	12193594	NA	NA	NA	7244535	10078850	21996084	17409221	16536453	15935108	12657885	NA	NA	20596351	11338114	20241736	1.59796e+07	5417654	9.09885e+06	65602	NA	4628936	9927363	5774802	NA	NA	NA	NA	NA	NA	NA	32219318	1.21819e+07	1.40081e+07	264348
P39059	COL15A1	NA	NA	NA	NA	NA	NA	NA	NA	2.10513e+07	NA	3.31039e+07	1.34968e+07	2.0423e+06	2.60618e+07	3.0854e+06	NA	NA	8913491	NA	24449533	40312754	NA	2.18293e+07	4.84732e+06	NA	4991623	1.60649e+07	26730957	16102792	NA	1.02748e+07	8.09685e+06	2.49046e+06	8387647	25113039	5.97237e+07	2.35019e+07	41165344	20438759	NA	67821117	4905341	4471251	8480675	NA	NA	NA	NA
P30046	DDT	1.15159e+06	7.70227e+06	12802820	3.62284e+06	1.12461e+06	8163652	398857	5.5936e+06	4.37304e+07	1.49806e+07	4.76813e+07	7.87979e+07	22433596	5.87399e+07	2.75706e+07	2.51834e+07	43572720	32488710	14526209	3.21979e+07	3.8878e+07	4.44305e+07	8017444	64689896	92069525	8.87786e+07	28351882	28576734	37932034	1.73632e+07	2.1963e+07	3.86454e+06	21484144	19861270	4.15003e+06	63840958	46295618	34221301	18261898	4.33972e+07	63130833	17102598	1.41606e+07	12907580	NA	1.74564e+06	NA	220259
P01700	IGLV1-47	NA	NA	3.18472e+06	1.81597e+06	4787166	4498011	NA	3.43913e+06	NA	NA	NA	NA	NA	NA	NA	NA	NA	NA	NA	NA	NA	NA	NA	NA	489194	238664	146097	235999	NA	NA	NA	NA	693270	921419	NA	NA	NA	NA	1278657	707523	1.5808e+06	3.16798e+06	956400	4.64231e+06	7677434	NA	1.44054e+06	NA
Q7Z7M0	MEGF8	6.82174e+07	1.53609e+08	1.30729e+08	149309387	2.11234e+08	2.33938e+08	170015942	174499108	1.17978e+08	4.40244e+07	66715144	112313424	5.96594e+07	8.66407e+07	64140018	40858758	3.89535e+07	5.66295e+07	5.35222e+07	6.69824e+07	6.16647e+07	5.93598e+07	8.66894e+07	1.27441e+08	80701745	94113241	1.02451e+08	103608563	1.00251e+08	5.44696e+07	40005615	1.83802e+07	1.32339e+08	209469395	1.03391e+08	1.00807e+08	105369819	69265424	1.45325e+08	1.01757e+08	1.94231e+08	1.64541e+08	1.42989e+08	1.99372e+08	5.7666e+07	36006226	5.71838e+06	4.75948e+06
O15031	PLXNB2	193446598	306333380	1.5732e+08	80007392	17796885	102292811	9.06655e+07	21906006	8.13239e+06	1.17681e+07	24345756	2.94902e+07	28841	6.39113e+06	1.03469e+07	1.11172e+07	9828280	8.22089e+06	3.17096e+06	1.00849e+07	1.65019e+07	148786	9.09001e+06	8.91245e+06	855699	9.33394e+06	20778834	1.08458e+07	5.10799e+06	9.56526e+06	28515.7	2.49565e+06	1.53567e+06	1.14392e+06	12620.9	4.28816e+07	NA	2.82063e+07	1.80773e+08	4.99512e+06	10719048	1.44064e+07	2.91297e+06	4.58053e+07	5.62536e+06	24396142	5.80105e+06	814619
Q03591	CFHR1	5504399501	5982800638	15488838536	12418989064	4560978621	4659600170	992328624	16870723858	4.8849e+07	8.51052e+06	3.46562e+06	3.83771e+07	8.8884e+06	2.80267e+07	2.23548e+07	4.80636e+07	5.17198e+07	2.08992e+07	4.43594e+07	6.69074e+07	1.72781e+07	6.78664e+07	1.93419e+07	6.31502e+07	3.04166e+07	2.26647e+07	1.82911e+07	4.35725e+06	1.34336e+07	2.00429e+07	1.94158e+07	2.03511e+06	2.88911e+07	7.02834e+07	5.87702e+07	5.41976e+07	4.98541e+07	9.8762e+07	7.81555e+07	8.32408e+07	4.92045e+07	8.92892e+07	2.88708e+07	7.69282e+07	4.53812e+08	2.69428e+08	3.72998e+07	7.42769e+07
P31151	S100A7	1.10516e+07	1.28938e+07	9.9892e+06	2.33258e+06	444593810	377506895	1.09545e+07	32082094	79810.5	123105	1.19937e+06	209953	239595	1.59063e+06	121822	172357	1.12388e+06	62584.1	140186	817922	NA	NA	1.18834e+06	881282	2103218	3.38949e+06	NA	NA	777527	9.15291e+06	NA	79919	NA	126520	NA	NA	NA	4.11383e+06	NA	NA	3.49191e+06	NA	NA	7.35786e+06	1.14276e+07	5.06889e+06	364163	195561
P08195-4	SLC3A2	9.5971e+07	1.86648e+08	1.82102e+08	2.06546e+08	2.26578e+08	3.90859e+08	4.36017e+08	3.09949e+08	2.56081e+08	1.32754e+08	117898565	2.00007e+08	1.29995e+08	1.39594e+08	3.55048e+08	239884043	1.87461e+08	2.87647e+08	3.07722e+08	172773170	1.81106e+08	317862781	139845439	354405313	324709967	1.98752e+08	3.63415e+08	4.00662e+08	220855514	2.91589e+08	2.37835e+08	9.31611e+07	3.52126e+08	3.68909e+08	1.6924e+08	3.06945e+08	423575405	1.63336e+08	3.6094e+08	3.02787e+08	234219718	165903289	209051901	274208753	2.35973e+07	1.68839e+08	2.46609e+07	8.12605e+06
Q9H4L5	OSBPL3	88317634	1035786734	83941316	1174473345	582206684	1053291389	7.01008e+08	594344866	23611984	2.10386e+07	3.35568e+07	2.61956e+07	1.05812e+07	3.47879e+07	4.97903e+07	78346791	4.58781e+07	2.90111e+07	7.18389e+07	8.94737e+07	4.1584e+07	7.80438e+07	1.77435e+07	7.49313e+07	1.52531e+08	NA	4.07991e+07	5.1145e+07	4.23338e+07	38546942	1.2586e+07	3.70093e+07	2874792	8234381	45993300	2.24593e+07	2.43278e+07	8.40386e+07	1.39303e+07	4.02846e+06	25723582	5.88277e+07	6.40388e+06	32107908	291546294	354891986	1.39062e+08	7.81769e+06
P13942	COL11A2	2.92396e+06	8897032	17152150	NA	2710342	NA	NA	2.93453e+06	13613023	80509.5	8.89662e+06	2.6656e+06	22782.8	13049281	6.53807e+06	285576	425246	42192.1	NA	11329199	4.67267e+06	206544	3.77315e+06	1.77911e+07	175404	1.4231e+07	3.24235e+06	165124	14027298	NA	2146756	NA	3.78667e+07	146935	2911925	1.9626e+06	NA	6.59736e+06	16945538	186337	NA	17254468	NA	NA	1.6379e+07	1.01727e+06	NA	995872
Q9UBW5	BIN2	NA	NA	NA	NA	NA	NA	NA	NA	NA	5.86227e+06	4693554	8873594	32130.7	24893848	NA	NA	4.3473e+06	9614783	6.1079e+06	119249120	10820206	85414	6.50343e+06	178855056	NA	8606451	26783026	NA	29688673	7301693	NA	5.58267e+06	76293041	1.42613e+08	3.49978e+07	1.94478e+06	20168903	6.68043e+06	63793.4	5.75195e+06	NA	NA	254553	NA	6.0757e+06	NA	4.23271e+07	2.71102e+07
P07384	CAPN1	NA	18461708	37268628	NA	38124660	NA	42673924	NA	221958	NA	1.50063e+07	1.10943e+07	895879	3.53515e+06	NA	3038113	9.14558e+06	1.08439e+07	7352469	19398717	1.84726e+07	1.47025e+06	1.68479e+07	9.5206e+06	1.63191e+06	6.58677e+06	2.65087e+06	2.43953e+07	2.37277e+07	8.14814e+06	2.81634e+07	4.77187e+06	2.17884e+07	4.68421e+07	10381858	NA	NA	NA	NA	116810	NA	NA	1.81578e+06	9754635	NA	12995258	NA	220821
P42126	ECI1	NA	NA	NA	NA	NA	NA	NA	NA	1.81669e+07	NA	8768544	13146819	NA	6926568	7.80485e+06	NA	9306864	7.67599e+06	8.23572e+06	NA	9707539	9311247	6.36129e+06	2.14936e+07	35315944	6.98249e+06	22190074	7.41431e+06	15793783	4160135	4494215	NA	9.5231e+06	8933076	NA	7.54282e+06	NA	14227840	1.39525e+07	NA	NA	35927018	NA	NA	NA	2.13351e+06	1.08043e+06	NA
P51693-2	APLP1	NA	NA	NA	NA	3998309	NA	NA	NA	8869077	6.08931e+06	24997260	8500919	1.86225e+06	13297409	2.35705e+07	22880057	17989090	24533845	12541382	20344930	NA	5.63329e+06	4406943	8420715	15393070	10835265	7.1629e+06	13026220	14275681	9.42727e+06	5.10084e+06	1.6325e+06	NA	5.2949e+06	NA	NA	1.4524e+07	26715349	NA	10057769	13888943	NA	8851110	13633762	NA	NA	4.47526e+06	1.16195e+06
P11150	LIPC	NA	NA	1.46939e+07	8.10743e+06	9325957	26362376	30563951	70160168	1.2927e+08	3.98808e+07	129005631	1.74347e+08	1.05803e+08	4.28283e+08	1.54773e+08	1.9299e+08	162072395	192745898	235995592	268890670	5.04261e+07	4.88603e+07	4.57374e+07	5.57785e+07	9.59108e+07	5.76525e+07	72848960	1.08483e+08	8.52525e+07	1.07565e+07	7.69531e+07	1.68943e+07	1.58717e+06	4.03432e+07	26585058	3.40598e+06	11158765	36011840	3.21974e+06	1.28774e+06	9233660	2.5324e+06	724552	2.05412e+06	6.55067e+06	1.54032e+07	2.45277e+06	1.13538e+06
Q8NCC3	PLA2G15	NA	NA	NA	NA	NA	NA	NA	NA	2.82882e+07	5.3429e+06	13076362	2.5541e+07	6233214	31461302	38277515	21708162	46539041	30614692	4.10933e+07	20877788	3.68637e+07	31252424	2.2587e+07	39642272	82814274	7.11263e+07	38176731	41220332	33941680	1.91606e+07	43907086	NA	13543734	27042756	2862116	5.78893e+06	12201999	5.45777e+06	1.87306e+07	10147085	13785204	26697253	14802271	16100591	NA	NA	NA	NA
O00429-6	DNM1L	NA	NA	4.97628e+07	4481344	6124380	7927055	10268144	12651450	17690330	3552895	23232953	33504594	12542430	33607740	3.87758e+07	1.78342e+07	5.13139e+07	4.99393e+07	NA	32733998	11863231	4.55746e+07	1.09569e+07	22716601	NA	375559160	16122413	1.92198e+07	8.8393e+07	237751	1.52616e+07	1.02211e+07	NA	600276	1.78268e+07	32860702	NA	NA	46070856	NA	12343047	NA	NA	NA	1.7588e+06	5348925	NA	361227
O14818	PSMA7	NA	9.16809e+06	120181208	NA	242480368	NA	121305584	8591051	6387755	10618790	53623856	66904724	1.75639e+07	53882692	5.22536e+07	32173958	13859440	40918754	31003966	46438322	NA	18490426	8851167	66479717	67098860	50154395	17981634	7997137	7690901	8231241	18949628	1.05525e+07	3.05082e+06	11460493	10951794	24556216	42863919	62799756	2.5813e+07	17568108	34239677	NA	2.78799e+06	8704443	NA	3732059	NA	200956
Q9GZK4	OR2H1	NA	NA	NA	NA	NA	NA	NA	NA	NA	NA	NA	5.19095e+06	NA	NA	NA	NA	NA	NA	NA	NA	NA	NA	863292	NA	NA	NA	NA	NA	NA	NA	NA	296991	NA	NA	NA	NA	NA	6.03793e+06	NA	NA	NA	9744969	NA	NA	NA	NA	NA	NA
P04217-2	A1BG	1.53102e+08	1.61757e+08	2.57362e+08	3.26233e+08	3.74257e+08	2.59859e+08	4.36236e+08	3.80022e+08	4.37595e+07	1.31729e+07	55339248	34743765	1.2864e+07	44720247	4.41958e+07	1.06254e+08	134094568	7.65735e+07	70715092	1.20923e+08	6.09691e+07	1.17274e+07	1.35228e+08	2.90832e+07	44917481	106061470	19385517	37694852	7.58181e+07	7.50497e+07	3.73627e+07	88964159	19783942	31574325	27953016	100622442	1.36519e+08	2.07012e+08	108856304	1.82368e+07	79884924	41536596	7.89736e+06	65101979	35646764	3.13181e+07	1.13921e+07	1.08616e+06
P10619	CTSA	NA	NA	NA	6.94645e+06	NA	5.81228e+06	NA	NA	54168544	2.12386e+07	38680092	41728396	15253963	4.03716e+07	3.97784e+07	33548787	24796716	53604606	27644752	29018328	NA	9986375	26281832	4.75408e+07	34534272	48751296	10420489	4.79452e+06	6.97384e+06	12471422	7178538	4685648	108259682	92883032	61787196	NA	12917339	7.9667e+06	18511194	14649666	7132540	1.10215e+08	74518669	83437616	NA	2.99029e+06	2.72587e+06	3.64328e+06
Q9UM47	NOTCH3	19379980	38548128	NA	NA	NA	NA	NA	NA	NA	NA	NA	NA	NA	NA	NA	NA	NA	NA	NA	NA	NA	NA	NA	NA	NA	NA	NA	NA	NA	NA	NA	NA	NA	115651	NA	NA	312174	853781	634812	NA	NA	NA	NA	NA	NA	NA	NA	NA
Q15223	NECTIN1	NA	5.49999e+06	14260674	12871213	10828776	8154910	13480104	9360576	3204766	NA	NA	NA	NA	19971550	NA	NA	NA	NA	NA	NA	NA	NA	NA	NA	NA	NA	NA	NA	254579	NA	NA	NA	366885	427882	NA	NA	245552	432577	518827	77240.9	259043	559635	179323	774563	NA	NA	NA	NA
P13688	CEACAM1	14110986	17450116	81571486	106791080	94809594	8.39855e+07	1.93209e+07	1.11918e+07	NA	NA	1.66135e+07	6.4013e+06	NA	5.4714e+06	701268	NA	NA	NA	6.09961e+06	NA	265120	256205	NA	5257262	1.38387e+06	NA	222918	502175	4902211	NA	441405	NA	NA	5395962	13219815	903158	590060	NA	NA	NA	NA	NA	NA	NA	5.74185e+07	33885678	4.13129e+07	2.6061e+07
P18065	IGFBP2	2.829e+08	2.39648e+08	511756020	3.0514e+08	542178820	387158477	2.72905e+08	6.67558e+08	8.46514e+07	5305681133	1.47354e+08	167023067	5.6307e+07	291578366	2769365919	6305795709	1.48978e+08	2.32912e+08	2.21307e+08	1.93215e+08	1.88698e+08	2.49488e+08	1.43254e+08	1.31174e+08	3665310725	128715036	1.07682e+08	2.33978e+08	2.60265e+08	1.07525e+08	9.26078e+07	9.04281e+07	6.47035e+07	1.03692e+08	4.83935e+07	5.10839e+07	1.20634e+07	4.28138e+07	4.33775e+07	2.71708e+07	144174053	4577662318	1610465880	7.11014e+07	59487568	3.42451e+07	4.6896e+07	2.9412e+07
P49767	VEGFC	874092	5.00306e+06	8901971	NA	NA	NA	1.64737e+06	11551246	3.70027e+06	9686754	NA	1447988	7.67577e+06	5174789	2.92719e+06	2858422	1.12666e+06	1376101	1.50642e+06	NA	NA	2.1358e+06	3.6463e+06	NA	9.86798e+06	14453782	5.20236e+06	1903733	5.83299e+06	629144	NA	8.84094e+06	14057079	4050791	19132344	11636856	5330063	NA	5.5271e+06	NA	NA	24310081	18200750	15812917	NA	3.7279e+06	NA	469073
P06744	GPI	2.14489e+07	3.78397e+07	1.34476e+07	1.08131e+07	2143929528	7.94476e+08	2469531359	150165439	1.22412e+07	1.33806e+07	5.34965e+06	1.04463e+07	7620455	3.23712e+06	3.11625e+07	39895382	3.34183e+07	NA	1.15231e+07	1.9812e+06	1.06785e+07	6.41724e+06	1.23799e+07	17767177	31034058	2.5315e+07	1.08862e+07	2.91363e+07	2.8392e+07	2.03974e+07	1.12766e+07	5.71781e+06	17036270	2.20224e+07	34375036	1.14283e+07	45227159	24780338	NA	9707138	NA	11875027	4035373	6434502	1.15473e+07	9509980	3.41933e+07	63865636
P80748	IGLV3-21	NA	NA	NA	NA	NA	18897938	10002739	NA	NA	NA	NA	NA	NA	NA	NA	NA	NA	NA	NA	NA	571415	NA	NA	2.75098e+06	3.11645e+06	NA	1.00107e+06	1.96756e+06	NA	NA	NA	NA	859557	1.32907e+06	NA	NA	NA	NA	1.63405e+06	1.31166e+06	NA	3.25704e+06	1.73229e+06	NA	NA	NA	NA	NA
P68036	UBE2L3	1.41014e+07	2.58229e+06	NA	NA	NA	3.89745e+06	1.33495e+07	7362925	78647783	4.63675e+06	37804877	57916513	NA	5.5169e+07	11206090	42854224	2.29837e+06	142513696	2.05633e+07	3.65108e+07	14557136	6.85648e+06	5.17013e+06	83712591	12725818	1.29294e+07	1.3451e+07	2.63178e+07	35317452	17334758	2.82657e+07	10561170	2.16265e+08	136295856	60004148	37439055	13288077	45846576	20501332	NA	159198264	1.9902e+07	NA	6739349	NA	2540012	2.22319e+06	114411
P09622	DLD	NA	NA	NA	816174080	NA	808427200	NA	1038330560	6381469696	6152900096	8050567680	9280038912	5364698624	10278197248	5411530240	6512468480	4430434304	4070419968	5874618880	3388872960	4707298816	4622114304	5052109312	7116594688	6675660800	5373788672	7879452672	6495463936	5991252992	2346012160	2413943296	NA	6294869504	6149822464	NA	5824560640	7323319296	9241859072	7124661248	4442461184	7891901440	4741037568	3225240064	6050178048	NA	NA	NA	NA
P14625	HSP90B1	3.39949e+08	614722022	244745489	179400446	1.82311e+08	1.78917e+08	1.74109e+08	1.89554e+08	2.57206e+08	6.83105e+07	2.89488e+08	2.31684e+08	5.38006e+07	2.07107e+08	1.52811e+08	1.91077e+08	2.10382e+08	2.41079e+08	2.3323e+08	2.00322e+08	1.64314e+08	1.36843e+08	1.19651e+08	86765846	8.57037e+07	1.10603e+08	1.2701e+08	1.44474e+08	1.14213e+08	1.01689e+08	7.89214e+07	8.68241e+07	1.7191e+08	2.29519e+08	2.33757e+08	2.49774e+08	1.42404e+08	2.96036e+08	1.59268e+08	1.08124e+08	3.32507e+08	1.76771e+08	85885163	2.64004e+08	5.9444e+07	2.64346e+07	2.58645e+07	5.44323e+06
O00468	AGRN	NA	18509492	NA	NA	NA	NA	NA	2634392	NA	NA	3.78549e+06	NA	4.95381e+06	4408263	5252534	5805672	8.1123e+06	30144712	4.20407e+06	NA	1.58598e+07	2.2408e+07	2.00072e+06	NA	3.3142e+06	NA	NA	2.2695e+06	1.92448e+06	3005084	4.13989e+06	142989	NA	NA	NA	NA	2.4638e+07	6744816	NA	NA	36092208	NA	5.38526e+06	4.25457e+06	3.81048e+06	4.49657e+06	591972	1.44274e+06
P06865	HEXA	2.2056e+07	28655920	NA	NA	NA	NA	858274	NA	1.33217e+06	NA	168050	NA	NA	NA	327009	1.62171e+07	302172	NA	2222447	4.98701e+06	202096	2.24926e+07	279249	743857	8662236	NA	119581	5.05314e+06	8.53121e+06	141267	4.46408e+06	735428	NA	NA	4.33988e+06	NA	NA	8786152	1237965	NA	7555425	280344	7204877	1.22454e+07	NA	NA	NA	NA
Q9UN19	DAPP1	NA	NA	NA	NA	NA	NA	NA	NA	NA	NA	NA	NA	NA	NA	NA	NA	NA	NA	NA	NA	NA	NA	NA	NA	NA	NA	NA	NA	NA	3022142	NA	NA	NA	14803079	18658184	4.73777e+06	NA	NA	4960519	NA	NA	8425126	NA	NA	NA	NA	NA	NA
P35590	TIE1	56014174	5.1311e+06	80920622	18960960	63118267	14521712	34571438	4.45294e+06	8.44419e+06	2.64237e+07	7.54052e+06	5.93274e+07	4.55787e+07	5.28628e+06	1.22305e+07	4.00301e+07	3.98894e+07	3.53468e+07	6.7061e+07	64423860	1.62213e+07	2.00507e+07	2.5139e+08	1.99067e+07	3.09622e+07	6.62033e+06	1.1284e+07	2.64965e+07	8.14146e+06	8.47821e+06	3.91831e+06	1.01012e+07	1.10741e+07	30872216	5958738	NA	15225654	6.51472e+07	2.53527e+06	1.91049e+07	4.71561e+07	2.72983e+07	13003469	3.05608e+07	5.22903e+06	4.21322e+06	1.87392e+06	1.34792e+06
O95810	CAVIN2	8734418	6.60794e+07	1.01283e+08	9.89761e+07	NA	10891911	NA	1.27362e+07	7.41559e+07	2.11586e+07	9.9319e+07	8.92574e+07	7.50124e+07	2.90576e+07	3.94352e+07	2.30925e+07	2.01004e+07	7.06042e+07	1.01996e+08	4.36078e+07	80047448	65556940	86654460	1.69128e+08	1.09651e+08	3.1439e+07	129730518	137125852	1.33298e+08	4.54357e+07	1.24365e+08	476916976	3.92258e+07	2.56824e+07	6.75145e+08	11298520	3.84697e+07	10504237	12086756	26016198	NA	1.64037e+07	1.03465e+07	4.73359e+07	17699296	2.70072e+07	3.077e+06	4.86524e+06
Q7Z7M8	B3GNT8	1.48449e+08	2.73583e+07	2.66947e+07	3.90908e+07	1.96301e+07	2.54657e+07	107117008	8.30361e+07	18955110	3.63014e+06	23920148	22953400	5.49762e+06	40903797	7.19903e+06	15612758	21527266	20242712	1.83985e+07	3.04889e+07	1.55062e+07	886001	9.98295e+06	1.82133e+07	5.95182e+06	2.03046e+07	15390336	2.82913e+06	17095676	1.11746e+07	1.22401e+07	1.48449e+07	9096499	1.56041e+07	1.57996e+07	1.37616e+07	1.73193e+07	571658	2.0033e+07	9.16232e+06	28645904	2.54788e+07	9327709	3.54094e+07	1.722e+07	8.14906e+06	2.08967e+07	8.70323e+06
Q04721	NOTCH2	9752517	NA	57461692	1.40182e+07	NA	NA	8874972	NA	846349	22357.2	NA	148307	264285	807817	NA	4.95308e+06	5.00252e+06	NA	NA	2.16787e+06	288042	NA	NA	248247	NA	1.82378e+06	NA	NA	1.62952e+06	2.82108e+06	1.6163e+06	132735	7.50445e+06	737333	2.99559e+06	NA	533462	680142	NA	NA	999534	29220538	2.1858e+07	34059576	NA	NA	NA	NA
Q13103	SPP2	63506128	65935328	35043712	38586440	50383777	36007837	11683966	9.59912e+07	7.13623e+06	2.64001e+06	NA	11387514	7.7268e+06	NA	2.06597e+07	1.09296e+06	NA	6.80007e+06	NA	921442	7.28765e+06	464328	281611	11747038	NA	NA	6.96431e+06	162708	237691	NA	1.49574e+06	67435.7	5.50753e+06	5678758	5.05238e+06	1.02608e+07	1.04731e+07	541001	8.23072e+06	18121144	607497	13601844	9.30642e+06	2.21552e+07	38131456	3.24586e+07	1.48604e+07	7882207
P22392-2	NME2	13453321	4.06299e+06	NA	NA	NA	NA	3.70784e+06	NA	12974794	NA	2.6733e+07	11594249	4.16101e+06	3.91906e+07	NA	35869230	2.53993e+07	7.43516e+06	3.73506e+07	1.52104e+07	NA	1.70318e+07	1.73269e+07	1.10014e+07	3.46564e+07	17024826	7338810	16494345	25106052	3691648	8637170	4.10935e+06	1.37805e+07	28261675	9232396	9345516	21122634	57091722	9923246	NA	7.07091e+07	NA	591245	1.83316e+07	NA	NA	7.08693e+06	1.7523e+06
O15335	CHAD	1.05416e+06	40272992	55950824	40210368	55305031	6.33973e+06	2.81911e+07	7312491	5.3442e+06	1.75891e+07	12176899	16413257	1272592	2.34005e+06	8168739	980146	105976	2.33841e+07	15254018	NA	NA	15919455	3795064	8.03871e+06	12121144	1.85458e+07	13252402	46371496	NA	15569.7	546038	NA	2.57801e+07	3.62523e+07	18156070	6.85699e+06	9778434	NA	2.76908e+07	NA	2.82323e+06	50106808	10499278	5.24176e+07	30735303	NA	NA	NA
P54578	USP14	47764668	8.73491e+07	21963922	NA	13061018	9.67271e+06	16780674	3.95864e+06	174334727	1.22787e+08	199554275	139413277	76774362	199934807	146984700	221952247	209426740	158604405	161551632	169632201	10830431	191941516	166158872	173691999	210562762	159681750	114656024	133366519	147687078	24810397	7.19215e+07	46649192	30748600	4.591e+07	5.91883e+06	34609041	9.95609e+07	280375994	6.97492e+06	4.3325e+06	47077944	11373588	16517254	NA	NA	NA	7.00332e+06	200235
O95897	OLFM2	NA	55822660	1.91912e+06	NA	NA	NA	10625144	NA	38259003	57563707	99711173	78447051	12544545	94182981	3.48634e+07	62144362	26689830	4.87754e+07	5.4874e+07	4.80871e+07	3.18629e+07	48238755	4.22992e+07	147845756	72942232	91237200	36421965	6.00507e+07	39667820	2.26159e+07	18918869	1.48375e+06	75424630	8.72414e+07	6.19078e+06	54100468	NA	119577160	9.4584e+06	NA	7.506e+07	129429944	44527723	8463923	NA	5.89966e+06	321194	416509
Q9H8J5	MANSC1	1.4005e+06	2474140	92623064	NA	104278472	8.44359e+06	2355431	1.7782e+06	2.23623e+07	10975551	1.90338e+07	3.50437e+07	9.47123e+06	2.50757e+07	21019585	2.50156e+07	1.4308e+07	1.55726e+07	2.07009e+07	20960656	8062674	4644825	2.63831e+06	22789516	4.79079e+06	NA	14488669	1.37457e+07	3.13556e+06	3.1162e+06	NA	5.01327e+06	NA	15606987	30052198	10465817	14440656	16314028	NA	6.41887e+06	28274798	20154140	23954288	41433668	NA	1.19489e+06	NA	401961
P80188	LCN2	1.03881e+08	4.31378e+08	6.64128e+08	2.98382e+08	209500173	8.27145e+07	7.4256e+07	1.00084e+08	2.9495e+07	3.65048e+07	6.45325e+06	4.48679e+07	3.26459e+07	2.61392e+07	3.16052e+07	5.47425e+07	3.52322e+07	6.58086e+07	1.04288e+08	4.35097e+07	3.89493e+07	1.68775e+08	1.64703e+07	39452656	4.0434e+07	1.75549e+07	2.04274e+07	9.1014e+07	8.53276e+06	41586062	4.20116e+07	1.39146e+07	110432389	9.2885e+07	5.74355e+07	6.41293e+07	8.40825e+07	4.17568e+07	4.83785e+07	3.32627e+07	4.86697e+07	8.49844e+07	3.21189e+07	2.53476e+07	1.97148e+07	12892689	1.63021e+07	4.95159e+06
P17927	CR1	NA	NA	NA	NA	NA	NA	NA	NA	4.70605e+06	NA	5.49731e+06	5176019	NA	11572197	2454185	5.83357e+06	5934553	10445342	9445725	7550464	10199870	11947424	8294682	NA	4.81253e+06	5.53697e+06	4648981	10990686	7337746	2.69761e+06	3087629	NA	NA	7.0704e+06	NA	NA	NA	NA	4.77377e+06	NA	5.02183e+06	3.48551e+06	NA	5619998	NA	NA	NA	NA
P05106	ITGB3	22424452	NA	NA	165233984	NA	76547032	133881032	139368496	40132072	1.24452e+06	39108712	23821762	7.54765e+06	24017176	27968752	25477725	20116006	43977224	49493920	41007900	4627422	NA	NA	30554780	40546609	32511582	26016438	27447706	NA	1.57424e+07	5091162	NA	19058950	66940198	17711264	NA	NA	NA	12110386	7.21971e+06	NA	31795388	20863232	13693392	14704131	24647110	980502	1.30179e+06
Q96S96	PEBP4	1.34719e+08	9.30202e+08	64131268	4.22009e+08	5091992	5.70565e+08	NA	375321237	8.77337e+07	3.38514e+07	2.06182e+07	82478544	2.05876e+07	1.01713e+08	7.10993e+07	7.85072e+06	6.16194e+07	4.53326e+07	11432552	2.46592e+07	1.19292e+08	4.53939e+07	8.67502e+07	1.33129e+08	75316961	3.94397e+07	1.06101e+08	33596576	28871878	11451721	4.16722e+07	103593480	4.67664e+07	3.68515e+07	2.14609e+07	22629388	97735408	43400916	97695542	2.49536e+07	31384979	1.72362e+08	6.52009e+07	7.03525e+07	4727789	6.25288e+06	6.21454e+06	605228
Q9UKE5	TNIK	7527.33	NA	NA	NA	NA	NA	NA	NA	38333128	NA	1.6339e+07	49842836	NA	22286950	15641626	NA	26778456	1.559e+07	10343873	4.88255e+06	48354312	28275008	18998054	2.99696e+07	37852376	29331344	15191109	25313514	8.09781e+06	1.05066e+07	NA	27555485	NA	15843313	6.555e+06	67954528	35335148	55573004	4.096e+07	16380073	1.99577e+07	1.05059e+08	13998428	37598652	NA	NA	NA	NA
Q9P1F3	ABRACL	NA	NA	NA	2.44495e+06	NA	NA	NA	NA	28061879	3.72881e+06	24663208	17455980	6485222	36836338	1.66667e+07	31672416	38329598	4.05167e+07	57831400	100997040	17395530	2.61439e+07	17214392	18475092	3.86402e+07	38289191	23952350	47066304	54558895	11633429	27179656	9105509	263543488	247341056	261647984	8739009	7089670	9813750	1.33695e+07	4.26544e+06	6415972	26722624	7.15908e+06	25827584	NA	NA	756922	129964
P99999	CYCS	NA	NA	NA	NA	NA	NA	NA	NA	NA	NA	NA	NA	NA	NA	NA	NA	NA	NA	NA	NA	1.83548e+06	NA	NA	NA	NA	NA	8488640	NA	NA	1532441	NA	NA	2.47475e+06	NA	NA	13207556	NA	NA	5899347	NA	NA	9555674	NA	NA	NA	NA	NA	NA
Q8TER0	SNED1	NA	NA	NA	NA	5.44941e+06	NA	NA	NA	1.71467e+06	3.00584e+06	1.16449e+07	5.2203e+06	947470	1.87644e+06	1.3316e+06	1.84222e+07	1.21908e+07	1.82631e+07	2.58044e+07	1.62265e+07	2.56954e+07	2.59587e+07	1.75179e+07	3462816	8.56984e+06	23734061	5.32507e+06	1.68229e+07	1.89647e+07	11114265	10237352	7.23585e+06	4.94354e+06	2.86712e+07	1.62788e+07	2.53074e+06	2.5857e+07	5562247	3.73679e+06	9.16415e+06	15893908	4406123	2366581	39598043	NA	NA	447552	899410
P32942	ICAM3	3.23099e+06	44603956	36479212	27721840	1.6467e+07	25335296	3.40692e+06	4.65296e+06	NA	1.60831e+06	7686325	NA	NA	6065573	NA	NA	NA	17775344	NA	NA	48524448	NA	43256152	52195692	NA	54153064	52923972	NA	50537900	NA	5745812	6886383	4.1459e+06	NA	NA	NA	NA	NA	4948013	NA	NA	5.42592e+06	2.62572e+06	NA	5.6502e+06	NA	NA	NA
P04632	CAPNS1	12682246	NA	110121632	NA	NA	13467726	37112172	NA	9162077	NA	NA	5.01909e+06	5712402	NA	NA	NA	NA	9997893	17487420	NA	21010854	7105985	NA	7091819	6.68788e+06	NA	6954315	14419873	NA	3.63952e+06	12723086	NA	NA	4.76838e+06	NA	NA	NA	NA	NA	NA	NA	NA	NA	NA	NA	NA	NA	NA
P78417	GSTO1	26084026	38601972	39012133	31855838	83960504	61934676	39299336	37663024	NA	NA	2.03583e+06	NA	NA	2.49605e+06	NA	12453683	20261710	NA	NA	NA	2.72761e+07	3.67729e+06	4.8143e+06	3.68238e+06	8472556	13306744	NA	NA	2.45046e+06	2.65487e+07	4.81876e+06	5.12186e+06	6.69309e+06	18248162	15064987	NA	NA	NA	NA	NA	NA	NA	533473	3006131	NA	NA	11037729	1.33886e+06
P09619	PDGFRB	4.22967e+06	NA	1.46017e+07	NA	15832355	351554	701194	NA	22356201	6.1051e+06	3.53579e+07	2.08905e+07	4.40424e+06	2.46065e+07	1.30551e+07	3.77674e+07	44255925	29352731	2.24658e+07	4.15776e+07	45988210	3.11099e+07	47883744	4.67911e+07	5.41294e+07	63962268	87612435	37434803	61434158	29352592	21366363	23871427	5.16348e+07	60902142	17705736	7.08047e+07	45204890	96982514	6.12437e+07	1.9141e+07	83377070	4.66627e+07	25993727	7.79644e+07	NA	NA	869928	385103
P13647	KRT5	240906635	48126135	3.66195e+07	1.37117e+07	3.9532e+07	4.44228e+07	1.36864e+07	2.39194e+07	539340	43586.9	1.106e+06	NA	15017.2	189308	106376	36290.7	NA	NA	NA	NA	NA	NA	NA	NA	NA	630704	NA	NA	NA	2.38909e+06	NA	473694	41169.9	37628.6	NA	130155	480202	755699	138280	288039	130623	NA	324814	465974	4.72862e+06	NA	722292	3.28043e+06
Q86UQ4-4	ABCA13	NA	NA	NA	NA	NA	NA	NA	NA	NA	3.94488e+06	NA	NA	8.22674e+06	NA	NA	NA	NA	16191358	10868699	NA	NA	22756350	NA	NA	NA	NA	NA	NA	NA	NA	NA	NA	NA	NA	NA	33832256	7900083	42704236	NA	NA	NA	NA	5861163	NA	2.36369e+06	NA	3.26929e+06	NA
Q86WI1	PKHD1L1	NA	6.08363e+06	9548042	NA	3.94276e+06	6454999	2.69968e+07	53684643	7.33845e+06	1.27803e+07	12008206	23797126	3.6226e+06	5.87241e+06	13678767	29044687	36276371	12849536	2.34055e+07	2.64259e+07	2.03206e+07	2.15201e+07	2.44095e+07	9.51318e+06	1.47649e+07	2.35868e+07	17992600	8896068	6.30314e+07	3.57283e+06	30816532	1.03788e+07	17353462	2.88087e+07	19358231	11653293	39018076	2.64703e+07	NA	2.62668e+07	1.58652e+07	1.03777e+07	373872	4.70007e+07	NA	NA	4.6664e+06	253316
A0A0B4J1V2	IGHV2-26	2.31742e+06	NA	NA	NA	4450765	2.34703e+06	NA	NA	NA	NA	32670218	7.41855e+06	1.45489e+06	37411208	5242143	NA	4.73864e+07	8789312	NA	2.89695e+07	NA	8830230	6.67158e+06	NA	NA	61918036	NA	NA	35673796	5.75751e+06	NA	NA	5.99864e+06	NA	5436628	4.70865e+06	NA	37087484	15792207	NA	5.8054e+06	NA	NA	138747001	739249	1.41109e+07	NA	NA
Q8WWV6-3	FCAMR	NA	NA	43936608	14089136	28008797	18171520	4941214	17013074	NA	NA	NA	596888	NA	NA	117931	NA	NA	325476	NA	NA	1.52214e+06	NA	NA	NA	1009354	472288	212627	296298	NA	2.60949e+06	98632.6	1.34611e+06	NA	NA	840994	NA	NA	NA	NA	NA	NA	NA	NA	NA	3.73219e+06	NA	NA	2.67564e+06
Q14165	MLEC	4.1477e+06	NA	NA	NA	NA	NA	NA	NA	16213039	NA	NA	NA	NA	NA	8.61687e+06	NA	NA	5.29863e+06	NA	NA	7.59519e+06	NA	7252301	NA	NA	NA	NA	NA	NA	NA	NA	NA	22426805	3.8585e+06	NA	NA	NA	NA	23377374	13023913	NA	4.59536e+06	3618452	7.58496e+06	6033001	NA	882063	2.1634e+06
P55072	VCP	NA	25518218	41172748	4.20454e+07	13466521	17787757	26330601	5129561	2.63084e+07	1014608	38200441	26254132	NA	13409544	1.63203e+07	NA	2.65081e+07	31766190	1.02297e+07	1.44638e+07	17046638	NA	4.20107e+07	NA	NA	46547249	26874186	NA	26901709	1.71666e+07	1.73379e+06	5.46994e+06	3.02756e+06	13421979	9148724	15682980	NA	4667121	1.14363e+07	7.1523e+06	9501327	1.71629e+07	6.06113e+06	2.62477e+07	1.18188e+06	NA	2.48702e+07	1.46292e+06
P62258	YWHAE	9.66175e+07	28922440	144649648	55933316	27054406	NA	NA	1.51915e+07	70597488	3.87202e+07	112040683	122124696	4.47869e+07	79582296	59780953	45134218	4.98267e+07	44615388	46897806	39226309	82483634	95508488	78636209	139852285	78222509	74149724	143449656	113684144	1.07074e+08	101902796	85851743	30886120	56518712	5.37061e+07	5.32509e+07	92840000	6.82933e+07	70644176	50037612	37415364	4.33617e+07	52066706	21348200	38736476	2.6442e+07	2.83868e+07	2.00935e+06	3.11077e+06
P02144	MB	2.93763e+06	NA	8.15888e+06	8.23162e+06	6.6857e+06	3.32242e+06	2737484	4090021	NA	NA	2.68893e+06	NA	NA	NA	NA	NA	407682	NA	NA	1.29031e+07	NA	NA	NA	4708575	NA	NA	NA	NA	NA	NA	NA	1.24829e+06	3.00091e+06	NA	2.31833e+07	NA	NA	3199148	NA	NA	NA	8.39946e+06	NA	NA	NA	NA	728648	NA
Q16658	FSCN1	6.54107e+06	2.45229e+06	3.49346e+06	1.4058e+06	NA	1.7573e+06	NA	NA	873912	250637	45910	917971	18190.2	941078	247999	NA	215084	NA	17937.1	77862.9	18907.8	527620	NA	674652	269961	181358	NA	NA	NA	88085.7	177246	40584.5	NA	524139	NA	NA	NA	NA	766161	519484	NA	649591	302510	409220	NA	NA	NA	NA
P08670	VIM	NA	NA	NA	NA	NA	NA	NA	NA	NA	NA	NA	NA	NA	NA	NA	NA	NA	NA	NA	NA	NA	NA	NA	NA	NA	NA	NA	NA	NA	NA	NA	NA	NA	NA	NA	NA	NA	NA	NA	NA	NA	NA	NA	NA	NA	NA	NA	NA
A0A0C4DH29	IGHV1-3	NA	NA	NA	NA	NA	NA	NA	NA	NA	3.45262e+06	11126039	NA	5295546	NA	NA	NA	13148577	5.93356e+06	9057780	15486203	3.8895e+06	3.2917e+06	8943447	5061954	NA	13953393	NA	NA	16282926	4604454	4508100	8.92332e+06	NA	9869792	7.72919e+06	13004821	5374176	14128401	NA	NA	NA	NA	NA	NA	NA	NA	NA	NA
Q12907	LMAN2	3.11539e+06	20574435	3.38141e+07	2.24869e+07	16430145	31216001	1.78167e+07	8883563	3.66659e+07	7.8881e+06	1.36915e+07	5.38285e+06	6.74935e+06	3.53652e+07	5.15244e+07	14458662	10636104	5.18224e+07	2.73819e+07	3.90551e+07	2.31418e+07	4.98742e+06	1.4378e+07	1.53387e+07	4.60227e+07	1.76333e+07	2.42882e+07	1.06205e+07	2.02961e+07	5341811	2.47229e+06	1.35809e+07	2.40566e+07	2.64226e+07	1.08791e+07	9.99721e+06	4.59322e+06	4.51287e+07	7.15337e+06	1879371	2.6469e+07	4.82362e+07	1.54216e+07	35274575	NA	9550197	2.64802e+06	1.11651e+06
Q14315	FLNC	NA	NA	NA	NA	NA	NA	NA	NA	NA	6628046	4549470	NA	3.61474e+06	10821930	33656532	32517632	NA	8619125	24632246	33579432	1.93946e+07	57494837	21402694	28176136	12814817	13632974	NA	50220280	NA	7.09872e+06	76753736	11956557	4.91845e+06	NA	NA	5.88e+06	NA	NA	NA	NA	16932330	13853670	5.9219e+06	27266580	NA	15501659	9435736	2810097
P17900	GM2A	NA	NA	NA	NA	NA	NA	NA	1.84128e+06	1.94444e+06	1.56931e+06	1.82005e+06	5.57836e+06	1.04207e+07	5240914	1.41719e+06	12649168	3032047	NA	NA	4556511	NA	2383546	4.25555e+06	NA	NA	NA	7309374	NA	7.26e+06	1.72289e+06	8.75029e+06	1.33992e+06	NA	1119011	NA	1491777	9273581	4948200	NA	NA	7177872	NA	NA	17705768	NA	NA	NA	NA
Q99497	PARK7	8015317	29656782	NA	80068397	14623430	5709594	119239318	29742678	15250275	58893202	112205875	151601529	9.85604e+07	145680965	17073916	NA	85004210	NA	5093901	146283741	2.15883e+07	161838890	130453510	193577510	28974081	90886015	42221577	1.82228e+08	158277824	2.07124e+07	61964924	5931107	195421633	165060024	41908440	59064428	4.97226e+07	97057324	57153536	67524415	37638232	1.807e+07	25014197	197280454	27345824	7.1869e+06	3.34034e+06	1.12663e+06
P23141-2	CES1	2.13013e+07	33708819	9.6222e+07	4.87011e+07	4.59313e+07	1.05799e+07	133042062	1.04056e+08	178253185	6.98671e+07	206946172	1.12946e+08	5.54626e+07	1.41728e+08	126388728	1.64975e+08	154385170	122063882	2.23023e+08	139076254	6.59356e+07	1.84913e+08	8.57225e+07	2.39793e+08	6.74403e+08	2.56227e+08	157570881	3.66691e+08	9.9399e+07	7.78282e+07	119708676	3.05853e+07	8.30102e+07	7.43979e+07	3.70385e+07	77466953	122558568	136277018	4.20334e+07	1.04779e+08	1.17012e+08	1.86833e+08	5.95371e+07	1.75126e+08	18306071	3.5842e+07	104221	2.1613e+06
O15144	ARPC2	3.18776e+06	1.13107e+07	5.13745e+06	NA	NA	NA	2.06435e+06	NA	189276	66516.7	12586379	NA	13337.4	1.36008e+06	NA	36377824	1795661	NA	108589184	NA	NA	1.64048e+06	NA	3.07241e+06	NA	2.257e+06	62829.2	8.56162e+07	NA	162067	12473828	202632	NA	491771	1.79967e+06	NA	NA	2868160	121968	19786.9	19441374	427592	39181.5	NA	1.69229e+07	4.77103e+06	NA	959094
Q9H4X1	RGCC	NA	NA	NA	NA	NA	NA	7.83876e+06	NA	NA	NA	NA	4894685	NA	NA	14459845	NA	NA	NA	NA	NA	10730534	NA	NA	NA	NA	NA	NA	NA	NA	1.53031e+06	NA	NA	10032796	NA	NA	3.15766e+06	NA	NA	NA	NA	NA	NA	NA	NA	2.23292e+06	NA	3.87771e+06	NA
P00390	GSR	2.93848e+07	52418122	3.80111e+06	306298032	69101688	NA	84345096	17675268	1.36953e+07	4.17894e+06	6.1749e+06	5.88163e+06	2.65692e+06	11215289	NA	6455575	1.92422e+07	NA	15694813	17050420	NA	4.11698e+07	NA	6.13837e+06	1.26938e+08	18722506	1.56639e+07	7.97334e+07	2.36652e+07	9.39014e+06	7.83646e+06	2.6539e+06	15598120	5.5141e+07	8.80218e+06	13730952	4.88245e+07	22755550	16150049	5.91895e+06	45751232	14522420	8.97765e+06	159505360	NA	58401796	9.03901e+06	73506310
P02751-11	FN1	175061806	530584606	1.08672e+08	1.11469e+08	2.95537e+08	206784765	2.33228e+08	101172776	1332582427	552364442	1143438148	1981786838	3.42825e+08	1027783118	1645924971	8.06751e+08	996810963	3381183016	1884573646	2984138027	4373255871	1752377315	2586491520	1703069282	1810023111	1981034468	7.62009e+08	6.46586e+08	8.00534e+08	4476853925	3183124824	1175942485	2038243781	2094159985	8.37012e+08	11487619648	11352773893	13611047371	1697548101	7.19078e+08	9.26202e+08	2833814586	3169669936	3312447638	4.47317e+07	41386919	2.60575e+06	3.68204e+06
P61204	ARF3	16163544	NA	NA	NA	NA	NA	6.40353e+06	55741172	6.09274e+06	4.11109e+06	6984727	6.32668e+06	1475073	8.68115e+06	3.02843e+06	2.68593e+07	NA	4.49341e+06	29124983	3.08358e+07	NA	2.87835e+07	NA	2.09114e+06	9920878	NA	2.69417e+06	2.03389e+07	2.43081e+06	NA	2.35596e+07	9.23018e+06	104904384	8.94649e+07	79802393	3.09821e+06	7385570	1.5898e+07	2.00034e+06	314970	11392341	2561259	2345107	8.46674e+06	NA	2.17736e+06	836005	7.08704e+06
Q9HCB6	SPON1	NA	NA	6117693	NA	NA	NA	NA	NA	NA	87126.4	NA	887556	1.0697e+06	NA	1.22107e+06	3.62845e+06	14467749	1.9579e+06	2.16648e+06	2.38338e+06	2.36678e+06	NA	3.76088e+06	2.93454e+06	2.4085e+06	1.75374e+06	1.11173e+06	NA	3.03693e+06	4.94877e+06	1.40061e+06	NA	232102	1390819	988519	1.36731e+06	1.63891e+06	NA	NA	1.43017e+06	NA	NA	689079	NA	NA	NA	2159700	NA
P20810-6	CAST	NA	NA	NA	NA	NA	2.96137e+06	NA	NA	40527589	28805221	54279606	34485732	28318959	20413840	33501652	5.67704e+07	NA	NA	16084143	4916570	32163441	70113994	47448281	31041130	49433937	45206380	33463851	49373882	37769152	18801372	7.47759e+06	NA	NA	11884435	7.10675e+06	34183787	19636821	11067626	11180000	9341393	NA	5482369	NA	3.27503e+07	NA	NA	2.96906e+06	332209
P30085	CMPK1	NA	NA	14544803	NA	NA	NA	14594626	NA	NA	NA	NA	NA	NA	4357873	4.29133e+06	NA	1.98798e+06	NA	NA	3.81716e+06	NA	NA	1.83486e+06	NA	NA	5956808	NA	NA	7.22067e+06	NA	NA	NA	NA	10583052	1.52239e+07	NA	NA	NA	NA	NA	7.40746e+06	NA	NA	NA	5.65484e+06	763906	NA	NA
P30530	AXL	9459499	40532580	7.49307e+06	NA	3.83589e+06	NA	2.64454e+06	8839022	2.63518e+06	122317	NA	3.84102e+06	NA	9.1989e+06	4.69451e+06	NA	1.95136e+07	4479164	2504855	1.51865e+07	9.35657e+06	259388	3.08451e+06	2.23283e+06	NA	2.95e+06	1.09521e+07	NA	4.51046e+06	6.12121e+06	4.44352e+06	2.75695e+06	NA	NA	690687	NA	NA	NA	5.66667e+06	NA	NA	NA	NA	1.0105e+06	NA	663166	745158	162710
Q86YW5	TREML1	14571707	14153322	NA	40073918	9.70384e+07	7.53885e+07	90651280	71175294	2.82379e+06	2.05367e+06	NA	3.069e+06	1.20089e+06	NA	NA	25839450	28636312	22897814	29997784	57140386	3.30606e+06	8624006	13249898	NA	5849078	17767566	NA	4.57268e+06	18302558	1.4038e+07	1.42817e+07	6.04461e+06	10415072	85309918	166318444	4.4927e+06	4.20606e+06	2362971	10792127	4.35531e+06	21540854	10535783	8.21394e+06	8732451	15071668	14886845	5307121	3.96337e+06
Q14517	FAT1	6855591	7206075	NA	NA	NA	NA	NA	NA	NA	NA	55911.9	NA	NA	218640	NA	447164	2.06098e+06	149380	154553	40791.6	NA	378024	132027	NA	657718	89879.5	NA	NA	36670	NA	NA	NA	NA	NA	NA	67860.4	NA	NA	NA	NA	NA	NA	NA	247037	NA	NA	715824	514106
P49257	LMAN1	13136800	NA	NA	NA	NA	NA	NA	NA	3.05892e+06	551048	441189	2.22726e+06	490061	9.73205e+06	1.36752e+06	NA	47994640	27968403	2.6117e+07	51131949	2.62659e+06	NA	NA	2.36535e+06	NA	NA	3.68782e+06	NA	NA	NA	NA	NA	NA	2534319	3.85488e+06	NA	NA	NA	NA	NA	NA	NA	NA	3678642	NA	NA	NA	NA
P08581	MET	2.6061e+07	9.26195e+06	4194887	6.33338e+06	4.36909e+06	NA	7.84039e+06	3.24376e+06	NA	NA	6.16055e+06	NA	3.6175e+06	7.09966e+06	NA	315730	4573625	NA	NA	4.12884e+06	3.04188e+06	8228907	3589786	4675158	9965081	7360924	9518820	9928463	1.18419e+07	1.6761e+06	3.45166e+06	NA	4217568	2.68524e+06	3.0878e+06	3.89961e+06	1.11911e+07	1.43141e+07	5.64979e+06	1.48094e+06	18345948	NA	3.69555e+06	20632086	17390177	1.31767e+07	311007	700914
P20023-3	CR2	57331968	111710632	4.80758e+07	4.92902e+07	6.30849e+07	585535114	2.79684e+07	97370844	2.38949e+06	4.76729e+06	1247524	NA	1.03848e+06	2.51132e+06	NA	2.14825e+06	NA	3.43874e+06	3.9467e+06	670532	534319	1.30295e+06	5.65221e+06	1.40861e+06	NA	NA	NA	1.16861e+07	NA	NA	275951	NA	3.24393e+06	1.12182e+07	NA	2.94441e+06	9777287	1.24725e+06	5.28031e+06	6.92756e+06	6.41666e+06	6.74952e+06	4.87092e+06	1.57276e+07	1.16614e+08	46409560	54173030	2.78717e+06
P47755	CAPZA2	NA	NA	41030856	NA	94592536	NA	32378766	NA	NA	NA	NA	NA	NA	NA	NA	15319109	NA	NA	4871889	NA	NA	NA	NA	1.91978e+06	NA	NA	260646	NA	NA	9751816	2.67116e+06	3.52511e+06	2.96287e+06	4.07769e+06	NA	NA	NA	NA	NA	3.37322e+06	NA	NA	245635	NA	12838345	2.35683e+06	4.19561e+06	7581321
Q6UX73	C16orf89	2.21611e+06	8.52133e+06	4.82736e+06	2.42717e+06	5.13112e+06	8409858	11966695	1.87006e+06	3.48508e+06	2591585	2.95651e+06	3.03503e+06	4453258	3350073	NA	2.61595e+06	1.84526e+06	2.89366e+06	3.64004e+06	2.35497e+06	2.27165e+06	2.81937e+06	1.96884e+06	8110532	1.71989e+06	2.6556e+06	1.94242e+06	2.35734e+06	2.31559e+06	151178	564195	643660	3.35988e+06	4.49703e+06	2.85395e+06	9474534	9.48981e+06	4.27551e+06	4735162	3.61561e+06	NA	2.15195e+06	2.66639e+06	2.70954e+06	NA	NA	NA	NA
Q9UQP3	TNN	NA	NA	NA	NA	NA	NA	3197427	NA	6979355	NA	NA	NA	NA	NA	13004229	5669580	4612115	5.23246e+06	NA	4.28985e+06	NA	NA	NA	NA	19698484	NA	NA	5410233	NA	NA	NA	4554325	NA	10160928	NA	NA	NA	NA	9667762	NA	NA	8688364	NA	NA	NA	NA	499013	137284
Q9BTM1-2	H2AJ	NA	NA	NA	NA	NA	NA	NA	NA	NA	40812.6	NA	NA	102160	149115	NA	164030	NA	67157.5	63488.4	NA	NA	381063	NA	NA	4.4151e+06	256797	NA	16940.5	NA	NA	32435.6	21813.1	NA	47977.5	6821141	597518	332414	440332	NA	141157	NA	316809	9071.02	186967	72709568	61591812	40908094	3.9357e+07
Q8WZA1-2	POMGNT1	NA	NA	NA	NA	NA	NA	NA	NA	6.21936e+06	1.88153e+06	9219726	12011271	NA	8762528	8209614	NA	NA	NA	5380261	NA	NA	NA	NA	4884534	NA	6126282	8137848	NA	NA	NA	6000023	11126038	6.30609e+06	NA	46271915	11363526	1.08519e+07	28228197	7.57485e+06	2.30165e+06	7881728	13135978	5330979	7307664	2.78574e+06	2.6589e+06	785303	NA
P13497	BMP1	997939	40115872	NA	NA	NA	NA	8103385	4.54446e+06	NA	NA	NA	NA	NA	NA	NA	4876450	3.93448e+06	NA	6.42522e+06	NA	NA	8998169	NA	NA	NA	6.34395e+06	NA	NA	NA	NA	8869821	4971959	NA	1.15915e+07	4.2869e+06	NA	11557747	9585700	3.79646e+06	NA	1.6053e+07	28406054	1.00556e+07	38724820	NA	NA	980141	295304
P54760	EPHB4	NA	6701471	NA	NA	NA	NA	NA	NA	1.80391e+06	1.99233e+06	390114	1.63218e+06	693761	1.29124e+06	1.5085e+06	69778.5	821353	350492	124265	NA	384008	3.83447e+06	203558	1.19505e+06	667922	659687	345100	NA	64209.1	632260	1.40724e+06	3.55977e+06	736788	2.52724e+06	317230	743359	628393	242382	1.48952e+06	6.42816e+06	199597	1.51819e+06	3.65728e+06	811427	7065688	545753	1.28487e+06	5.63096e+06
P09493-7	TPM1	NA	NA	NA	NA	NA	NA	NA	NA	NA	2.42292e+06	NA	433337	149397	NA	NA	192756	NA	NA	162888	NA	NA	244121	NA	NA	NA	NA	157067	NA	NA	NA	82057.2	NA	NA	NA	NA	NA	377102	NA	150419	25902.7	NA	NA	NA	NA	1.9208e+06	NA	3.17737e+06	790494
Q15113	PCOLCE	2.03374e+08	1.93533e+08	212708500	2.03534e+08	238721140	2.5082e+08	2.46538e+08	3.43257e+08	4.5745e+07	2.61615e+07	1.63335e+08	5.18605e+07	2.73731e+07	2.12602e+08	3.308e+07	206473855	401646938	1.23013e+08	1.43866e+08	3.5126e+08	1.37298e+08	7.36946e+07	2.38821e+08	62864938	7.97553e+07	3.70388e+08	3.83925e+07	1.00039e+08	235670763	3.86478e+08	120363177	1.25428e+08	9.12439e+07	3.05959e+08	3.34319e+08	3.02872e+07	6.29517e+07	94281394	6.52776e+07	2.69502e+07	2.46137e+08	7.45035e+07	4.61465e+07	1.59669e+08	53376760	2.72616e+07	3.15161e+07	2.02482e+07
P01721	IGLV6-57	49368888	NA	NA	NA	NA	NA	NA	NA	1476709	NA	NA	NA	NA	NA	2561019	NA	NA	NA	NA	NA	10115074	3.39689e+06	3561727	8.84022e+06	12278453	NA	1.43088e+07	11147653	5876388	NA	NA	NA	23654214	26292304	18753602	NA	NA	NA	16884758	16164673	15587991	28810092	25828778	52319394	NA	NA	NA	NA
P07237	P4HB	96027043	7.79979e+07	123368535	122506644	1.7291e+08	165750247	1.20632e+08	9.01154e+07	2.01654e+08	6.18396e+07	3.04867e+08	1.04673e+08	2.04173e+07	2.37838e+08	8.09298e+07	1.97097e+08	2.4539e+08	2.39659e+08	2.80089e+08	3.26236e+08	2.32827e+08	1.45649e+08	2.34193e+08	159103391	2.00704e+08	249770964	1.35479e+08	3.1854e+08	3.4021e+08	1.5491e+08	1.98905e+08	1.16125e+08	3.45318e+07	2.4366e+08	2.69696e+08	6.93964e+07	1.19901e+08	2.86314e+08	1.38916e+08	2.62752e+07	2.31844e+08	1.25107e+08	27505251	1.69623e+08	11368782	9.40382e+06	1.86902e+06	664012
P63241-2	EIF5A	2.96261e+06	NA	NA	1.48875e+07	4330717	4.78654e+06	NA	NA	1.13677e+08	3.89431e+07	95376920	65268514	NA	124267856	20842176	60125630	12527727	1.95594e+07	89772314	NA	4.48329e+07	27070009	20398166	NA	41106198	59025150	4.00581e+07	NA	NA	1.31628e+07	8252514	9567880	1.48699e+08	131588968	32104219	NA	NA	43610992	106674106	4.64569e+07	102701536	37377764	53568464	97222672	54672056	NA	NA	NA
Q9HBI1-2	PARVB	7.75553e+07	5.30171e+07	58392948	16997764	1.23313e+07	53342036	3.26251e+07	21472393	1.15528e+08	1.66182e+07	1.78599e+08	2.31151e+07	6.82446e+06	4.08462e+07	1.11558e+07	1.85269e+07	126841517	6.53344e+07	7.50429e+06	2.90639e+07	1.58177e+08	7.61123e+07	62909199	1.35777e+07	1.13418e+08	27416185	1.50454e+08	6.43955e+07	8.75666e+07	89458689	4.99574e+07	7.26756e+07	1.54441e+08	198119732	2.08786e+08	61268542	2.78959e+08	9.5754e+07	114595548	2.94568e+07	5.74958e+07	3.924e+08	205597053	1.17686e+08	3.57731e+08	3.6745e+06	2.062e+07	3.54416e+06
P50395	GDI2	3.52308e+06	7.05671e+06	NA	4.02659e+07	7.20264e+06	40380204	NA	32651318	6.70424e+07	24233668	127304165	1.199e+08	3.14129e+07	67226389	38994076	36994548	1.07343e+08	3.86276e+07	45260682	92881231	51437820	103231323	8.27316e+07	1.22452e+08	90835701	113119535	69816516	99000988	385501064	4.3061e+07	57675276	66685677	2.86432e+07	32307148	96196736	7.57558e+07	47495459	71670878	13624264	13574135	52631576	37769299	2.48131e+07	24207552	2934032	NA	1.61839e+06	NA
P01591	JCHAIN	25286666	49409724	15366602	17011030	24509184	NA	NA	NA	262140576	17001794	NA	NA	NA	37740112	97365504	67558712	NA	NA	NA	NA	NA	NA	236717328	2.05973e+08	124791640	NA	269606	63041432	74271016	146478464	35100696	2.73227e+07	NA	NA	195564816	282295456	NA	NA	742779	136976688	93595544	3.91015e+08	NA	NA	7.07698e+06	2.3123e+06	2.09889e+06	1.21949e+06
O14950	MYL12B	NA	NA	NA	NA	NA	NA	NA	NA	NA	NA	45421416	NA	NA	8921144	3695014	8920481	2.30146e+07	7.49175e+06	8187949	3.32969e+07	6.61231e+06	NA	5571754	6.53645e+06	35378309	24252121	8.26605e+06	8589051	1.32744e+07	NA	9.69492e+06	4.71671e+06	NA	5.88904e+07	54295320	NA	13408190	40063616	NA	NA	7.29381e+06	2.48016e+06	7.95056e+06	2.02174e+07	NA	NA	NA	152207
O43157	PLXNB1	26896368	2.78192e+07	148249329	1.70826e+08	97406493	159251053	23618784	125715422	1.04553e+07	1.06087e+07	38869828	12447165	3.28652e+06	5.55897e+07	4.85842e+06	3.75869e+07	2.8171e+07	2.49965e+07	3.83742e+07	7.51478e+07	2.017e+07	4.16633e+07	39242566	24032797	3.72202e+07	32796063	9.51039e+06	3.93435e+07	4.04304e+07	1.06605e+07	1.35602e+07	7.56809e+06	1.06341e+07	1.80783e+07	24946713	NA	24290298	61183287	1.01631e+07	2.65873e+07	6.17418e+07	2.06636e+07	1.10932e+07	5.62656e+07	1.20582e+08	49250265	6.73202e+07	14098265
P68032	ACTC1	86745630	2.19348e+08	2.88826e+08	202335814	4.1332e+08	3.80959e+08	826296564	373774520	6.02123e+08	432223682	385395179	609559645	2.59419e+08	2.47055e+08	2.49336e+08	437810091	1.64724e+08	5.62411e+08	5.15184e+08	216214844	48402165	1.03525e+08	4.42571e+07	5.25282e+08	4.12482e+08	2.33588e+08	3.40621e+07	44096647	39583614	5.91726e+08	7.53247e+07	1.7866e+08	6.08374e+08	931978726	3.42492e+08	7.68593e+07	1.46187e+08	12218368	7.76916e+07	3.47977e+07	1.8207e+07	9.65703e+08	704922363	4.27313e+08	8.58679e+07	6.86984e+07	8.00085e+07	1.54923e+07
P45452	MMP13	8.82311e+06	38692211	39307010	13000042	31537000	1.28906e+07	8.88538e+06	4.84896e+06	NA	47654336	24317142	1.19805e+07	NA	NA	NA	1.7863e+07	1.01486e+07	NA	22999435	1.24316e+07	NA	3.54827e+07	1.8691e+07	5.1122e+06	2.10197e+07	14946329	6.70764e+06	3.18913e+07	2.53658e+07	1754138	18239856	863368	50319204	NA	1.99267e+07	NA	66287981	103368260	28907128	111333432	81760068	14649872	NA	86167568	3.6818e+07	7.66231e+07	586363	238361
P10319	HLA-B	1.18078e+06	NA	NA	NA	NA	NA	NA	NA	13419202	NA	7.35036e+06	8.23226e+06	NA	6442775	12126286	NA	NA	13798062	NA	NA	NA	NA	NA	13741661	NA	20461086	9114536	NA	NA	3.21526e+06	NA	NA	10393854	15657097	NA	1.76785e+07	18479482	10910713	24179572	19632888	31263346	27451862	18425234	35240432	NA	1.22568e+06	331953	NA
P61916	NPC2	159214752	144195956	99513341	1.04134e+08	2.64599e+07	138169920	14083500	81839072	72443985	26246962	44980120	8.54711e+07	23665169	7.4659e+07	1.73513e+07	2.59892e+07	3.05902e+07	43138088	61265786	4.97438e+07	50418590	15374609	3.55304e+07	46537138	54608360	41624720	8.17017e+07	63521424	67090166	2.08731e+07	2.30827e+07	1.2934e+07	52688793	45119872	3.21961e+07	62218026	51840394	130546316	33926217	2.99313e+07	85470135	40706904	24675365	54827420	8239998	NA	3.2622e+07	483954
O00602	FCN1	NA	NA	NA	NA	NA	NA	NA	NA	13241661	NA	NA	30735648	NA	16371411	25475415	2.52007e+06	NA	NA	625436	NA	12139347	33847436	18614344	NA	20105316	9640093	15748328	NA	3807187	NA	17514054	21976220	NA	NA	440385	3529854	NA	NA	12065825	NA	NA	4743113	NA	NA	NA	NA	NA	NA
Q08174-2	PCDH1	28737332	NA	75357408	29768966	312180128	45574416	362771776	191970774	144412492	4.02457e+06	23295786	148428344	5658763	NA	194612832	52831596	27113878	130490040	36568732	13374948	20138376	19942394	NA	105945180	12070110	NA	123383792	18845878	13807706	145598896	45890188	75611104	NA	NA	7612129	21267322	NA	NA	NA	NA	NA	NA	NA	NA	4.56607e+07	23945060	1.80322e+07	301250
P01817	IGHV2-5	2.55354e+07	2.04699e+06	NA	NA	NA	NA	NA	NA	4726534	NA	NA	NA	NA	NA	NA	NA	NA	NA	931511	NA	7.50359e+06	800243	5307562	3.38416e+06	436761	NA	4275494	NA	6.68751e+06	NA	853701	440358	NA	NA	2.0986e+06	4.04577e+06	19702120	NA	7.40267e+06	NA	NA	34564908	1.78196e+07	4.1643e+07	NA	NA	1.09812e+06	482669
A0A0C4DH25	IGKV3D-20	NA	NA	NA	NA	NA	NA	NA	NA	30278306	4512091	NA	23601120	NA	NA	NA	41065306	NA	62606412	81730866	84955444	NA	38676412	46729268	10598111	2.60057e+07	NA	16896772	25983816	NA	NA	5035146	3.47902e+07	7.04e+06	4.5101e+06	89328552	10337958	10197465	27777480	7.75917e+06	5240338	11485623	NA	13191222	32205850	NA	NA	NA	400070
Q9UBQ6	EXTL2	587476208	2.35187e+07	186045221	2.34873e+07	77749682	1.6432e+07	32242995	156137711	NA	33233.1	21853487	2.57941e+07	21046184	30897521	NA	48115210	4.30695e+07	3.055e+07	33313104	95099610	2.20127e+07	31514708	35095953	4964786	1.51673e+06	13552592	37257.1	18399528	10319902	3.15754e+07	26122021	22020651	1.9102e+07	33064452	5.19368e+07	NA	3.12344e+07	3.6213e+07	14286057	225924	70917115	35180384	1.02413e+07	8895717	8.16918e+07	57178424	6.31324e+07	8.89719e+06
P50552	VASP	8.677e+06	9.86369e+07	NA	9.33722e+07	39137987	1.31965e+08	26561543	9.16072e+07	1.64167e+08	4.71022e+07	183375146	1.53357e+08	2.13177e+07	216187357	1.9085e+08	2.19878e+08	2.21346e+08	1.65444e+08	1.83359e+08	2.05041e+08	319181381	3.42789e+08	3.23812e+08	3.42909e+08	4.42746e+08	3.68915e+08	3.85708e+08	3.81509e+08	3.62874e+08	2.97484e+08	2.13191e+08	7.22497e+06	231945470	2.49293e+08	2.00373e+08	1.24178e+08	1.02223e+08	2.01513e+08	100739127	5.71337e+07	133654116	1.37684e+07	2.78302e+07	3.97205e+07	1.38952e+07	1.47848e+07	3.32223e+07	488235
P13489	RNH1	9023038	33139066	9951611	25588338	1.80052e+07	2.04361e+07	13940026	8.37322e+06	1.84502e+07	6.01167e+06	2.59901e+06	3.35512e+07	1.53008e+06	3.4984e+07	4.26377e+06	20911288	2.83185e+07	26744757	5932141	34553059	6.21422e+06	6.72219e+06	23607100	6.58895e+06	14183711	2.87162e+07	2.49313e+07	8.82289e+06	1.22917e+07	1.10209e+07	NA	3.63235e+08	1.49304e+07	2.86327e+07	33695371	9175883	34895500	34036852	4.30238e+07	10785405	4.04304e+07	1.32827e+07	7.9131e+06	25110962	12220932	9.06661e+06	493105	NA
Q9BUD6	SPON2	NA	NA	NA	4630100	NA	NA	NA	NA	NA	NA	NA	NA	NA	NA	NA	NA	NA	NA	2.00499e+06	NA	NA	NA	NA	NA	NA	NA	NA	NA	NA	NA	NA	NA	NA	NA	NA	NA	NA	NA	NA	NA	NA	NA	NA	NA	NA	NA	NA	NA
Q14162	SCARF1	NA	5.98622e+06	9732076	8353870	20533608	19068194	8601722	NA	NA	NA	NA	67340.8	NA	NA	82042.1	NA	NA	NA	NA	NA	NA	NA	NA	NA	NA	NA	NA	NA	NA	NA	NA	NA	39261.1	87080.3	533295	44261.2	85519.1	NA	555462	586253	1.55428e+06	NA	NA	711438	NA	NA	1.74039e+06	NA
Q13093	PLA2G7	11819601	54986367	8.53562e+07	5.22682e+07	1.15369e+08	108707792	4.34596e+07	68531073	1.64727e+07	6.37989e+06	5.45723e+07	1.66254e+07	2.77422e+07	6.99381e+07	4.10329e+07	6.2209e+07	8.27984e+07	3.08463e+07	3.71212e+07	1.19061e+08	1.22851e+07	24498331	3.82165e+07	2.5825e+07	5.8727e+07	38364783	1.8559e+07	1.66628e+07	3.30743e+07	1.66461e+07	2.52611e+07	1.54575e+07	2.38361e+07	136047279	85106400	3.00622e+07	2.3489e+07	2.7281e+07	5.44292e+07	3.23702e+07	6.34291e+07	54612734	3.98538e+07	75987181	6.26634e+07	2.91886e+06	4014467	5.71587e+06
P35542	SAA4	201410578	6.62744e+07	1.41497e+08	166716484	208881158	225626231	9.33764e+07	24078762	7.09614e+07	5.08681e+07	6.37105e+07	8.19913e+07	2.38827e+07	5.95084e+07	2.60492e+07	3.12784e+07	4.4529e+07	39636242	2.21029e+07	3.46766e+07	1.2238e+07	1.11674e+07	5.02464e+06	5.50175e+07	6.61932e+07	4.55661e+07	4.04661e+07	1.00224e+07	1.82791e+07	1.59588e+07	9.67517e+06	3.45111e+06	6.34674e+07	5.98993e+07	1.06173e+07	1.51506e+08	5.45314e+07	1.28738e+08	1.25838e+08	6.67372e+07	1.36283e+08	1.95924e+08	1.66219e+08	2.77334e+08	110000800	6.57761e+07	47689693	1.82718e+06
Q9Y4P9	SPEF1	NA	NA	NA	NA	NA	NA	NA	NA	4.18124e+07	1.46226e+07	14849033	80787488	7.55994e+06	8.79068e+07	18038296	1.3337e+07	8.86037e+06	NA	NA	2.76806e+07	16668934	5.69878e+07	1.68539e+07	2.8529e+07	5.56755e+06	2.1332e+07	1.704e+07	67845856	1.05943e+07	NA	33872144	7.07263e+07	57286208	38908892	6.77049e+06	3.07457e+07	19648672	2.01929e+07	1.21806e+08	1.81648e+07	5.64376e+06	1.85755e+07	6.44739e+06	4.12877e+07	2607913	NA	1.83385e+06	671819
Q93063-3	EXT2	2.67642e+07	3.97526e+07	1.0507e+07	6.74146e+07	9562704	42678614	31827409	4.40603e+07	3.64622e+08	2.40795e+08	288153356	5.51353e+08	3.7722e+08	3.80311e+08	2.86598e+08	226250638	2.22497e+08	401521646	4.40571e+08	253563324	192588945	179658134	5.57286e+07	1.90934e+08	2.91629e+08	9.92013e+07	2.70971e+08	214142567	9.37356e+07	9.19907e+07	1.30804e+08	1.69901e+07	1.06232e+08	6.38835e+07	2.3146e+07	5.77646e+07	5.34362e+07	1.1281e+08	1.61272e+08	8.19101e+07	17301740	8.92894e+07	2.922e+07	3.87908e+07	7.63766e+06	723150	4.24897e+06	3.68944e+06
Q9Y646	CPQ	31082909	NA	6180238	16439578	46337061	228388523	30367814	64451486	NA	724125	38491499	18870188	3.56671e+07	3.49396e+08	NA	61920697	78040032	60439092	1.09304e+07	13423718	2.49582e+07	2.96816e+07	2.33668e+07	10169891	75001228	54145154	1.83309e+06	25167498	3.28521e+07	1.48448e+07	4.47677e+06	4.24251e+06	1.31534e+07	95732114	28994327	NA	1.85691e+07	3934336	8136052	4.08372e+06	28124244	4.021e+06	1.40397e+07	14290859	1.5639e+07	1.35944e+06	6.87353e+06	1.07008e+07
P26038	MSN	44622384	7578787	79190244	8.5712e+07	12441423	5.56295e+07	NA	6.13422e+07	333538987	2.51955e+08	5.26298e+08	2.84578e+08	180940979	3.26816e+08	7.53463e+08	8.43402e+08	9.76692e+08	6.68216e+08	6.03412e+08	7.99076e+08	114501365	1.09703e+08	2.34689e+08	3.23285e+08	4.2567e+08	3.8226e+08	1070971535	1015382123	1114269763	649471040	6.56312e+08	2474557314	5.96401e+07	1.44476e+08	1412120341	141204562	1.29725e+08	1.27818e+08	113444821	5.10566e+07	8.4966e+07	7.81991e+07	1.70143e+08	1.01547e+08	4.47466e+06	2.30499e+07	9.61061e+06	2.0091e+06
P19021-5	PAM	7381413	13544569	80629949	5316909	NA	1.07851e+07	69697448	42135175	63079178	3.32967e+07	4.02406e+07	7.24902e+07	29250299	37578779	54464183	4.87999e+07	31417313	94549847	17576486	6.27653e+07	4.71534e+07	36012996	2.03868e+07	1.11113e+08	6.97231e+07	57440204	33023971	2.03409e+07	5.39025e+07	42661298	28786238	5733627	45559990	24518846	5634391	NA	38379290	28431028	133466684	1.30094e+08	57413541	34910500	1.8557e+06	62627000	NA	NA	3915585	NA
P32754	HPD	12189402	NA	49920961	NA	14451147847	NA	17331013094	7.49332e+06	6.85215e+07	6.505e+06	60175248	14555286	3.98678e+06	66596351	44001780	7.94328e+07	28818848	49889842	14812134	1.23314e+08	48896943	2.58166e+07	4.20852e+07	5.86986e+06	2.1832e+07	6.96618e+07	140318548	4.63994e+07	7.30271e+07	7.75919e+07	39819304	4.64342e+07	8.25372e+07	105337191	6.6463e+07	7.81584e+07	3.8334e+07	3.59644e+07	9.55861e+07	2.93756e+06	9.67378e+07	71718363	1.91141e+06	3.88889e+07	NA	NA	5316800	5.64312e+06
Q9UJU6-3	DBNL	NA	NA	NA	NA	NA	NA	NA	NA	NA	NA	NA	NA	NA	NA	NA	4.36301e+06	NA	NA	16940216	NA	NA	NA	5.76451e+06	NA	NA	NA	NA	NA	NA	NA	NA	NA	46959720	49624174	26177188	NA	NA	NA	NA	NA	NA	NA	NA	NA	5.74984e+06	50958864	NA	NA
Q9UBP4	DKK3	5.61504e+06	8.76583e+06	6.88879e+07	2.37443e+07	1.69083e+07	2.2206e+07	33697690	27413490	3420555	3.16553e+06	NA	15475348	1.21162e+07	NA	1.14154e+07	13514753	42515615	16874503	1.30622e+07	4.75116e+06	3.00352e+07	1.30376e+07	21032349	5889777	34855134	NA	21651509	6.59811e+06	2.79972e+07	3.31689e+07	3.07701e+07	5.43107e+06	4.95353e+07	5.96201e+07	37992270	72658215	2.46913e+07	6.47394e+07	5.3058e+07	26165878	54015270	21738182	3.66759e+07	59020884	5.50876e+06	1.20243e+07	1.83866e+06	1.30129e+06
Q8N8Z6	DCBLD1	NA	NA	7186949	42170476	1.62374e+07	16603141	11467767	NA	NA	NA	491029	491363	17407.4	1.04922e+06	151158	NA	8.11337e+06	245713	NA	850499	112004	NA	NA	493103	NA	839001	618165	765316	NA	60154.7	963330	3222269	NA	NA	1.39922e+06	NA	NA	71558.4	NA	NA	NA	NA	80893.2	1.03419e+06	10910799	16867088	NA	NA
P18850	ATF6	1.48871e+06	NA	8.37825e+06	1.6429e+07	6.38992e+06	17495640	NA	NA	184708	93814.7	1.39104e+06	NA	753980	NA	11468177	1797934	3.0532e+06	NA	NA	3.65575e+06	57297836	1.43301e+06	NA	11012293	2.11938e+07	6.89444e+06	6.56648e+06	3.82877e+07	NA	21124240	13833711	6282110	484420	19389122	13299448	NA	3.25654e+06	28325818	1.35624e+07	518522	33834036	5.93401e+06	270284	1.15177e+07	1.36746e+06	4878868	732221	35943.2
Q99453	PHOX2B	3.62141e+08	641203728	1276076297	9.06021e+08	8.26385e+08	8.13761e+08	1802713288	8.73282e+08	2.66304e+06	500726	1.73013e+06	684132	592248	791545	2.11426e+06	2.1821e+06	3.54579e+06	1.15631e+06	1.75399e+06	244869	78709.8	831679	1.18136e+06	6.76604e+06	5.44339e+06	1.36879e+06	1.56892e+06	1.33998e+06	851713	3.32972e+06	917345	502987	1.8134e+06	3.48551e+06	1.25272e+07	706796	3.61337e+06	209068	3.88968e+06	2.94072e+06	2.4505e+07	1.29261e+06	4.72706e+06	1.05453e+07	4.95731e+08	1084555185	7.64648e+08	6.5221e+08
P0DJI8	SAA1	4.18264e+07	NA	NA	7322519	1083024	NA	NA	NA	29755223	35485608	NA	23145676	28494507	2.37723e+07	8.59231e+07	3.61125e+07	1.17613e+07	107500460	23534240	4.18038e+07	14130233	27815605	2.18862e+07	88405404	59083930	6.2309e+07	62710052	22098055	5.43561e+06	2.23122e+06	1.46663e+07	2.66733e+06	10273824	19097903	1.53682e+06	91450064	8.3496e+07	23830386	40047084	36760572	NA	46127324	58943176	NA	NA	NA	557332	NA
Q9BS40	LXN	14910758	7352244	33524528	1.81478e+07	3.35292e+07	35583261	1.57976e+07	1.14333e+07	126300	86881.5	NA	NA	38995.8	NA	NA	NA	NA	NA	NA	NA	NA	NA	40470.2	207798	315186	NA	NA	NA	NA	NA	NA	NA	258913	866203	1.15426e+07	NA	76981.6	NA	NA	165228	NA	373010	489484	184912	6229148	1.11689e+07	2206378	3.92071e+06
Q14112	NID2	2.69049e+06	NA	NA	NA	NA	NA	NA	NA	NA	NA	NA	NA	NA	NA	NA	NA	NA	15726540	15609831	NA	728796	37408836	NA	NA	NA	NA	NA	NA	NA	NA	NA	142866	1.73243e+07	19081820	4.88233e+06	NA	NA	NA	NA	3.40941e+06	NA	15864129	NA	NA	7840044	1.72975e+06	NA	NA
Q96KR7	PHACTR3	NA	NA	6.21753e+06	NA	27436744	NA	NA	NA	10937924	6.3085e+06	70020940	19177430	8.7488e+06	45725274	38425240	2.2284e+07	51473248	15631316	26923501	39032388	28907897	36347611	1.5198e+07	8.25134e+06	10502122	NA	27688962	27902569	26755597	916992	338021	106859	1.734e+06	2.6144e+06	NA	33552905	14846411	22547114	4.9317e+06	1.81836e+06	3.93531e+06	NA	437021	3.59616e+06	NA	NA	NA	NA
Q15404	RSU1	3.51758e+06	NA	12686226	NA	NA	4.35347e+06	360206572	NA	4.23601e+07	44431325	47293857	36908275	114500353	3.41027e+07	1.7116e+07	49854662	2.80902e+07	2.96058e+07	1.82773e+07	38941584	5.51164e+07	6.80867e+07	6.33183e+07	NA	NA	44907968	1.51499e+08	1.06856e+08	4.73184e+07	6.32015e+07	7.52019e+07	3.88924e+07	239903904	2.94112e+08	92584996	9.14402e+06	108593324	22179700	15870431	NA	3947242672	139890955	4.19404e+06	70472911	17304056	7.87956e+06	578732	539846
Q9HCN6-3	GP6	8.18667e+06	7293725	7163193	22523744	NA	135838958	141314200	69858528	8.98215e+06	2.28989e+07	1.51879e+06	1.55167e+08	4.22131e+06	1.08872e+07	15836611	3.11687e+07	3.10167e+07	2.02255e+08	2.21486e+08	271687822	7.3606e+06	2.07651e+07	1.20731e+07	1741763	147383774	1.14484e+08	478454	81074297	2.36498e+08	5293271	44162062	5.8184e+06	1.12637e+07	4.42419e+08	353375609	1.3898e+08	2.35952e+07	63722958	NA	NA	NA	2319535	1.07934e+07	9.12113e+07	3.32777e+06	8.90859e+06	2.54729e+06	1.10972e+06
Q5BJE1	CCDC178	NA	NA	NA	NA	NA	NA	NA	NA	6.77429e+06	NA	NA	7045578	NA	NA	4.93065e+06	58413.8	NA	71488.5	NA	NA	945453	76020.6	NA	8347599	84649.2	NA	471842	NA	NA	1.48769e+06	42551.3	NA	NA	97157.3	NA	NA	NA	NA	2385165	NA	NA	972883	NA	NA	NA	NA	NA	NA
P20908	COL5A1	1.28133e+06	NA	NA	5658335	NA	3.17001e+06	NA	NA	11370772	NA	NA	NA	NA	23883436	NA	3.85805e+06	NA	7.92357e+06	NA	3815028	6.51e+06	NA	7235946	NA	NA	NA	NA	NA	5025824	190925	933510	2.41675e+06	NA	5.28117e+06	14427330	NA	NA	NA	7515871	NA	NA	NA	NA	30316096	NA	1.55702e+06	NA	NA
P22894	MMP8	NA	NA	NA	NA	37369283	NA	NA	NA	6.62682e+06	2.63143e+06	NA	7110853	4.5246e+06	39206940	NA	9272354	NA	2.55551e+07	8975614	21614868	7.57859e+06	1.608e+07	5012229	7.4133e+06	25898174	4.70117e+06	7912855	2.50546e+06	3.41945e+06	3.91686e+06	7.03926e+06	NA	6.8664e+06	5.94813e+06	8.73583e+06	6.41785e+06	2.64822e+06	11884962	1.75255e+06	NA	4.54816e+06	NA	NA	NA	NA	NA	10765977	58458.7
Q9NYU2	UGGT1	902475	NA	NA	5089762	NA	17447496	NA	NA	NA	148302	160721	182702	78444	8.52815e+06	NA	158890	NA	448666	187815	2.48947e+06	NA	97676.4	NA	123801	NA	NA	22366.5	119996	129385	NA	NA	NA	957378	3.0156e+06	NA	1.22014e+06	NA	132370	5646086	276177	NA	NA	83827	NA	1.867e+06	NA	NA	NA
Q96HD1-2	CRELD1	1.94464e+06	NA	NA	1.05603e+06	NA	NA	1.92641e+06	NA	NA	10068963	NA	NA	10418817	NA	NA	8879895	NA	1.11109e+06	3.61273e+06	NA	NA	NA	NA	NA	16900188	1.237e+06	NA	NA	NA	NA	NA	NA	NA	NA	NA	NA	NA	NA	NA	NA	901569	NA	NA	NA	239613	1.10753e+06	318085	99102.6
P00568	AK1	5.45129e+06	15192366	7.8373e+06	2.87315e+07	20219510	19666274	1.30054e+06	59327558	2.91502e+07	4.98441e+06	4.1324e+07	3.6326e+07	21591168	40735720	2.55579e+06	23860131	9802518	7123653	4.25826e+07	16861392	1.25495e+07	19529796	35415541	58128059	38681460	48118008	29146284	24099788	2.05804e+07	1645328	10471765	5281644	3.42965e+07	21486449	32323460	47109564	85032246	86186812	33638380	47943652	63837100	29697666	2.16991e+07	5.43983e+07	4.51911e+06	3.70911e+06	NA	NA
Q6GTS8	PM20D1	5.51429e+06	NA	45729808	51190764	5921132	22163226	NA	66886112	NA	NA	NA	NA	NA	NA	NA	NA	NA	NA	NA	8.43259e+06	NA	NA	NA	NA	NA	NA	NA	NA	1.39564e+07	NA	NA	1.00976e+06	7.70065e+06	16339043	52767406	6064089	NA	7.38939e+06	10137297	4891234	1.22302e+07	13966225	2.61081e+06	4.13213e+06	8.29293e+06	NA	3.04254e+06	546500
A0A087WW87	IGKV2-40	NA	NA	NA	NA	1.94466e+06	6168211	3.63364e+06	NA	NA	63074	NA	NA	NA	71987.8	73358.8	119912	84169.3	NA	NA	NA	437760	460830	33547	1.94338e+06	1.66932e+06	NA	392991	717983	31122.4	NA	NA	275319	497776	724449	NA	NA	NA	NA	996094	NA	NA	3.53525e+06	487068	NA	3.22948e+06	4.41321e+06	2.96889e+06	1.02062e+06
P01130	LDLR	572184	NA	34549268	NA	NA	NA	23709964	16500549	NA	NA	1.73658e+06	NA	NA	NA	4.57797e+06	NA	NA	NA	NA	NA	716937	528886	NA	NA	NA	NA	NA	NA	NA	NA	NA	NA	NA	NA	NA	NA	NA	NA	NA	NA	NA	NA	NA	NA	NA	NA	NA	NA
Q13508	ART3	24584845	51153994	3.47549e+07	13452399	34063426	49404858	3.85814e+06	36764152	NA	2.85642e+06	NA	NA	NA	NA	2.74059e+06	1.74147e+07	1.48949e+07	NA	1.52567e+07	12430890	2.91851e+06	1.27684e+07	18055169	4576673	3661990	2.83993e+07	NA	1.17622e+07	6.63602e+06	5.86761e+06	1.12225e+07	1.61745e+07	7.73119e+06	3.30155e+07	4.35977e+07	1.67426e+06	NA	NA	8592081	2.9948e+06	29929720	1.82991e+07	198581	4.93526e+07	3.8939e+06	5283061	2.96116e+06	1.42387e+06
P06280	GLA	NA	NA	NA	NA	NA	63236036	41860456	66468312	NA	NA	7163389	NA	NA	NA	NA	NA	NA	NA	NA	NA	NA	NA	NA	NA	NA	NA	NA	NA	NA	NA	NA	NA	2.38295e+06	6.58603e+06	NA	NA	NA	17603098	NA	NA	27069926	NA	NA	30556940	3952443	2311251	NA	125056
Q04917	YWHAH	4.87119e+06	627387257	NA	214930243	104841784	NA	NA	5.66191e+06	2465819866	48210546	2430279855	4722814815	2.59346e+07	4222900489	2371916288	131831435	2142486599	3534612138	173026959	3124450560	706558023	7.61283e+07	5.37656e+08	2673433248	137942432	1820840107	1458488432	70876920	1357164664	323693968	41330529	3.61057e+07	118890732	86242671	50505567	190551372	129123795	246240530	169187179	1.12133e+08	15759936	218652692	121153719	29081391	NA	69179200	4.1245e+06	597172
Q9UNE7	STUB1	9127134	1.75802e+08	4.64898e+07	887578	21506518	18221886	4.3508e+06	7.36675e+07	5.62257e+07	16561207	4.14607e+07	6.20752e+07	5.70959e+06	7.25379e+07	2.49498e+07	5.68425e+07	1.39487e+08	67645.7	15293602	2.54562e+07	1.77537e+07	4.58454e+07	1.95062e+07	107869111	126283653	9.25408e+07	1.31176e+07	5.84737e+07	2.63506e+07	1.11533e+06	1.43014e+07	1.7363e+06	1.02444e+06	2.72435e+07	321842	307840	53770336	1.20436e+08	447000	1.79303e+07	3.64106e+07	1.85285e+07	8.04714e+06	4.93559e+07	922906	53478963	1.72233e+07	2.00705e+07
P53634	CTSC	NA	16784920	132536010	6665257	NA	NA	164157808	NA	36842543	8491147	1.47642e+07	2.41315e+08	1.11724e+08	2.23218e+07	6616936	2.21233e+07	3.29286e+07	25775820	2.71124e+07	22563990	16213746	6.98273e+06	16773324	75982918	1.40164e+08	1.32125e+08	20702186	2116155	2.21283e+07	18835056	4.47952e+06	1.71649e+07	1.97605e+08	4.08664e+07	6.87996e+07	79923159	9579790	3049935	49847777	1.45381e+07	7.68513e+07	62942703	24637256	69826765	2367747	NA	2.73719e+06	1.6546e+06
Q99439	CNN2	758239	NA	21881462	37502354	15273557	NA	33749428	NA	1.60914e+07	15175031	7.07888e+06	NA	5.00946e+06	3.47297e+07	NA	2.94911e+07	9570508	3.17752e+07	2.99703e+07	4.74605e+07	2.57669e+07	5.48679e+06	26409046	2.46563e+07	1.19299e+07	27910118	1.13318e+07	1.05846e+07	14755773	3.7874e+07	35053752	4.48374e+06	128660729	1.68802e+08	1.262e+08	6.02567e+06	4.81341e+06	7895599	NA	NA	7.42941e+07	1.66665e+07	1.09985e+07	5.97632e+07	2.04431e+07	1.97255e+07	2.21105e+07	2.52393e+06
P00441	SOD1	NA	54008985	37329017	56991917	104135987	6.07704e+07	37786646	36499954	2.36474e+07	NA	23854216	2.46201e+06	1.86464e+07	44431972	5.17423e+06	21036646	NA	274466	NA	NA	1.0866e+07	7018361	NA	14917269	NA	6.89616e+06	NA	12291887	NA	27167741	24322853	2.3493e+06	1.34951e+07	12522990	NA	92123736	55545440	65348524	2.68031e+07	1.97123e+06	NA	NA	NA	NA	8372765	13261149	NA	NA
Q9NY97	B3GNT2	7.01303e+06	3.15448e+07	151659500	124784526	13910238	1.03878e+08	NA	8.57818e+07	7.08249e+07	9.98077e+06	1.18229e+08	6.79731e+07	1.00715e+07	9.23372e+07	4.71012e+07	8.38043e+07	1.2591e+08	8.5749e+07	2.07372e+07	1.80945e+08	2.07156e+07	8.22367e+07	6.15995e+07	7.73012e+07	1.15525e+08	1.32373e+08	3.45036e+07	1.54402e+08	1.5496e+08	2.40947e+07	7.41835e+07	3.28789e+07	7.6319e+06	2.50527e+07	8.0532e+07	5.17294e+06	8.77528e+06	7.19616e+07	1.79709e+06	7.55545e+06	NA	1.15128e+07	1.16532e+07	1.39569e+07	6.33402e+08	3.31429e+08	1.38904e+07	1.73133e+07
P08758	ANXA5	299349	NA	NA	4.13375e+06	4535659	3223971	7795312	6324627	1333627	2.40289e+06	4011672	2097385	NA	6.97557e+06	987824	4.1062e+06	NA	NA	3.05355e+06	6.87385e+06	496672	5120979	4398216	NA	NA	NA	NA	20060282	3.72139e+06	973219	NA	711246	NA	NA	1.19727e+06	NA	NA	3.38591e+06	NA	NA	NA	NA	NA	NA	NA	NA	NA	NA
P10124	SRGN	4.01129e+06	NA	3446559	9927547	93434500	41891631	79352896	66290524	18797842	395300	102825	4772734	4.37669e+06	1.25942e+07	5051538	13249020	7907643	NA	NA	NA	230110	1.85115e+06	5.09901e+07	234511	NA	NA	753294	NA	268902	236672	NA	6.14259e+06	7.68564e+06	67209032	46550304	9451223	2.05593e+07	4.13693e+07	17673316	3859146	52446224	1.6073e+07	8492313	24989078	13621362	2.18947e+07	9.26946e+06	100617
P05109	S100A8	2231145	24699950	NA	6522405	5.96677e+06	13818536	4.6621e+07	NA	5.68286e+06	63573	120953	5.2044e+06	246212	3.03998e+06	3.07054e+06	264874	1.74034e+07	7.81212e+06	1.33019e+07	2.88548e+06	1.26771e+07	1.81046e+07	9.52965e+06	3.19369e+06	7.62201e+06	461506	886267	1.69144e+07	4.98974e+06	2.25887e+06	9.23547e+06	NA	8225645	13082.4	1.50407e+06	8.86385e+06	8.14756e+06	1.83828e+06	2.72272e+06	1.23055e+06	10584100	5.0448e+06	300817	8.93878e+06	1.0787e+07	1.81631e+07	2.49849e+07	2.23722e+07
P52907	CAPZA1	NA	15821263	6898166	233052005	84597338	2.81944e+07	183921422	74454978	7372555	1.05393e+07	23372629	7.43441e+06	9230979	8612093	1.20844e+07	5924338	12602042	7.7733e+06	15295844	11491331	7.17943e+06	16334626	NA	3.77048e+06	1.05109e+06	2.53572e+07	1.59374e+07	7.21502e+06	NA	3.67438e+06	11955457	11697068	21435744	2.75837e+07	4392589	3292051	946081	1.1573e+07	NA	413392	1.03784e+06	1764299	660961	6.28925e+06	2.94946e+07	9.7663e+06	1.91832e+06	1.16423e+06
Q03167	TGFBR3	62915654	79457454	12291315	11453104	7.60235e+06	13568557	NA	10812282	10923778	7.69986e+06	12655595	17758864	10307312	19349620	13124287	1.02703e+07	9473631	1.51747e+07	1.82711e+07	5.32222e+06	6.77185e+06	9.72982e+06	1.62465e+06	2.14579e+07	9.5639e+06	13954697	11755640	7.82649e+06	7.51062e+06	7.76222e+06	7.53709e+06	2583771	8.12464e+06	10725019	7.14199e+06	1.47623e+06	1.72132e+07	12814400	7.59958e+06	7.70791e+06	1.28182e+07	2.60692e+06	14353751	1.3534e+07	NA	1.12896e+06	NA	10334.2
Q03113	GNA12	NA	NA	NA	NA	NA	NA	NA	NA	NA	NA	NA	NA	NA	NA	NA	NA	NA	NA	NA	NA	NA	NA	NA	NA	NA	NA	NA	NA	NA	NA	NA	NA	NA	NA	NA	NA	NA	NA	NA	NA	NA	NA	NA	NA	33348492	223106	NA	NA
P32004	L1CAM	11300209	5016590	17723420	35808956	24477292	26046822	15356615	5.83209e+06	11784772	4.46438e+06	10655769	12782151	NA	8.19221e+06	7.21283e+06	5458449	13306607	12191358	9038421	1.27559e+07	1.16216e+07	8.5406e+06	3315647	8213450	9468041	6.53742e+06	11324195	7.62949e+06	10465506	3351799	4.63229e+06	NA	5272494	2.55179e+06	2.14138e+07	NA	6.58724e+06	NA	NA	2.39759e+06	860906	NA	1.99008e+06	9169504	NA	NA	NA	NA
P40925-3	MDH1	8.67067e+07	55107014	61002865	28916886	4.82255e+07	30943137	5977672	NA	NA	35350.9	1.95174e+06	9303426	501601	2.70521e+06	5.26372e+06	NA	3.19227e+07	22930428	819794	NA	NA	2.28152e+06	1.54093e+06	9008069	1.05684e+07	1.99895e+06	179937	NA	NA	6760617	3.14866e+06	1.69971e+07	9.46331e+06	151180	3.40398e+07	86454944	58662610	9007684	31329872	7.18548e+06	3.91254e+06	1.19276e+07	2.30968e+07	2.04335e+06	5.7847e+07	1.81028e+07	5.66536e+07	2.41188e+07
P49641	MAN2A2	5.95772e+06	1.85544e+07	NA	68083346	90338856	25089126	4.62938e+07	9731807	156289711	1.789e+07	9.26596e+07	61926448	1.61661e+07	6.08402e+07	26583558	4.85047e+07	79933129	29862145	52640095	1.02458e+08	66303266	82846295	6.01188e+07	67307773	8.54173e+07	59577213	73565355	53250544	74317057	41114597	4.87021e+07	11138464	1.36012e+08	64869834	4.19591e+07	34088202	45375167	6.66493e+07	3.75173e+07	2.29658e+07	98687199	57114787	1.6471e+07	1.44334e+08	1.38813e+07	1.13005e+07	2.21831e+06	3.54229e+06
Q8NI99	ANGPTL6	3.83504e+07	2.64279e+07	2.11134e+07	13059239	1.48971e+07	NA	25242156	30737546	3.11634e+06	NA	7477388	5.26298e+06	80172.3	7968817	NA	8288103	NA	4.80313e+06	579168	6365555	1.51981e+07	3.21025e+07	1.53642e+07	1.06071e+07	2.80176e+07	21168534	2.10189e+07	3.32358e+07	43157643	2.56387e+07	8258721	9.62786e+06	1.25973e+07	2.91843e+06	5750957	32805049	99325639	105935811	6.95093e+06	NA	7.50292e+06	5.94394e+06	NA	10628905	4.5262e+06	784113	1.66714e+06	1.45063e+06
P16233	PNLIP	NA	NA	NA	NA	11988131	NA	NA	1.18718e+06	3.10362e+06	4.68602e+06	NA	NA	8977018	9181999	NA	2.32914e+06	2.17025e+06	NA	9722325	2.78909e+06	NA	NA	NA	NA	NA	5498902	NA	NA	NA	NA	NA	NA	NA	13781343	8462036	16248783	NA	18475532	NA	NA	1.88176e+07	NA	2709707	30526423	NA	8907297	NA	NA
P19827	ITIH1	24445805780	29804261679	29020758797	22567177094	29950032577	38365477897	27003155666	28663670359	49565174729	14092024897	58923875590	44309437349	15466256957	59369600316	28983582387	62608970856	70019869871	68917265059	66242496810	76977085804	36081882160	42552016390	40892088134	56761069384	54516181663	53927487450	27703299542	47765605738	62319641988	30223028689	26316757964	18026057723	18727799275	36035008753	37383870437	42270181819	44540064300	67574296837	47760322576	16406170301	59959684487	44184487402	15923915655	56091229157	21976376763	25247772554	17493084667	10639810904
P02788	LTF	2.82814e+08	2.06068e+08	1.62848e+08	1.53238e+08	6.84948e+08	7.43667e+08	2.70577e+08	3.17515e+08	346727402	1.76913e+08	4.77411e+08	4.33334e+08	223568557	4.66784e+08	6.56749e+08	1906000902	2128599218	1548327936	1275102160	2136816809	4.69539e+08	5.73374e+08	2768881669	5.88956e+08	7.28211e+08	1227076338	370637865	794301701	2736983798	2650481625	1871716989	186384915	7.75568e+08	1313252830	9.95498e+08	6.08818e+08	6.08751e+08	8.23649e+08	3.41658e+08	4.04594e+08	5.65406e+08	4.30058e+08	3.63872e+08	5.02541e+08	2.36346e+08	1.60661e+08	2.62965e+08	2.63331e+07
P09960	LTA4H	1.19848e+08	112154177	1.02708e+08	1.01988e+08	6.54842e+07	8.28118e+07	1.16013e+08	71741211	2.49968e+08	5.58118e+07	3.30575e+08	2.13791e+08	4.14201e+07	268115250	2.30566e+08	2.34202e+08	2.85507e+08	2.58948e+08	1.79571e+08	3.93597e+08	1.38346e+08	8.07207e+07	182845798	1.63941e+08	248409190	2.02e+08	1.64661e+08	1.34178e+08	2.1208e+08	1.10456e+08	8.07356e+07	38894481	4.64382e+07	1.01087e+08	5.07025e+07	1.00448e+08	82320532	1.51748e+08	6.89482e+07	28936818	196963669	8.86339e+07	3.33454e+07	103708270	3.28714e+07	22549836	1.43616e+07	1.74561e+06
P19652	ORM2	2933696565	8638789632	6965878202	12936860	5229330245	44451954	3172361134	9.73938e+08	2.75436e+07	1.518e+06	1.52977e+07	1.44343e+08	374277	6.25264e+06	1.93668e+07	56948010	62519136	4.42778e+07	34275759	6.73753e+07	2.09077e+07	23824062	3.26559e+07	1.46088e+07	6.37277e+06	5.57357e+07	NA	74129241	70364519	5.07755e+07	4.66094e+07	2.49396e+07	2863627176	2056887879	2350984242	7.39429e+07	2.48683e+07	3.51281e+07	20148853390	11758832961	14037266605	22967256269	11485902345	18418272279	1.87183e+07	1.81917e+06	27547301	1.97539e+07
P05062	ALDOB	3.09669e+08	2.13776e+08	168659940	93938729	112532982	6.05629e+07	79968052	9.6436e+07	1.11671e+07	4.7227e+06	2.60796e+07	1.47356e+07	2.72416e+06	1.84649e+07	8.07326e+06	5.84036e+07	96404065	4.6533e+07	93336661	6.3474e+07	5.47581e+07	8.7209e+07	1.37342e+08	3.43825e+07	4.36712e+07	1.6228e+08	8.19516e+06	7.15949e+07	8.27325e+07	1.75263e+08	1.02387e+08	1.40245e+08	3.08719e+07	2.1786e+08	7.0801e+08	3.79033e+07	3.5998e+07	9.02071e+07	4.42861e+07	9.43514e+06	1.51799e+08	3.64698e+07	3.16216e+07	38548215	7.63387e+06	30673598	3.67069e+07	597028
P07357	C8A	4735585928	7468068278	8736680601	6984108926	8735698311	7848115930	10788484362	8948041530	23842890286	11614372981	24469399601	19927845753	8628087518	22550829550	16540604626	18980198934	20774355587	19034765502	19768260504	19464182560	17624338020	18544792860	16237813107	23574451564	26066488549	23660064637	21832087489	22517443662	22164298142	11723666350	9339697556	6100533795	15132191778	16804125934	13369707785	21068658541	23371235623	27161953691	21457542422	16709123009	24978598588	19834675200	13653609723	26452631472	4561155265	4917903324	1679159703	6.36253e+08
P48637	GSS	5.63683e+07	3.01721e+08	NA	23152352	78743256	2.40665e+07	104038016	6.76392e+06	826475594	2.64006e+08	747670768	1689297741	5.53568e+08	2020376400	1148380440	1422842158	1788111837	1512917694	2148058157	2452890072	156783992	181781551	118789055	2.93263e+08	761895873	650536909	3.47513e+08	812459988	763491216	122579725	2.17825e+08	7061665	1.57767e+07	1.94853e+07	10786199	NA	7590094	NA	8758297	NA	10873813	NA	2.05635e+06	17616473	NA	7.6568e+06	520531	NA
Q16610	ECM1	4713719623	8797109196	8912082235	9724009773	5691917069	5304533339	5874091384	5866260714	2546505975	1253895506	3444279832	2931089380	1222191213	3473683294	2452636515	2911321585	3606857197	3179141163	3265908479	3626536320	5135894174	6448597651	5395182308	5233234306	7129648212	6736526709	8038118681	7592873172	8908782825	7393392531	6902602348	2815967473	4379507320	6182908255	4222736298	13167944545	13826796743	21217221849	5998826767	4490038905	8628092183	5285904724	4706396295	8000394288	1555224366	1016458616	9.71166e+08	6.83198e+07
Q08380	LGALS3BP	3.22377e+08	5.40835e+08	4.25864e+08	3.784e+08	5.08577e+08	672327465	7.88143e+08	538850644	4.42127e+08	2.2137e+08	5.4207e+08	615890532	2.1724e+08	5.45195e+08	335493066	4.40486e+08	469858346	4.75864e+08	4.35098e+08	4.7984e+08	303215688	2.15045e+08	172422424	5.36462e+08	5.91761e+08	497787144	2.49476e+08	2.81791e+08	3.60213e+08	1.34313e+08	1.64805e+08	7.46267e+07	2.97245e+08	3.92087e+08	2.021e+08	3.44861e+08	4.30568e+08	716405464	213008192	212568505	2.70074e+08	4.29261e+08	3.40793e+08	5.08453e+08	3.99507e+07	26294228	6.0127e+06	3.05885e+06
P01034	CST3	5.64117e+08	3.7108e+08	3.54239e+08	213483791	2.6411e+08	7.72944e+07	2.9656e+08	317812501	1.04765e+08	1.70808e+08	1.76921e+08	168178335	2.00698e+08	229774962	5.58137e+07	2.04135e+08	6.14964e+07	1.19787e+08	1.5948e+08	9.36195e+07	3.49913e+07	9.65692e+07	4.62544e+07	1.85053e+08	2.20619e+08	8.1127e+07	1.13756e+08	7.38476e+07	8.49693e+07	9.75387e+07	3.67011e+07	1.53885e+07	9.13512e+07	3.22106e+08	4.68268e+07	1.90453e+08	2.38858e+08	221269998	1.2737e+08	5.66385e+07	8.35235e+07	1.92048e+08	1.08651e+08	1.08348e+08	5.4844e+07	64371814	2.10708e+07	9.20011e+06
P00746	CFD	7084665622	5107500025	4290512872	2722389173	2400034452	2812624051	3932572234	2434246783	1585089079	6.23509e+08	1501471431	1481052828	4.36105e+08	1519531191	1235752893	1173407272	1862473983	1332428980	1351874797	2057090728	1298506627	1367319951	1411216031	1186478894	1316811306	1459212069	1279364047	3808849977	1739641783	6.40803e+08	6.66268e+08	461351874	1583355138	1945783082	1609157310	1616708578	1711285529	2139433069	1499548519	6.97025e+08	2066074518	1644151916	6.33306e+08	2001907215	2865911375	3129071453	9.88715e+08	2.82282e+08
P10586	PTPRF	2.69303e+07	53578992	3.98762e+07	217658111	101834586	62901222	1.4666e+08	178470078	1.69199e+08	3.38624e+08	1.25976e+08	155271878	1.77031e+08	6.23185e+07	2.81675e+08	9.41541e+08	1.89245e+08	3.36034e+08	9.5303e+08	4.86507e+08	781951383	7.71144e+08	5.66373e+07	5.07972e+07	8.17684e+08	374708214	31088025	8.60342e+08	6.19844e+07	4.71441e+07	2.71672e+08	8.87571e+07	2.32397e+08	1.86509e+08	3.08475e+08	3.71472e+08	6.36209e+08	487677693	2.14349e+08	65449957	114944207	2.94602e+08	6.22662e+07	381483625	4.63905e+07	3.67181e+07	3.20851e+07	1.15213e+07
Q9Y6R7	FCGBP	2272764097	2580252192	3528497829	2692999530	3788523118	3381913074	4076938478	3894745172	2538820344	1000414616	1837787315	3019134400	1580877556	2081238851	2445480361	2709261663	2677523824	3054435403	1912003515	3111089507	2025863394	2431661614	2157785538	3773042402	2854943254	3617394637	1354709587	2644081839	2548352271	1564993950	1170625884	6.72659e+08	2171875739	4803864488	4444261506	2711902110	2482072800	3036729103	3060332516	1781140018	4132081745	2209955760	1734772903	2244052247	5.35247e+08	3.44948e+08	4.21375e+08	1.58224e+08
P36955	SERPINF1	6970081642	13840391499	17307700566	16666454010	15444963319	16956015867	14403277846	16625698999	15563122167	14346943840	23811437766	20136235029	9569133904	23350969455	12658517098	23141911829	19377341423	18656834871	23318901045	21919866387	13078824755	16112897885	14961622776	23818613959	24933544514	26101847246	13547726622	17603705870	18195173877	11999297924	6987960940	5136708196	18992351498	17613031134	17040725828	22857937557	26750701859	29433541833	26196000641	15193722692	35689194030	26304786479	18692767451	35797287688	4747825786	4171266713	7.92966e+08	6.42104e+08
P00751	CFB	154000000000	151000000000	191000000000	185000000000	160000000000	181000000000	194000000000	157000000000	105000000000	55652762846	99669622724	92900161329	43986749739	97990349118	99094027403	92895200596	114000000000	76391675669	79868735507	96680857248	64907204869	63276208747	60241736872	101000000000	104000000000	90706119451	82865497940	76992608026	83370750090	39395639600	44039476673	28843395547	70583333920	68403149615	50846066306	125000000000	119000000000	131000000000	129000000000	90385623674	132000000000	105000000000	61930608633	129000000000	71445809696	51888981008	32752109713	6013407151
Q8IXL6	FAM20C	18685475	13676982	1.14357e+08	1.68883e+08	4.49206e+07	6.63519e+07	NA	NA	3.44916e+07	33971072	1.87392e+07	3.2246e+07	2.81037e+07	5.21607e+07	3.5446e+07	8.7136e+07	1.06083e+08	7.20286e+07	5.96024e+07	1.14688e+08	7.40877e+07	3.11755e+07	95336277	5.17802e+07	8.39332e+07	1.03716e+08	4.27162e+07	6.79427e+07	8.4824e+07	80645105	3.96391e+07	60445218	44123407	6.64368e+07	1.14011e+08	6.4256e+07	74849723	1.23623e+08	5.71196e+07	5.00145e+07	138117230	6.05061e+07	5.34785e+07	4.25147e+07	6627153	7835940	9.90974e+06	1.24906e+06
O15394	NCAM2	1.23412e+07	1.0257e+07	108780276	3.02029e+08	635973286	261584858	8.25525e+07	99712373	2.10305e+08	5.6527e+07	1.14727e+08	1.37384e+08	4.34761e+07	102194337	1.299e+08	8.85917e+07	97597762	1.17649e+08	63896351	1.22077e+08	2.98591e+08	5.5397e+07	106650248	1.65367e+08	4.87427e+07	54422308	279591403	82624002	167697899	2.20712e+08	2.76044e+08	4.87515e+07	1.31085e+08	2.32252e+08	2.67619e+08	1.58182e+08	1.48186e+08	338676871	1.40897e+08	9.07405e+07	4.21467e+08	1.36896e+08	1.04859e+08	272655930	1.17784e+06	2.54145e+08	2.27011e+07	3.4295e+07
O00391	QSOX1	2085352279	2207172466	4549399487	3096427578	2438631853	2410539459	1879857436	1480833312	1998005443	1060554906	2317902083	2791291781	1281501439	3410385996	1281503924	1649392332	1856647333	1931913302	2224599614	2446590016	1874246944	2097123321	1820874605	5327519347	5598926534	5351347035	2550031381	2753934368	2937058469	1240748074	1471033845	5.74333e+08	2775728308	3379653582	1588061202	2051479275	2053533108	2595750700	1831186358	1124516824	2306786037	3356494381	1909599967	4074221866	385568983	4.93255e+08	1.40323e+08	2.11679e+07
P43652	AFM	71143886651	59498272239	66361509162	48209265876	45499168968	43583694117	46739890648	34685818757	88948642382	39300676216	90754239448	81954897706	33045840473	74575231424	58881090027	63152187119	55859609855	67892576502	60695018616	56294828038	91067690270	74027810203	58525522830	90397865568	93766866886	73561414036	102000000000	93302809211	80161051790	50949114066	50157761451	24726058323	77727922766	78170637027	52196322039	107000000000	78175987085	102000000000	95739212802	57522489345	105000000000	111000000000	67471329306	122000000000	18713636924	14840718336	6587940478	8.42803e+08
P07359	GP1BA	1112682522	7.97788e+08	1806285718	1921585485	2430990121	1430909429	1118367552	7.93083e+08	4.57471e+07	1.49129e+08	100601877	3.77122e+07	1.62045e+07	1.01983e+08	3.17894e+07	1022107012	9.13452e+08	5.83787e+08	9.23748e+08	9.07015e+08	4.29399e+07	9.59214e+07	3.00912e+08	5.37101e+07	1.12858e+08	2.5489e+08	2.29934e+07	143346423	3.03106e+08	2.7133e+08	2.18533e+08	2.1029e+08	3.47703e+07	1290714924	999731790	8.62381e+06	7.72138e+07	1.03465e+08	2.67029e+07	2.03827e+07	2.33783e+08	6.33964e+07	5.37973e+07	6.50773e+07	3.77063e+08	330014019	3.79128e+08	5.11535e+07
P04114	APOB	182000000000	268000000000	380000000000	325000000000	506000000000	499000000000	495000000000	458000000000	606000000000	341000000000	676000000000	605000000000	296000000000	641000000000	489000000000	576000000000	601000000000	623000000000	642000000000	634000000000	319000000000	315000000000	340000000000	738000000000	750000000000	685000000000	382000000000	372000000000	388000000000	293000000000	272000000000	165000000000	627000000000	778000000000	526000000000	746000000000	762000000000	977000000000	716000000000	477000000000	894000000000	943000000000	642000000000	1160000000000	161000000000	127000000000	65657280467	22063592601
P00491	PNP	2.46185e+07	2.59212e+08	2.48307e+07	1.30491e+07	1.8253e+07	5.50318e+07	21650415	1.26472e+07	1.79739e+08	1.04545e+08	3.23526e+08	280765044	1.04697e+08	2.92675e+08	1.03689e+08	43652507	4.25161e+07	1.42594e+07	6.46326e+07	4.1248e+07	1.82478e+08	2.86106e+08	8.28523e+07	1.41367e+08	2.8739e+08	2.46921e+08	1.83418e+08	166259573	1.48581e+08	8.77914e+07	1.67821e+08	67316980	159160502	149061738	1.32103e+08	240230184	2.36425e+08	9.24913e+07	2.65717e+08	1.9099e+08	2.35724e+08	1.93067e+08	9.80346e+07	193069442	4.37641e+07	2.2487e+07	1.54748e+07	5.03469e+06
P14151-2	SELL	3.80334e+08	3.08683e+08	7.19184e+08	5.59346e+08	8.15289e+08	6.02162e+08	4.93764e+08	5.80382e+08	1.45136e+08	1.58138e+07	2.00926e+08	1.32293e+08	2.2961e+07	2.21625e+08	8.68917e+07	4.54977e+08	6.33465e+08	2.38368e+08	6.80816e+07	5.73657e+08	9.15898e+07	1.52211e+08	2.10111e+08	2.47807e+08	3.43418e+08	3.16847e+08	6.1204e+07	1.90423e+08	2.90683e+08	7.61599e+07	8.33063e+07	7.77657e+07	9.07185e+07	169927501	2.95215e+07	2.70941e+08	3.67817e+08	8.63503e+08	3.13328e+08	5.60092e+07	5.57774e+08	3.24176e+08	6.5145e+07	5.14415e+08	8.74521e+07	1.19897e+08	4.11386e+07	2.26429e+07
P60174	TPI1	676048112	540169521	115195431	4.05989e+08	1.48544e+08	149153103	7.99402e+07	25520124	171613406	8.57333e+07	1.97781e+08	2.07359e+08	1.02162e+08	2.13981e+08	39343232	88131829	9.23561e+07	9.76746e+07	68407031	6.93892e+07	1.0852e+08	1.35078e+08	1.15192e+08	1.50437e+08	1.42145e+08	1.66003e+08	1.1668e+08	1.00657e+08	1.44257e+08	8.80159e+07	7.12784e+07	4.32748e+07	2.11115e+08	1.9767e+08	1.4665e+08	1.31476e+08	1.27244e+08	1.93891e+08	8.6163e+07	3.38426e+07	1.05295e+08	6.299e+07	1.81359e+07	8.0494e+07	2.51808e+07	21144056	3.20673e+07	3.1338e+07
P14543	NID1	71381548	6.59508e+07	150331619	220992564	1.74686e+08	2.17215e+08	154721954	1.6432e+08	2.56722e+08	1.69691e+08	2.83624e+08	2.40703e+08	2148143671	2.75388e+08	3.35215e+08	1.34339e+08	1.46046e+08	2.81053e+08	3.76646e+08	4.19215e+08	1.85479e+08	2.6233e+08	1.32233e+08	5.68139e+08	1.94686e+08	2.74402e+08	1.17197e+08	7.03739e+07	1.53022e+08	1.59864e+08	2.73413e+08	182438343	4.81485e+08	3.68674e+08	5.84735e+08	2.19817e+08	1.74839e+08	2.1447e+08	3.24102e+08	2.9271e+08	8.58271e+07	4.62857e+08	3.4751e+08	3.96297e+08	1.06919e+08	3.56043e+08	1.33518e+08	9.71065e+06
P02649	APOE	23060000251	7522490008	9296943129	8048922562	9290340220	8559444557	12160876553	10586775111	13649164112	5603397580	13984081865	10417306614	4769979577	10883886197	7315427591	8911939281	10379028626	14185876959	16766503764	15756676527	6606045755	7136076853	6232740489	16378688575	14025418619	12192849449	8341584140	8000723069	7912015318	6223281070	6442110198	4182231951	10433484749	17620661848	8106550898	26343228430	27551512957	27080579684	17009912560	12772135780	21109879690	17765593502	12502713398	18227856890	1827860445	2120348609	1170155991	5.20027e+08
Q9UNW1	MINPP1	2.04077e+08	3.3563e+08	4.74672e+08	8.48688e+08	625294592	3.14085e+08	5.18855e+08	3.68619e+08	4.18989e+08	1.62097e+08	4.65501e+08	396858857	2.24133e+08	4.01217e+08	3.87419e+08	3.10089e+08	3.42749e+08	2.77179e+08	3.59482e+08	300394841	2.07875e+08	2.03952e+08	167954571	2.60761e+08	2.79739e+08	3.61041e+08	2.52496e+08	2.32548e+08	2.71847e+08	6.01175e+07	1.15416e+08	7.11815e+07	2.25011e+08	3.371e+08	3.10596e+08	410816151	3.34873e+08	3.75323e+08	3.51481e+08	2.03387e+08	4.30433e+08	3.76084e+08	193799581	3.70375e+08	4.44028e+07	6.42264e+07	7.12167e+06	2.87132e+06
Q9NPG4	PCDH12	46109448	57294900	54461496	60405005	NA	11747450	40516529	35083668	9881612	9364002	4875732	6.03131e+06	NA	NA	9462003	1.91517e+07	2.41327e+07	34427514	14655517	13715684	13798498	5.06864e+06	1.9162e+07	8.8017e+06	NA	1.92091e+07	7.37364e+06	3.76869e+06	NA	5.97766e+06	5.48666e+06	6593258	6.28536e+06	1.59569e+07	12934841	6.19966e+06	11749661	NA	4.0905e+06	6.87891e+06	NA	9061863	7.78062e+06	4.06707e+06	3112650	3.01494e+06	1.0359e+07	1.83556e+06
Q13421-2	MSLN	770467	NA	4599942	NA	NA	NA	5.9081e+06	1.71232e+06	1.63881e+06	NA	2.19785e+08	4.13565e+06	31467508	24849390	NA	2.26077e+08	33918301	9086946	227989633	2.58104e+07	1.26037e+06	9.23383e+07	8.53121e+07	187920055	10537028	2.15816e+08	9.39246e+06	1.42637e+08	1.26673e+08	9.81569e+06	2.55226e+07	6.52601e+07	28651070	5.41523e+07	1.14974e+07	1.12717e+07	40560792	12580312	NA	16403138	2.56234e+07	2.19598e+07	NA	33149066	NA	7.46875e+06	4425193	5.63191e+06
P02786	TFRC	1.92724e+07	3.78734e+07	3.82428e+07	1.61745e+07	2.35571e+07	8.72141e+06	14775614	1.65034e+07	780290	2.53365e+06	1.1522e+07	8.0241e+06	2.67701e+06	13024973	1.92975e+07	2.78195e+07	1.47255e+07	1.10833e+07	1.23309e+07	1.03492e+07	8.62334e+07	8.15618e+07	1.03967e+08	2.8103e+07	1.39955e+07	895338	2.12722e+08	196865429	1.55345e+08	6.23045e+07	8.54744e+07	3.5909e+07	855395	6.86766e+07	16591640	2.35857e+07	2.73697e+07	44842804	8.76071e+07	5.59583e+07	221547311	3.81697e+07	3.19326e+07	82377415	NA	6622567	985976	263190
Q13332	PTPRS	1.90294e+08	158647511	2.03416e+08	168859405	104955874	1.07522e+08	1.65692e+08	231250477	6.33899e+07	1.26808e+08	3.40453e+08	1.43407e+08	7.09545e+07	3.38532e+08	1.28136e+08	4.81059e+08	360431967	7.36302e+07	3.12197e+08	3.61129e+08	6.27319e+07	4.20993e+08	3.08517e+08	6.50894e+08	3.23746e+08	3.14987e+08	1.17023e+08	2.09424e+08	3.0514e+08	2.52329e+08	1.77476e+08	3.79191e+07	1.20857e+08	1.53318e+08	8.47467e+07	6.45208e+07	1.19744e+08	1.75333e+08	1.23731e+08	7.5349e+07	9.19855e+07	1.10074e+08	1.50801e+08	1.89375e+08	9.24507e+07	4.0646e+07	7.05164e+07	1.45354e+07
P09211	GSTP1	10719337	28633086	9.03058e+06	3.95547e+07	24075458	18531941	11843346	16244273	50320819	5.49448e+07	109682411	23663058	2.97518e+07	76813051	3.76633e+07	61866903	50464246	18822376	9.56563e+07	44508728	98744606	7.54969e+07	112017551	123485642	108353568	109507687	51368756	75634295	7.51917e+07	63968234	7.54749e+07	29325119	226358364	267973667	163680831	15008134	1.22254e+08	20291292	46905529	24195282	5.21755e+07	57762853	22296844	11625977	4204028	30236971	284654	2.69486e+06
P43251-2	BTD	1250436430	2866777608	3467575653	3372506706	3092614753	3651298078	3429752003	2771483507	4797992419	2446302174	5949827658	4603355154	2356891490	4779279954	3618639432	4347309533	4787745502	3811361667	4273014744	4498815642	3945606494	4328075484	3751933443	5805329731	6562597401	5583964590	4644372886	4992800032	5531792080	2177749660	2375775565	1199738999	3552577621	4642562962	3476097011	5588591418	5828742593	7019630008	4994462145	3724016331	7018361945	6164887083	4880532576	9933922920	9.74401e+08	6.88223e+08	3.07362e+08	1.16353e+08
P02766	TTR	3.06465e+08	9.84603e+08	2716456426	2121123727	1687839443	2025102494	1679863417	1680655133	3245449115	1472364161	3345634907	6488801999	2591869190	5707534623	7998988633	6694533767	5794314576	5779546225	5400618064	5069353408	6347790440	7477449972	5452781236	6289931278	6628571098	5140087535	6300746160	6402465166	4659753186	4827526549	4148525805	3296322137	5163338248	5152357797	4194036653	4972833665	4299093283	4772012695	5124233935	4618426082	5575499052	4017165372	3103457360	4806353451	260859815	3.00615e+08	1.4966e+08	74982436
P02775	PPBP	3390429453	4728302620	7020573673	7999163410	48628136322	50169022975	52681522681	57473294780	13733588835	7067113906	10352714337	11418762312	4930330433	8326643137	7736232393	5743526197	2401400654	8360592058	10802925135	1769646313	1216119670	7.21899e+08	3.06584e+08	16785887473	13528537425	2220581920	6.66216e+08	5.27558e+08	4.35653e+08	4.37579e+08	2.68067e+08	3.00686e+08	1580148340	8400079085	5.27424e+08	1.87133e+08	5.09929e+08	7.2073e+08	2.32598e+08	127840143	2.40917e+08	17254792933	10506084912	4400147800	38029343793	29696591876	25746259926	15941509705
Q9BXR6	CFHR5	4.35532e+08	6.09506e+08	8.1792e+08	9.65954e+08	859869917	9.30942e+08	974030450	8.67142e+08	3.06466e+08	1.6693e+08	3.32702e+08	3.08325e+08	2.43731e+08	2.92274e+08	3.48e+08	4.60488e+08	4.48055e+08	3.46484e+08	4.76272e+08	3.53679e+08	5.51295e+08	6.34715e+08	5.64505e+08	7.25134e+08	6.55863e+08	6.47558e+08	593285134	9.76581e+08	6.62778e+08	3.55956e+08	3.32758e+08	3.29249e+08	3.53682e+08	3.67847e+08	3.47278e+08	4.4146e+08	8.02903e+08	6.49628e+08	2.35642e+08	5.04893e+08	5.46163e+08	3.61137e+08	2.51731e+08	4.80806e+08	188163160	3.97817e+08	151263605	1.05267e+08
P31431	SDC4	NA	NA	63920224	NA	NA	7.60556e+06	55093356	NA	30559856	5238388	3.5701e+07	11630366	NA	30315798	33110977	10319887	31937246	30882271	17564266	21356488	NA	9444379	12124577	46483700	30272108	21505351	32928405	12375448	11672338	9555459	7904638	NA	57195949	NA	NA	27017818	4.96558e+06	34815278	72623688	NA	96482224	42179192	NA	NA	NA	NA	NA	NA
P16035	TIMP2	1.49799e+08	17391838	NA	24568214	NA	NA	23365570	5919222	1.24585e+07	3.00031e+07	5.23735e+07	27440350	NA	29079446	1.54118e+07	15380129	2562587	1.67254e+07	41285675	3.50254e+07	1.69703e+07	83348685	12461007	3.23301e+07	60578528	45618644	2.46379e+07	25823892	3.06452e+07	1.98397e+07	7733139	1.12441e+07	1.25855e+08	99840782	88392938	167904276	1.2341e+08	117344150	78415656	4.31847e+07	1.19643e+08	113869624	6.13858e+07	84846638	1.3372e+06	1.8946e+06	1.20884e+06	NA
A0A0C4DH31	IGHV1-18	NA	3582673313	NA	5625420288	NA	6348225536	NA	9188424704	NA	310822	5.07115e+06	665678	NA	7.72868e+06	NA	NA	NA	NA	NA	12213242	2.98803e+06	NA	NA	4.80495e+06	6.60619e+06	9.61776e+06	4.08981e+06	NA	NA	3.86814e+06	NA	2868490	2.32707e+06	7147205	2.75488e+06	791046	NA	1.66074e+06	3146478	1.21759e+06	4.8169e+06	5613768	1.74503e+06	7.09657e+06	648430528	NA	5.69413e+08	9.83162e+06
Q14126	DSG2	9.19658e+07	1.6041e+08	42105392	1.25553e+08	166431549	1.51579e+08	1.65128e+08	1.95141e+08	4.59869e+08	5.82696e+07	2.49573e+08	3.98288e+08	7.07727e+07	2.551e+08	5.17905e+08	2.59612e+08	376525426	6.98566e+08	240635357	4.49023e+08	385634479	184397244	1.94719e+08	3.67213e+08	215143202	2.3304e+08	556079190	3.18414e+08	4.09612e+08	4.73648e+08	1.46714e+08	1.73792e+08	136049653	3.73775e+08	2.35367e+08	1.19156e+08	2.34429e+08	260379459	2.32732e+08	1.70453e+08	276131156	2.90008e+08	1.18188e+08	2.45328e+08	1.99076e+07	24203315	4.63162e+06	2.4025e+06
Q15848	ADIPOQ	5.92795e+07	3.44947e+08	3.20973e+08	3.46113e+08	239863436	350046458	2.75367e+08	1.3447e+08	2.49748e+08	1.37658e+08	1.75994e+08	2.52053e+08	135737011	1.87457e+08	2.02018e+08	2.52977e+08	2.37206e+08	2.02445e+08	2.03898e+08	272222244	1.80659e+08	3.00563e+08	2.06572e+08	3.05162e+08	3.24758e+08	2.39965e+08	2.82247e+08	3.13685e+08	2.6182e+08	1.19497e+08	1.72968e+08	1.39491e+08	4.41773e+08	4.18365e+08	3.26313e+08	400356254	2.76934e+08	2.50609e+08	515353226	3.62999e+08	3.42943e+08	4.6772e+08	329018631	3.15364e+08	4.22412e+08	2.15624e+08	9.46818e+07	8.10747e+07
P07360	C8G	10005812619	16951197299	32167943599	25275889378	25231794864	19641088245	22727448607	22418736964	10667757322	5230010884	15330938475	9583752631	3025401783	14192922637	7792213534	19643718349	18560181814	16025582695	16552480391	18497052887	13001985115	14826398790	14924422871	12205857134	14276955761	16882247972	8864350077	13591963362	14653739253	10445945479	9007024867	6116426375	8346898228	15229308227	13349220019	14495403798	13454618358	20819203675	13595654175	3882109655	21031688042	11680126279	3756108753	16017192042	9322783722	7994450395	7343883234	1781746913
Q7Z3B1	NEGR1	293247630	249757125	12213344	5952771	12774456	1.62806e+07	9762762	NA	9906221	9574267	2.80795e+07	4694018	7.55072e+06	8542808	6.18621e+06	60893089	44343835	48856819	2.67699e+07	57367950	19616896	21488742	50655390	9880307	16181930	3.50332e+07	10242359	18931876	36176570	33324752	34341007	21951151	8086940	21512036	19323414	7.03462e+06	9271389	2.96816e+06	5332003	8670104	4.90815e+06	9814622	9728528	8857523	1.36895e+06	2.64009e+06	NA	NA
P04211	IGLV7-43	NA	NA	NA	NA	NA	NA	NA	NA	1.32043e+06	NA	367315	1.0377e+06	NA	NA	1.4975e+06	320912	657849	133507	238131	212486	438066	6.55847e+06	24471.2	2.83104e+06	2.13882e+06	909784	122508	3.07577e+06	43865.8	NA	1281537	1.76268e+06	NA	931508	47418.2	122377	NA	799415	3177824	1.62382e+06	432272	2.24201e+06	341077	1.73049e+06	NA	NA	569336	NA
Q12913	PTPRJ	1.59911e+08	160789636	141782332	121102742	193699045	1.88617e+08	201381804	251781444	1.13006e+08	4.33678e+07	1.10985e+08	8.14882e+07	3.29618e+07	9.35793e+07	9.62111e+07	2.16991e+08	2.91308e+08	1.56026e+08	9.79378e+07	1.91601e+08	9.90212e+06	2.01539e+07	1.39905e+08	7.40794e+07	3.6972e+07	1.29947e+08	2.96302e+07	5.47921e+07	8.3535e+07	7.49488e+07	70728325	4.04552e+07	8.01561e+07	1.00514e+08	8.40509e+07	122972952	1.21142e+08	1.86646e+08	8.6197e+07	6.9619e+07	9.31799e+07	1.27967e+08	8.5749e+07	1.16337e+08	3.31437e+07	2.45486e+07	2.35784e+07	4.8331e+06
Q9NY15	STAB1	NA	NA	8618010	2.21277e+07	2.55773e+06	NA	2.27032e+06	NA	1.19577e+06	NA	3.22397e+06	1.31689e+06	NA	2.39352e+06	NA	8.18845e+07	8.14589e+07	2.88079e+07	2.82145e+07	4.975e+07	7.6111e+06	1.00561e+07	5.12403e+07	894324	NA	24330129	NA	7.38026e+06	4.37034e+07	4.58244e+07	3.89412e+07	6.54449e+06	NA	16287796	4.71321e+06	4.42478e+06	6.17865e+06	1.4772e+07	3.91379e+06	3.06472e+06	16683366	6.81057e+06	NA	4.80869e+06	2.20376e+06	13330496	575220	5827676
Q86SQ4-3	ADGRG6	2.65783e+07	38607481	68736683	96061821	85955444	81296286	54173691	9.75452e+07	6.32173e+07	8.28235e+07	1.22862e+08	124233654	8.05823e+07	1.14525e+08	5.48601e+07	38504601	76019088	114454046	1.53932e+07	1.27496e+08	5.89353e+07	78983105	1.00488e+08	1.81706e+08	4.79737e+07	181897613	7.99187e+07	84466434	101980236	3.46679e+07	12039656	3.48475e+07	1.22745e+07	2.92523e+07	44697883	116059202	132206415	113092359	2.66532e+07	5.85826e+07	60436289	55731953	8.66836e+07	5.92523e+07	1.31662e+07	2.50551e+07	6.49318e+06	1.56251e+06
P10646	TFPI	NA	NA	NA	NA	NA	NA	NA	NA	NA	NA	NA	NA	NA	NA	NA	NA	NA	NA	NA	NA	NA	NA	5.66719e+06	NA	NA	NA	NA	NA	NA	NA	NA	9045871	1.45735e+06	16126922	69881670	NA	NA	NA	8.03756e+06	NA	NA	2.99133e+06	NA	4.45527e+06	NA	NA	NA	NA
O43505	B4GAT1	1.47907e+07	2.42121e+08	42080855	462669849	64430113	1.75647e+08	5.7208e+07	2.59007e+08	4.38759e+08	1.6098e+08	367088002	4.79557e+08	1.3814e+08	3.79264e+08	2.26031e+08	2156259343	3.89651e+08	3.39007e+08	8.50535e+08	4.08427e+08	5.49047e+08	2734494421	5.30447e+08	7.00381e+08	1028287361	4.64202e+08	6.22817e+08	5.01321e+08	474745615	1.06338e+08	1.70472e+08	5.50358e+07	2.79927e+08	1618797144	1.74738e+08	1104161915	910700256	8.77499e+08	682873871	2.23947e+08	699683458	4.56732e+08	1.67412e+08	514698004	2.86872e+06	5.93662e+06	2.37636e+06	1.39954e+06
P37802-2	TAGLN2	1.06484e+08	3.8347e+07	6.7865e+07	1.52715e+07	1.05106e+08	55687171	3.37548e+07	7917234	9.07395e+08	202843744	6.12564e+08	3.99158e+08	2.21921e+08	7.78799e+08	303763200	3.25393e+08	5.48282e+08	1250770405	6.62603e+08	1064450293	530428728	5.35633e+08	5.93557e+08	388038596	3.90467e+08	5.53835e+08	6.11411e+08	6.16237e+08	6.21725e+08	3.78511e+08	3.38828e+08	173059526	5297165584	5356922435	3860017417	3.40538e+08	354404869	507922663	3.30945e+08	2.69467e+08	310079020	5.82277e+08	2185545602	5.32541e+08	3.79141e+07	2.065e+07	5.62571e+07	9.85183e+06
Q9Y279	VSIG4	5.85215e+06	7948014	5870512	5.77767e+06	65651385	64606624	54023220	62459928	44589776	50624132	19665218	NA	29440688	NA	31872684	19220315	6.0838e+06	29583546	42093580	9411275	24777380	NA	2.03921e+07	NA	NA	9677145	31100772	9187605	2.90727e+06	NA	2.16607e+06	17427904	NA	NA	NA	538504192	NA	NA	NA	NA	NA	NA	NA	NA	565266	16665251	NA	177451
Q9NZ08-2	ERAP1	3.73894e+06	9.57872e+06	9.26022e+06	1.51878e+07	9.21934e+06	8.1295e+07	53865836	3.16608e+07	1.38901e+08	7.26614e+07	144923075	1.55325e+08	4.12438e+07	173919277	1.5041e+08	1.10069e+08	1.42316e+08	1.47689e+08	166310876	9.7415e+07	1.01634e+08	112372840	8.97923e+07	8.94551e+07	1.15618e+08	106887063	1.54537e+08	105349914	199460699	6.9963e+07	3.33506e+07	157492678	6.11583e+07	6.71918e+07	7.47442e+07	1.35845e+08	1.45437e+08	274066369	201524937	1.35344e+08	107501320	3.00036e+08	1.01908e+08	1.22247e+08	1.00336e+07	4.60447e+06	3.49405e+06	1.28153e+06
P09172	DBH	1267963848	1546385059	1790153908	1022715694	2266247190	1564178769	2624984681	2035562871	3.85943e+08	1.69442e+08	392340218	3.41562e+08	1.50525e+08	3.94517e+08	2.76043e+08	4.93192e+08	5.88498e+08	5.94828e+08	5.36696e+08	6.58878e+08	493936778	6.93261e+08	6.58548e+08	6.42852e+08	6.86328e+08	9.21966e+08	5.23138e+08	7.06043e+08	6.48516e+08	4.30761e+08	2.99246e+08	2.09929e+08	3.78067e+08	4.89868e+08	7.18136e+08	521362779	4.67285e+08	5.94553e+08	3.89184e+08	155851732	5.76446e+08	4.174e+08	2.8845e+08	5.8204e+08	5.80534e+08	3.13071e+08	2.23502e+08	9.24816e+07
P12821	ACE	1.18617e+08	2.48322e+08	2.28094e+08	1.59025e+08	7.14037e+07	1.8441e+08	1.58933e+08	1.11904e+08	1225642012	5.76282e+08	1.76967e+08	1719812418	5.55628e+08	2.00446e+08	1101281374	7.18339e+08	238097098	1050632040	1021336936	2.4114e+08	1506218357	7.74955e+08	6.53761e+08	1287838676	1015171102	2.19141e+08	1815291270	7.07566e+08	1.58501e+08	4.84479e+08	4.20507e+08	6.42654e+07	6.12205e+08	7.86665e+08	5.81152e+07	1122469477	1132618457	6.73068e+08	724307960	5.8445e+08	2.9946e+08	403983388	3.683e+08	3.17343e+08	28912529	4.35108e+07	2.87829e+06	5.18229e+06
P05164-3	MPO	2.22626e+07	1.46618e+07	NA	NA	7.3417e+07	81585742	29369265	20490852	4.40241e+08	1.43373e+08	272358109	1.91823e+08	6.59789e+07	3.24762e+08	1.56398e+08	360269774	4.71529e+08	2.0986e+08	341580911	4.10312e+08	3.23922e+08	4.43137e+08	190587373	2.84011e+08	3.40623e+08	263976070	2.04704e+08	1.99094e+08	2.17144e+08	1.03511e+08	2.16697e+08	2.80257e+07	1.83387e+08	2.92001e+08	1.54326e+08	97344065	1.80668e+07	1.45158e+08	4.46043e+07	21250575	1.55004e+08	215817072	5.34696e+07	3.41221e+08	1.47566e+07	2.11899e+07	1.45006e+07	3.76457e+06
Q6YHK3	CD109	538747376	7.02964e+08	6.82932e+08	567814608	6.09921e+08	6.55423e+08	9.50881e+08	9.40382e+08	6.93123e+08	4.92362e+08	809044107	9.04645e+08	4.13719e+08	794249876	8.25666e+08	7.38337e+08	9.98695e+08	8.07806e+08	6.53497e+08	546538265	8.65081e+08	5.55512e+08	4.63329e+08	1775454403	1617189202	1935673845	1123301014	8.14846e+08	8.46893e+08	3.62721e+08	4.00571e+08	2.68186e+08	7.61873e+08	9.51564e+08	4.41584e+08	9.66775e+08	894042155	8.41327e+08	1632109623	5.87655e+08	784325067	1091358189	6.6628e+08	1069648468	1.35468e+08	9.44291e+07	5.15663e+07	3.50722e+07
P12109	COL6A1	65442416	72827754	105205335	49491040	23110508	241697056	57920932	37650120	300785620	63760562	3.21194e+08	3.68032e+08	1.20265e+08	4.19945e+08	1.94269e+08	2.68699e+08	2.71208e+08	3.52107e+08	352954936	4.07913e+08	2.34366e+08	267796157	2.31589e+08	425450870	8.32631e+07	551594286	2.69677e+08	3.55756e+08	369304970	1.01274e+08	3.84529e+07	6.56259e+07	6.93106e+07	1.3553e+08	7.38962e+07	172837120	198368612	2.12347e+08	87170565	7.43827e+07	120785866	1.15356e+08	8.99061e+07	1.89537e+08	8.25201e+06	1.20965e+07	6.28935e+06	774010
P08779	KRT16	NA	NA	5.46386e+06	NA	3400369	NA	1.67824e+07	11104411	5033334	448045	5.15279e+06	1751140	3.89078e+06	8.123e+06	NA	9865794	NA	4450440	5057819	NA	3.48045e+06	7.04499e+06	NA	NA	12703708	NA	2.58561e+06	NA	NA	NA	NA	NA	NA	NA	NA	18194538	11414095	97442488	2724671	8.44271e+06	4.47818e+06	NA	NA	30847014	5597625	NA	4.46387e+06	4.40742e+06
Q14118	DAG1	4.16277e+06	36734580	2.39385e+07	24336170	67503076	22152442	124858881	2.83706e+07	160952520	76522100	226481588	2.63812e+08	1.27684e+08	2.10515e+08	145424436	9.8391e+07	119752812	160876472	146353614	138145902	144020730	67103734	1.29628e+08	109193032	148640227	112916083	144749340	1.17029e+08	134709238	58446186	57398806	27448974	161010900	131617882	7.39038e+07	124293624	115655584	160432908	1.15039e+08	79470902	1.39596e+08	134969053	97186384	1.40703e+08	NA	NA	6.58881e+06	NA
Q99784	OLFM1	1.47063e+08	66180389	121776525	6.6411e+07	89260340	8.15682e+07	1.24321e+08	1.04643e+08	3.59787e+08	1.83917e+08	6.58903e+08	4.10367e+08	118284110	4.23297e+08	2.6276e+08	3.23711e+08	5.06677e+08	4.05518e+08	3.8412e+08	5.68509e+08	3.51804e+08	3.7081e+08	4.4723e+08	3.37839e+08	4.57482e+08	365095353	4.07894e+08	3.80467e+08	518775191	3.69029e+08	2.06746e+08	1.03403e+08	3.39818e+08	3.1455e+08	1.50574e+08	2.98576e+08	325804402	477325281	544908692	175553108	3.44974e+08	2.74835e+08	1.72067e+08	4.69975e+08	3.00883e+07	2.96654e+07	9.87633e+06	3.17771e+06
P13591	NCAM1	9.99201e+07	2.53676e+08	283032674	1.83886e+08	2.60424e+08	1.87561e+08	195581266	1.48202e+08	3.01188e+08	1.66684e+08	307455680	2.69638e+08	1.37799e+08	203039913	2.35191e+08	2.43861e+08	1.77587e+08	2.74786e+08	238647999	2.05797e+08	1.97984e+08	2.60986e+08	2.56221e+08	4.66737e+08	3.19534e+08	2.95429e+08	4.47295e+08	3.45806e+08	2.43233e+08	1.48602e+08	1.35977e+08	8.12188e+07	522023669	4.93393e+08	3.71729e+08	6.11822e+08	6.56487e+08	6.34556e+08	6.08714e+08	5.08133e+08	7.00747e+08	7.52431e+08	4.91251e+08	6.15063e+08	3.47845e+07	2.38635e+07	1.20567e+06	1.8438e+06
P52209	PGD	4.02309e+06	NA	NA	NA	NA	NA	NA	NA	3.15972e+07	2.71887e+07	9.24289e+07	106096535	2.23827e+07	1.25461e+08	1.62306e+07	1.05019e+07	3.00777e+07	5.28907e+07	4944771	3.91769e+07	1.88531e+07	9.93519e+06	1.39831e+08	5.11309e+07	49925237	129475563	51159463	1.1453e+07	6.62231e+07	1.01834e+07	1.0484e+07	1.08703e+07	3.2549e+07	2.23966e+07	2.86414e+08	4.28813e+07	51129659	1178779609	296713346	3.34045e+07	555067107	247110159	5.13406e+06	6.62746e+08	2305580	NA	370613	NA
Q08554	DSC1	4.79946e+06	NA	14600833	NA	8460162	NA	8930236	NA	287241	324885	2.48169e+07	190919	3815092	2.65109e+07	3.88653e+06	1788131	NA	9648729	1.04039e+06	23657456	2.72434e+06	2.29759e+06	7.16027e+06	849348	6.68371e+06	6374722	1.34316e+07	440847	NA	740179	6.56079e+06	7679069	1.41416e+07	22209258	2.13873e+07	1.69133e+07	1.60519e+07	16277049	1.24193e+07	7.60249e+06	24154384	9.60675e+06	838033	3.36482e+07	2.19541e+07	NA	NA	532980
Q99983	OMD	8400305	2.37333e+07	25918215	2.2604e+06	7.97277e+06	7.14449e+06	NA	7877973	28969303	3.21007e+07	49418188	22638960	21194922	41283988	24883230	24106322	18071666	16963988	39018646	31513940	21035442	5.44622e+07	50222716	75212099	8.20846e+07	91106680	46376428	48604856	59331748	13869892	11242387	5252962	6.14625e+06	4.22912e+07	14577005	60588604	70418396	87947840	29943689	37120536	39910788	40834180	18015116	3.20911e+07	4.2012e+06	1.39891e+06	NA	NA
P02652	APOA2	1026187081	2686566096	3538193061	2999221414	3807934064	4080054967	3974025465	3335821476	20385891646	20333349393	17196675398	7707507684	6281104916	7461366150	9738022155	8579409435	9172745326	25706731442	27317072587	24700089651	4438792271	6394832181	6524391876	40399074435	37498373672	36812333097	6690671864	7365895671	12825601383	7476265316	8010414273	5508826462	18628273491	24307984140	12248595263	10007962859	13457269515	7545476830	29796491455	29989712037	26243787069	69940688869	65407165115	76153997149	8.0494e+08	6.75796e+08	1.83961e+07	3.82493e+07
P01344-3	IGF2	81478155	4.81656e+08	3.47599e+08	401251430	270782502	109007736	275691381	201442832	819597953	4.09223e+07	6.03642e+08	5.43176e+08	1.13262e+07	3.83415e+08	4.85523e+08	6.9291e+08	1306714122	1261015928	4.30453e+08	1495909785	1.34215e+08	2.16938e+08	1151724810	5.24945e+08	9.80798e+07	1018749967	761742441	2.89979e+08	1416767623	9.61477e+08	6.0689e+08	4.05112e+08	3.53061e+08	4.60489e+08	4.60578e+08	3.13661e+07	8.4985e+07	1.46486e+08	4.55477e+08	4.20084e+07	7.35549e+08	2.15493e+08	5.89224e+07	2.59827e+08	55636448	129943308	18784316	2.62158e+06
P29622	SERPINA4	10269863097	13601564192	16889328799	12743198352	18371524391	14197411847	35005092250	14514353937	18444861166	10185095545	23052230853	18812427903	8810423579	24482536520	11152008319	22350369453	19429089329	20952791314	25337523324	22383840038	16750534896	20370560550	15816268777	20673622982	22710411291	18886420775	16688093909	22863793368	22477925035	10139803664	12139719107	6173893414	12173429980	21571419204	12702941833	14725313240	16136230399	23519640728	15337336375	10065860368	27220706102	19734096045	13750761362	25481385052	4172848473	4284687687	9.56368e+08	2.87071e+08
P00918	CA2	104454611	7.54219e+07	181080004	1.27885e+08	4.06808e+08	575923776	2.82481e+08	251673353	4.47705e+08	3.81056e+08	7003935165	886403750	5.74242e+08	4.88567e+08	220277204	2.83041e+08	248256919	2.54466e+08	2.62739e+08	2.71797e+08	3.75526e+08	5.04603e+08	375892728	1309744826	9.80784e+08	3.7949e+08	2.83129e+08	3.60224e+08	232391892	1.65982e+08	1.66974e+08	1.16225e+08	2.60969e+08	2.36809e+08	3.69611e+08	4.93996e+08	5.22193e+08	229558093	4.72235e+08	3.33443e+08	2.03811e+08	2.3042e+08	2.6507e+08	1.71762e+08	2.49071e+08	224567931	8.60304e+07	7.15685e+06
Q14624	ITIH4	748821	3.99379e+06	57543.4	178434	255839	NA	210258	3.73731e+06	498590602	1.44127e+08	4.49225e+08	495957123	79252081	3.58099e+08	3.33765e+08	6.48519e+07	1039343270	1.23955e+07	1.91061e+08	158252800	3.59055e+08	3.5073e+08	5.28202e+08	50552068	9.98276e+07	141935	2.06807e+08	391720742	7.12247e+07	8.06192e+07	2.14459e+08	6.42879e+08	8.59791e+07	4.50209e+07	8.53951e+06	2.67829e+08	2.05343e+08	338519972	6.55067e+08	2.02445e+08	1.01069e+08	106794992	NA	3.45874e+07	2.79035e+07	2.09519e+06	4.13402e+06	541896
O43866	CD5L	3.9144e+08	6.71712e+08	7.47012e+08	8.77196e+08	4.50514e+08	1492775649	5.3947e+08	805145523	1804275294	637508957	1813956595	1136376557	3.27246e+08	1386480926	1440656556	1489235569	1684918239	1248394741	1638195364	2144025493	1686881338	2045121007	1733372627	1637944270	1855183634	1519932896	3154155058	2593476619	2809348199	1527309745	7.78606e+08	6.85119e+08	2494237457	1998465154	2297902274	1997714083	2107241947	2569157042	2524074810	1802315910	3222765737	2701804411	1518647857	3696585748	1.93066e+08	5.4142e+07	3.29516e+07	1.83544e+07
O14786	NRP1	1410398357	7.91933e+08	9.42038e+08	5.26772e+08	3.43373e+08	4.12413e+08	729601974	6.72853e+08	4.64991e+08	216495629	5.98308e+08	6.04596e+08	2.01688e+08	6.08019e+08	4.22769e+08	5.35534e+08	604168219	4.45157e+08	5.91913e+08	6.62694e+08	5.97753e+08	647962991	5.05152e+08	5.34816e+08	7.09718e+08	4.54158e+08	5.97139e+08	6.73589e+08	5.95171e+08	3.02178e+08	2.66488e+08	1.70289e+08	6.76353e+08	7.90806e+08	3.14324e+08	1653112810	1191766057	5.14672e+08	1043357867	7.32744e+08	5.07348e+08	1258126038	7.77255e+08	5.86346e+08	3.22874e+08	3.04041e+08	2.29909e+08	1.45071e+08
P05067	APP	746477	3.88758e+06	16279367	17639948	5798536	6.60925e+06	16654229	4.1382e+06	9.90913e+07	7.6152e+07	130894638	6.79365e+07	4.99116e+07	1.46122e+08	4.61175e+07	93632356	1.62235e+08	7.78563e+07	7.7645e+07	2.07162e+08	2.84611e+07	1.21054e+07	1.92163e+07	83708176	1.11622e+08	4.71504e+07	1.54493e+07	2.70981e+07	3.36542e+07	1.75425e+07	1.97679e+07	4.47158e+06	2.89253e+08	3.60586e+08	2.28935e+08	1.13014e+07	2.17809e+07	15617886	NA	1.04786e+07	2.31405e+06	2.61143e+08	178096033	2.93872e+08	1.00559e+07	2.38064e+07	1.68854e+07	1.30276e+06
P00488	F13A1	2179116158	3049766986	3979971297	3084311016	4.94109e+08	4.82202e+08	5.90953e+08	6.80774e+08	1162000695	3.39585e+08	1486303404	1088540156	229371230	8.60245e+08	1035740469	1039029537	871448526	1074705271	1024637664	1179719350	6757039915	7830946313	7579393812	9.70692e+08	1207007369	2882758062	8478947009	11127046265	9705143352	3933187749	4593469195	2066483130	8.44087e+08	2679388992	5.82289e+08	8320524054	10416636266	11868758413	5149187724	4199829016	5894968847	8.69517e+08	1118309297	1100647741	137867119	2.76973e+08	7.74268e+07	2.66184e+07
P08397	HMBS	204679	NA	NA	NA	NA	NA	3.17153e+06	NA	4.05087e+06	4.69777e+06	9588372	7.12124e+06	8.0606e+06	14644749	NA	2.10366e+06	3236168	NA	2.55848e+06	563171	NA	1.4677e+06	NA	1.76925e+07	20611130	12115203	NA	2.48762e+06	2.34371e+06	NA	357409	NA	NA	NA	NA	5820326	9.33378e+06	9.53572e+06	NA	NA	6.86206e+06	NA	NA	NA	1.04645e+06	722561	89263	NA
Q14520	HABP2	2694127007	5285128308	3604324528	8.25496e+08	3.98761e+08	4.17114e+08	477587783	596447641	1172382116	474461521	2.21949e+08	1314442784	417432125	2.63559e+08	9.17815e+08	1179414783	3.2412e+08	9.60147e+08	1105258636	2.30852e+08	1064127137	1378134315	2.5047e+08	1114552057	1643626239	2.54543e+08	1153260904	1202164867	175906455	9.28233e+08	6.68459e+08	3.89528e+08	2969786187	3562240166	9.97899e+08	3015789447	3270253366	6.90308e+08	3488250795	2468481729	7.08292e+08	2698500623	1894803945	7.21388e+08	233493891	2.00661e+08	5.65493e+08	1.24064e+08
P78509	RELN	2.59144e+07	7217709	69883488	NA	NA	2.65563e+06	NA	6.35391e+06	226308	2.07449e+07	1.99418e+07	5.37218e+06	1.20907e+07	5.16444e+06	6.03458e+06	9.40396e+06	4375811	3.1566e+06	1.38943e+07	4.34945e+07	4.36111e+06	1.5121e+07	1.42592e+07	NA	1.45934e+07	NA	1.30637e+07	7118576	5.6402e+06	9.05171e+06	2.65974e+06	2.49391e+06	9.66918e+06	1.4307e+07	1.49641e+07	3.35411e+07	4.73144e+07	4.42362e+07	1.49134e+07	2.38553e+07	4.65191e+07	1.96699e+07	7.6095e+06	1.79507e+07	2046120	4.64399e+06	580887	1.6634e+06
Q12866	MERTK	1.09505e+08	109870771	128527561	154714208	71474752	54078914	4392999	NA	5.69905e+07	1.82471e+07	5.50085e+07	65763816	3.63948e+07	4.10367e+07	5.22673e+07	76292512	1.05105e+08	5.90667e+07	36960672	4.53197e+07	67266683	66330473	65563230	3.98974e+07	5.69587e+07	1.03071e+08	52513498	4.49042e+07	70684219	1.73567e+07	18540166	4.9785e+06	36635169	33836797	2.16931e+07	1.58887e+07	2.52405e+07	22609810	21843905	2.88899e+07	41436269	2.11495e+07	34220403	4.33941e+07	1.69927e+07	1.32252e+07	1.47348e+07	2.49753e+06
P02745	C1QA	1798702874	4746792132	6288435949	4997584490	4001736816	4120452031	5766713546	4883255599	8852079696	8202568506	8606248724	11383842006	7417747712	10143055048	7260228055	6786255373	5693172409	9341345249	9285752091	8670017601	5326258372	6220071026	6631381196	13314250847	13149626431	12641243136	8213270485	8496154852	8661916854	2699758403	2646560637	2147130803	9112403852	9833741173	7352152054	11150741946	13095365607	11343720252	16530564732	13007937772	16771733701	13808523541	12973422658	17358175267	1364573723	1129482587	1.26584e+08	1.15756e+08
P07738	BPGM	7.4252e+08	2.34139e+08	2.02109e+08	32458447	1.58822e+08	159429431	2.55306e+07	56822372	1.84354e+07	6.40293e+06	38435906	2.47906e+07	1.65655e+07	6.99388e+07	1.80474e+06	2.72831e+06	8.05279e+06	2.07051e+06	1.16004e+07	5.3639e+06	6.72129e+06	1.22644e+07	1.78086e+06	4.10504e+07	51560231	6.05861e+07	2.51535e+06	3.37956e+06	5.89847e+06	3.45588e+07	9.73494e+06	9.04458e+06	1.47262e+06	2.12405e+07	1.73402e+07	2.0894e+07	3.72516e+07	9.18057e+07	2.33859e+07	9.19968e+06	7.94324e+07	6.05366e+06	2.57857e+06	2.00635e+07	108539204	3.63646e+07	1.28247e+08	2.05369e+07
P31146	CORO1A	NA	20324634	27967646	NA	4.46072e+06	NA	1.05197e+07	NA	NA	947817	1.28742e+06	2.73177e+06	857525	2.669e+06	1.96988e+06	NA	2.18671e+06	773728	NA	1.55648e+06	3.38774e+06	1.12888e+06	4.02627e+06	NA	5.56038e+06	11767611	1.00057e+06	9196282	1.16457e+06	808871	1.62211e+06	NA	1.30483e+07	5564767	1.76804e+07	59765.1	2.03532e+06	4.28204e+06	409412	NA	1.47345e+06	4.61275e+06	1.21223e+07	NA	1.12076e+07	2.50736e+07	7.88027e+06	4.24524e+06
O75636	FCN3	2766992591	4404542065	6490704630	5279105213	7052478839	3807133071	5937732465	3490159470	5125793818	3408670096	5317813671	6157285347	2894612043	4848166080	3542766348	3439202339	3835623094	4506546370	4122608472	4601317383	4811281330	4998882890	4163961711	5976732162	6772356386	6983687680	4823443576	5446792180	5342368206	3544776259	1453733469	1415851196	8.05906e+08	8.81922e+08	7.10788e+08	1256904438	1311010900	1247156375	1333105771	8.86864e+08	1294746838	1588720235	931605809	1637605875	1532793715	1027397959	319176151	1.83965e+08
P32119	PRDX2	3.44012e+08	6.768e+08	1032829928	7.87283e+08	2681070001	2662332569	2222163201	1945332963	2556434997	1950749795	3522582451	4350890649	2849768602	5259676820	9.57421e+08	1198721534	1004661728	5.80204e+08	9.03279e+08	795838394	7.65162e+08	1086895684	1089236742	3742676772	3662693851	3052003273	1684584504	1264909977	1395456116	5.74995e+08	7.45978e+08	3.409e+08	5.94947e+08	4.97088e+08	3.24768e+08	3801420573	3389171884	4616871842	2407133126	1406891386	2961090809	1037695998	6.08842e+08	1543121634	9.84532e+08	7.51146e+08	448305384	2.27586e+08
Q86VB7-2	CD163	7.24646e+08	4.3757e+08	3.63457e+08	7.63851e+08	3.67754e+08	530560844	6.62749e+08	5.59452e+08	1358501309	1059039479	3.53113e+08	1880816612	1239472290	8.9781e+08	1258488068	1879122161	6.13007e+08	1554492135	1912019699	6.17895e+08	3.74182e+08	1284624087	4.92966e+08	1293872046	1874248457	4.9794e+08	1091309515	1597767105	7.35133e+08	9.77455e+08	1267683537	3.69839e+08	3.48129e+08	9.14255e+08	6.40321e+08	1510715327	5.65846e+08	5.66167e+08	1219011709	1187388678	8.58037e+08	1382014590	1724506261	7.37694e+08	7.93882e+07	1.3001e+08	2.69882e+07	2.30196e+07
Q93070	ART4	NA	NA	NA	NA	NA	NA	NA	NA	NA	NA	NA	NA	NA	NA	NA	NA	NA	NA	NA	NA	NA	NA	NA	NA	NA	NA	NA	NA	NA	NA	NA	NA	NA	NA	NA	NA	NA	NA	NA	NA	NA	NA	NA	NA	NA	NA	NA	NA
P59665	DEFA1	NA	NA	NA	NA	NA	NA	NA	NA	NA	NA	NA	NA	NA	NA	NA	3.36557e+06	NA	NA	NA	NA	NA	NA	NA	NA	NA	NA	NA	NA	NA	NA	NA	NA	NA	4.88901e+06	NA	109009	NA	NA	NA	NA	NA	NA	125533	NA	NA	NA	NA	NA
P35527	KRT9	1623748483	3.99452e+08	2.3588e+08	3.42997e+08	4.21199e+08	185676665	3.42103e+08	2.8357e+08	3.91741e+08	2.7549e+08	6.68598e+08	3.42572e+08	1.44159e+08	3.07862e+08	3.48911e+08	5.34754e+08	3.8781e+08	3.00474e+08	3.78398e+08	370690030	1.69599e+08	2.00011e+08	1.8375e+08	2.56508e+08	3.3646e+08	2.60767e+08	289138262	3.47167e+08	3.78318e+08	1223632332	2.66836e+08	1.74471e+08	3.79101e+08	2.01956e+08	1.84493e+08	183128043	8.56116e+07	2.67076e+08	3.18485e+08	1.1569e+08	1.76362e+08	98863736	1.84239e+08	6.31373e+08	1.70533e+08	2.16348e+08	5.80242e+07	2.49076e+07
P02790	HPX	356000000000	494000000000	660000000000	525000000000	632000000000	541000000000	758000000000	555000000000	598000000000	268000000000	589000000000	659000000000	231000000000	583000000000	480000000000	479000000000	412000000000	507000000000	508000000000	450000000000	356000000000	459000000000	363000000000	595000000000	628000000000	556000000000	534000000000	492000000000	443000000000	176000000000	268000000000	146000000000	625000000000	611000000000	385000000000	711000000000	665000000000	854000000000	684000000000	493000000000	748000000000	697000000000	534000000000	959000000000	184000000000	171000000000	49155442737	12830556883
P16930	FAH	37880954	59742376	1.91e+08	2.95606e+08	2.59443e+08	1.67038e+08	2.76836e+08	2.19304e+08	87198773	5.41396e+07	1.13411e+08	71787183	4.39887e+07	1.0833e+08	5.36994e+07	1.14985e+08	5.38421e+07	2.98751e+07	85488874	7.33339e+07	5.5677e+07	4.52775e+07	6.50784e+07	1.16035e+08	104450730	1.26308e+08	6.04541e+07	8.09796e+07	5.9301e+07	5.26441e+07	4.44877e+07	1.84674e+07	2.39674e+08	2.02594e+08	1.04007e+08	1.76049e+08	1.65115e+08	1.0827e+08	125337128	7.25737e+07	156600267	1.27292e+08	7.74004e+07	153070925	4.13778e+07	NA	274766	NA
P41222	PTGDS	2.80473e+08	322555575	4.31378e+08	318986354	1252160184	7.05018e+08	710303508	798628108	5.79687e+08	3.98269e+08	673514195	524991949	3.9204e+08	655026923	553191729	652814424	740735586	4.98855e+08	7.21622e+08	9.61228e+08	4.20335e+08	5.92342e+08	4.45162e+08	4.82185e+08	5.6694e+08	4.50136e+08	5.3065e+08	5.91304e+08	618761421	245960690	2.57619e+08	1.58481e+08	5.73461e+08	3.85244e+08	4.97837e+08	6.01072e+08	8.47077e+08	9.90518e+08	686065814	5.00296e+08	758610633	4.43351e+08	4.86672e+08	850809722	1.74761e+08	285028144	2.45938e+08	2.29005e+07
P04278	SHBG	3344357868	7772428276	11755386289	10013352008	10373377632	9948807800	11972727629	10337761929	6056246599	3129285410	6633078393	6770360812	3379527301	7764106069	4483522283	5055044466	5113503887	5061088090	5469860811	6218912245	8505888492	8390292028	6747349456	7083052581	8654402803	7268506884	10916116552	11635757200	10623897137	2284708939	2149371381	1129925046	1900952505	1575913437	1091293040	2310658376	2311491673	2625590680	2217083302	1419636062	1914795457	2863838064	1933905900	3524848742	1968753862	1563620110	4.21714e+08	2.48506e+08
Q6UVK1	CSPG4	39136321	6.5953e+07	1.26933e+07	1.64817e+07	3.58182e+07	21082953	14239536	16636087	NA	NA	4.01747e+06	1464724	1.77372e+06	3.00063e+06	1.17136e+06	3.85644e+06	NA	6.76804e+06	8.52749e+06	NA	3115800	1.42752e+07	8820979	1178609	2.86782e+06	5.09781e+06	NA	1934964	6.09558e+06	NA	NA	6.43711e+06	3.52149e+06	2.74355e+06	11321575	NA	1938170	6.76751e+06	4546247	2.70565e+06	7.29995e+06	2.65563e+06	2.14185e+06	5338588	5352514	NA	7.41461e+06	1.0074e+06
P02647	APOA1	3.16322e+08	7.47462e+08	2046207738	4.9428e+08	3783192470	7.34588e+08	2978372442	1859695609	46090492247	7521865066	45210798748	43599122376	9853767302	43588736991	40461781330	34048995815	35940662198	37526130915	38684188609	35384509123	37507528552	30947491715	33936295758	42233766366	51748198919	37610413997	58624111142	44752505004	41544927487	13246232528	20322520900	9595209391	46125131170	51292668285	35879404468	35733569408	19492505008	41076045661	88924342819	56461222959	106000000000	215000000000	103000000000	260000000000	2.18751e+08	4.10871e+08	8.16148e+07	4.03049e+07
Q96RD9	FCRL5	81997176	96621968	165432696	127548392	50159800	61926124	10580934	NA	NA	NA	15035368	973508	NA	19521844	7189999	184408	2.84674e+07	5.75451e+06	472256	NA	2.772e+06	102361	NA	2.68888e+06	NA	27494006	NA	128156	NA	NA	484370	NA	NA	NA	NA	1.1463e+06	1.26217e+06	6.59169e+07	1.18444e+07	NA	48974130	NA	NA	55083278	8347893	NA	1.5727e+06	NA
P08603	CFH	241000000000	176000000000	234000000000	201000000000	211000000000	199000000000	256000000000	213000000000	85908410767	46316808476	86066386410	87093023276	44538875212	82987792829	71525392684	89772576927	102000000000	79595796123	73213867754	85874183742	71533592188	76486717166	75694568104	106000000000	111000000000	108000000000	97076852786	104000000000	105000000000	81199511877	66385682162	45353852374	118000000000	138000000000	99982543278	124000000000	134000000000	147000000000	132000000000	113000000000	139000000000	139000000000	101000000000	154000000000	56996227904	60821120148	39059550393	16272431257
P27797	CALR	1.09373e+08	5821639	117473599	18841392	1.26219e+08	2.99457e+06	1.87531e+07	NA	2.49099e+08	1.02457e+08	2.29733e+08	1.45491e+08	5.18683e+07	1.51266e+08	2.11546e+08	123340405	1.58439e+08	1.3397e+08	1.23228e+08	115737495	2.35458e+08	1.17227e+08	7.90527e+07	151854065	1.44279e+08	67038676	171029238	1.4684e+08	2.6819e+08	1.04088e+08	1.16652e+08	9.88413e+07	1.98813e+08	2.29621e+08	1.83649e+08	1.87812e+08	1.76475e+08	2.41759e+08	1.116e+08	6.22844e+07	2.06265e+08	94426467	1.04599e+08	1.37232e+08	14587925	1.28327e+07	1.99283e+07	4.52412e+06
O95445	APOM	2.271e+08	284507261	399312809	3.45729e+08	7.63074e+08	6.13335e+08	4.15796e+08	2.90091e+08	1577116529	8.26584e+08	1778674180	1063766884	5.13906e+08	8.93344e+08	9.99473e+08	1107912014	8.76335e+08	1632158732	1678108586	1329837300	5.60642e+08	5.75502e+08	3.93059e+08	2034939144	2355572535	1821529115	540361589	1097297560	7.01493e+08	4.88134e+08	4.41756e+08	2.04092e+08	2527353682	2469113769	1599600252	1769826824	1844925670	2088901890	2590766308	2112077244	2901048874	5732997533	3639152616	6834021849	3.23861e+08	1.99409e+08	8.19349e+07	6.80271e+06
Q12860	CNTN1	3.14117e+08	11154726078	406485960	2986645624	7.07807e+08	3509752130	3.76529e+08	4722523248	4.42169e+08	2.93922e+08	7.90816e+08	8.21285e+08	2.60458e+08	8.72374e+08	362113607	7.73843e+08	6.72918e+08	6.96172e+08	935545577	9.79656e+08	5.3044e+08	4.97603e+08	4.7356e+08	588194718	8.98678e+08	6.12987e+08	5.75144e+08	9.79245e+08	751483328	6.96441e+08	6.13356e+08	137606808	3.93581e+08	3.87926e+08	3.00674e+08	5.04007e+08	4.11316e+08	6.23739e+08	2.90556e+08	2.20971e+08	4.27648e+08	4.14716e+08	3.2713e+08	4.43663e+08	185255878	1.87944e+08	3.16082e+07	8.07713e+06
P02748	C9	33461565323	45876147462	67884670759	57966970402	75918751060	60647271246	94486793773	86194522379	25125604024	11564291425	28620854772	24057378857	11982263410	25418348321	27130338542	31721436043	35905286076	22378531388	23503325616	26749111748	17832265644	18859294842	13843575429	25382708030	29265950671	21330576169	20170789174	19737930638	21978974784	13704568520	9283208933	8719546999	18642279436	21669841900	21898512758	60751550366	59067156002	60396893337	49783788976	38920848464	48245276223	31351923984	22761122743	36572493664	21170186895	16928541844	9403502377	6308876932
P00736	C1R	22328449156	20293885524	30887446144	26566542472	24578470405	29197723551	33638825772	36515651490	12527620127	7548871630	19273380129	12966209102	6677309747	16839157626	13063268656	15220328404	23778716444	16059083918	12356930801	19868608328	9087970149	6798801969	14256857983	15652145252	14551472543	19738718179	9768100093	9288567328	13463029169	7956517813	4903303899	6212749974	12424337856	15200544733	15596650436	23456518691	15050295042	18034992842	13081382873	9111844263	17559173190	20059870608	15347277273	25559131567	7532366760	6891158924	3202268115	7.41114e+08
Q6P179	ERAP2	2.33247e+07	NA	NA	455947552	NA	2.0444e+08	2.09927e+06	4419423	297813	2.67807e+07	1.03373e+07	NA	NA	8770194	NA	99423264	NA	NA	NA	NA	27469050	2.39083e+07	1.60766e+07	3585586	3.5398e+07	2.60002e+07	12722110	2.07925e+08	2.11564e+07	NA	8.67039e+06	6.01093e+06	NA	6.48107e+06	1.43389e+07	2.09946e+07	NA	1.50104e+07	5.84976e+06	NA	37689502	NA	2.64881e+07	7882686	1.22952e+06	2.95695e+06	713553	NA
Q9ULI3	HEG1	NA	1.0168e+07	NA	2.51256e+06	NA	3.4164e+06	NA	1.78345e+06	7.17867e+07	39062024	60254621	50258348	33943908	61378140	48403989	51514531	51897628	65550228	25260644	79944001	56099418	52077954	42478967	48663368	50011684	36507232	81762834	76286102	83380434	22348839	3.06344e+07	1.37419e+07	49941330	74377652	47438119	82888348	88382398	81597344	54504249	71454418	108514607	56881722	6.11544e+07	84250710	NA	NA	NA	291331
P02763	ORM1	122126360	9.16055e+07	92103935	101303722	4.99085e+07	33788460	5.85115e+07	6.57112e+07	2.81832e+06	9.59089e+06	4.46335e+07	30208995	3.14622e+06	5.92034e+07	7.30646e+06	2.30503e+07	8.82714e+07	4.98151e+07	4.39214e+07	1.02513e+08	2.31986e+07	1.18036e+07	1.83563e+07	6.34801e+07	4.06548e+07	8.14719e+07	1.30786e+08	6.85049e+07	4.20635e+07	1.72853e+07	3.53092e+07	5.81766e+06	1545735543	2302320295	1343602227	3.75431e+07	3.41188e+07	3.46451e+07	27525097465	22005279169	31985817481	21757674884	17997715373	20658401084	60058658	53010771	5.30695e+07	2.23444e+07
A0A075B6R2	IGHV4-4	NA	NA	NA	NA	NA	NA	NA	NA	11276692	4.89118e+06	29043935	11690995	6.02322e+06	12467515	2.04382e+07	18705428	26758186	5.16899e+06	14917452	9126089	8785314	3.18678e+07	11887178	15589256	42696303	5745400	24898378	18025747	1.95163e+07	4.34103e+06	NA	17499675	NA	NA	8644832	NA	NA	NA	NA	NA	NA	NA	NA	NA	NA	NA	NA	NA
Q06033	ITIH3	4703151419	13734735912	21293528883	15907512540	21029413662	19248963394	32323447299	22552125402	9323768333	4749763269	11727661095	10354086320	5300062505	12047483889	10054632897	22378922031	26345641476	14959719253	14997305137	19655168642	8305095851	10126212932	11903602610	11384304519	11530922433	14774926125	9525277825	10775398031	14681870632	7033770849	5412551855	3322849847	4983463644	9640424243	9113563128	16726197736	17733982667	29022100774	16350717033	11356224282	31333169505	11345743786	6213284588	15511603551	3321487411	2832998673	6.27819e+08	2.61266e+08
P14618	PKM	2.97677e+07	2.18715e+08	213055077	483939519	1.52053e+08	293588256	1.48004e+08	220797565	7.58926e+08	2.8622e+08	3.78742e+08	6.3648e+08	2.02065e+08	4.10479e+08	4.82622e+08	5.73553e+08	2.32414e+08	5.27942e+08	6.33023e+08	2.87419e+08	7.79339e+08	8.61693e+08	4.29653e+08	5.30876e+08	4.91191e+08	4.48186e+08	8.74192e+08	6.26286e+08	5.17273e+08	5.4764e+08	6.76593e+08	8.40839e+07	4.51936e+08	5.80545e+08	9.90805e+07	5.22994e+08	5.33113e+08	190354889	4.06994e+08	5.9607e+08	3.68252e+08	2.64088e+08	1.63538e+08	3.61834e+08	8.83487e+07	5.73434e+07	2.75701e+07	4.35577e+06
P20742	PZP	1281774280	1310556728	1197212341	1081147447	1737008525	1381193229	1937479183	1662031134	1225741874	6.67274e+08	1567824568	1076539292	5.74821e+08	1191659609	1222362033	2156443246	2335578656	1936688277	1702654801	2020917780	9.17645e+08	703652459	1127302000	1436231880	1134247257	1511882153	8.88114e+08	1038884964	1519790152	1313283133	9.66469e+08	9.53135e+08	2.23207e+08	8.46759e+08	4.52382e+08	4.6838e+08	3.89444e+08	4.84106e+08	4.81934e+08	2.42881e+08	545926449	4.79789e+08	3.32899e+08	4.9866e+08	8.03688e+07	1339466077	8.14041e+08	2.81572e+08
Q9Y287	ITM2B	2733551	NA	4.26761e+06	5719878	1.22114e+07	4.91281e+06	41107156	NA	1.98106e+07	13723341	23691430	13936496	NA	1.67599e+07	6.03053e+06	NA	2.12293e+07	7.16766e+06	4.51586e+06	33014839	7.61572e+06	7.01103e+06	1.00416e+07	NA	19069276	3.40686e+07	11427370	4.16148e+06	2.31148e+07	17664874	2.73376e+06	5.68773e+06	1.80559e+07	11416402	15579641	25675765	1.77014e+07	35296405	23008529	12086448	1.45343e+07	36918355	16999258	34758129	NA	NA	323947	360609
Q13822-3	ENPP2	5.93417e+08	6.21022e+08	330209306	5.21185e+08	5.41151e+08	556726831	3.44365e+08	3.33147e+08	4.7609e+08	1.12382e+08	5.77419e+08	4.73155e+08	1.1121e+08	4.69758e+08	3.48726e+08	504746967	3.70738e+08	6.23023e+08	4.10605e+08	4.07809e+08	5.32625e+08	4.4658e+08	5.13844e+08	4.81225e+08	5.08037e+08	4.671e+08	7.05388e+08	7.65216e+08	5.66144e+08	3.03284e+08	2.92159e+08	1.28279e+08	3.08223e+08	2.59245e+08	3.4087e+08	5.0881e+08	4.03802e+08	4.89483e+08	3.10745e+08	1.48564e+08	3.6897e+08	6.40653e+08	1.7286e+08	3.88263e+08	1.09684e+08	1.16863e+08	9.50261e+07	1.10662e+07
P61088	UBE2N	NA	3759993	NA	NA	NA	156401936	185025360	135129296	1315013360	8.30588e+07	2147227920	1041413056	1812246	1949135920	1128978256	1938875832	1821028096	2.25973e+08	321417312	1677496059	1375014048	210542992	1380705840	1228243712	169458021	1334789232	1686334160	223099776	1396859036	1129065328	2.56487e+08	3.17024e+08	297553604	506196316	294562442	341707049	NA	587568230	235283152	43276368	439988356	246271624	127877626	348999340	NA	NA	NA	NA
P14314	PRKCSH	NA	NA	NA	6.47569e+06	2.86879e+06	NA	NA	NA	25958821	15748397	636171988	26821099	4.61395e+06	615218576	31590640	465606592	NA	46781660	457822324	NA	25866537	26922066	39231723	8.57141e+08	1079336254	959479132	4.10086e+07	825340454	619427136	20407014	NA	1.13541e+07	2.38563e+08	195384814	22353576	1.06219e+07	9890991	543425758	15604587	NA	552652226	258662927	88614640	3.34785e+08	NA	NA	1.17959e+07	1.71743e+06
P02774-3	GC	63091050958	85192321733	102000000000	81848994834	103000000000	110000000000	126000000000	119000000000	59219270497	32209770277	69060854007	57381335504	35567396608	63785306796	57015311486	71583813778	79406768595	55619505538	62427601396	76690321204	43126400949	57260669619	42791399696	83537470574	101000000000	90764029587	67602768250	81030613883	78059394026	47895591574	32273980209	21899778386	38428823195	47147056998	65400998238	46143772112	48317266739	45587350256	57467823876	41896280932	58416965277	62978396916	40404764043	64304280386	69676971277	56547014378	42911076442	1485592492
P0C0L4	C4A	1697360618	6067669664	5243426305	8933761267	4536145692	4823896854	7499905393	7314477514	2173503324	1326653528	2061278473	2209310498	1011416838	1938374952	1834129164	1582801096	1623748713	1714527970	1742851500	1434028265	1120739267	1123749019	8.7046e+08	1614319772	1157945575	8.91084e+08	1514111759	1316235208	1021153670	5.40815e+08	9.18752e+08	735714713	2146689033	1758938522	1334020994	3123389895	2711805831	4048508503	3448121270	2128606668	2427657752	3129139665	2024541338	3951727679	1817448941	1393037717	1.38599e+08	5.43107e+07
P04040	CAT	817675587	5.13123e+08	2.03815e+08	2.60536e+08	554592591	5.55877e+08	3.16225e+08	4.40769e+08	2.16334e+08	8.79207e+07	2.37676e+08	3.52744e+08	166676237	3.79759e+08	2.1656e+08	1.16005e+08	1.93066e+08	9.24312e+07	1.18406e+08	2.158e+08	2.29201e+08	1.50642e+08	3.9682e+08	2.44101e+08	3.30802e+08	346120625	8.68246e+07	1.45205e+08	1.73467e+08	1.86793e+08	94436308	3.5035e+08	2.97458e+08	1.811e+08	1.46044e+08	4.03479e+08	6.09767e+08	1124921338	372975942	136227157	361390649	2.42208e+08	1.50137e+08	335024124	1.33819e+08	1.00738e+08	7.91202e+07	3.5509e+07
P07339	CTSD	2.51144e+08	305272982	546685439	4.47488e+08	3.04022e+08	1.62186e+08	2.95744e+08	87775935	4.07909e+08	1.87405e+08	3.44506e+08	3.66813e+08	1.66737e+08	2.53068e+08	4.34429e+08	6.10901e+08	4.66501e+08	4.45659e+08	5.69312e+08	599525455	253013495	2.53668e+08	6.07919e+08	2.52666e+08	3.46895e+08	319164698	220375321	2.25975e+08	3.64918e+08	1311154721	1.65813e+08	1.11864e+08	5.29457e+08	1174311726	3.81794e+08	4.77797e+08	3.35144e+08	8.06236e+08	227259109	1.6978e+08	2.33566e+08	4.97272e+08	2.45443e+08	316889153	1.63505e+08	4.62322e+07	9.79096e+07	1.59632e+07
O75023-3	LILRB5	NA	NA	46762852	NA	59291024	NA	48068867	NA	2285191	2254784	2.04174e+07	9.88648e+06	3.52798e+06	2.7195e+07	4.47516e+06	10372912	20176741	6.95823e+06	5852279	2.36952e+07	7.96391e+06	11822902	1.82063e+07	2.71361e+07	2.6522e+07	28918347	4.04802e+07	1.84028e+07	1.19612e+07	1.44505e+07	6.35079e+06	9.62916e+06	NA	1.39805e+07	1.36614e+07	5.33097e+06	NA	2.60419e+07	17208578	NA	4.56287e+07	2.02353e+07	8.8279e+06	33939392	13229018	7694285	2.50318e+06	2657921
P01011	SERPINA3	74376278991	138000000000	199000000000	160000000000	211000000000	190000000000	312000000000	224000000000	197000000000	107000000000	248000000000	213000000000	99512281365	245000000000	166000000000	219000000000	280000000000	205000000000	196000000000	264000000000	159000000000	170000000000	155000000000	216000000000	266000000000	239000000000	179000000000	212000000000	235000000000	93544954746	87810986515	64223888933	134000000000	157000000000	131000000000	246000000000	252000000000	332000000000	205000000000	147000000000	276000000000	193000000000	147000000000	268000000000	49072472246	40509489057	13261149038	4010122090
P01860	IGHG3	1.12691e+08	7.88885e+07	3.81323e+08	1.53097e+07	4.95179e+07	65614124	109669508	1.78233e+08	4.32255e+07	2.08164e+08	1.14176e+07	3.26482e+07	4.39366e+07	2.85897e+07	3.20049e+08	1.16153e+07	5.21005e+08	3.56273e+07	6.52996e+08	5.44343e+08	1995556041	2403278178	1889428369	3319684813	4110968042	3307808282	4324546197	3940133799	3462701823	5.66241e+08	644323249	162517345	1818724082	2848767403	9.54264e+07	1.34021e+08	3.50509e+07	2.44563e+07	3059939155	2214608122	3471551685	5493039653	4979379090	8352825395	2.42187e+07	7.00982e+07	8.25204e+06	1.04467e+07
P33151	CDH5	2.74113e+08	5.75807e+08	6.64058e+08	6.20167e+08	9.48383e+08	584114058	9.20216e+08	9.26869e+08	1.59303e+08	3.50878e+07	1.85669e+08	1.40404e+08	7.31548e+07	2.2759e+08	1.12467e+08	4.27733e+08	5.68432e+08	2.62977e+08	2.82666e+08	5.5405e+08	1.1112e+08	1.0837e+08	2.75542e+08	1.9721e+08	295420455	2.86848e+08	1.04242e+08	1.78005e+08	3.53811e+08	1.77432e+08	1.60029e+08	1.22055e+08	8.2601e+07	332684849	3.03223e+08	8.48297e+07	7.80866e+07	1.56211e+08	7.99755e+07	1.69552e+07	1.95692e+08	1.50103e+08	4.61177e+07	1.95819e+08	1.28044e+08	9.25711e+07	4.38877e+07	1.11204e+07
P02749	APOH	70662378756	94211470527	137000000000	124000000000	98915033647	103000000000	131000000000	167000000000	21565048427	15529486856	30201339225	25762323015	16447297141	34113937323	12967322995	29312383355	31679397527	65115248391	26716363168	31867088587	26107414972	27757400404	32500913234	27944630879	28437922890	33811764198	21399434619	25270508015	31997276558	59741823427	14358914386	15647624162	35242295911	77073945545	84482620808	61076568188	69526515706	88361201407	72884753160	42548765695	146000000000	69362083773	47955085192	89183706197	50480223485	44647172106	19052657581	4986454669
P15144	ANPEP	1391679526	4.32701e+08	644573635	8.3816e+08	2196627489	356249960	1407726346	3.84212e+08	8.53243e+08	4.40047e+08	1110289526	9.12418e+08	3.69237e+08	1133101804	7.19172e+08	1925778426	1176259680	1000817632	1146336845	1467242964	1329475470	1263438828	1879611688	1047760492	1306015621	2202242780	1050585349	1470104101	2046179356	7.22424e+08	8.27205e+08	3.99996e+08	7.28683e+08	1377513071	8.05546e+08	9.49307e+08	1061859973	1357436159	1126917121	592340890	1314469705	1078725678	7.39464e+08	2413617020	3.53945e+08	1.198e+08	7.32592e+07	2.21592e+07
P0C0L5	C4B	6929489454	12793363157	16741462022	15683135921	25519158237	23532614018	34953792757	24007741725	51598883407	30472701544	58866084627	54097651458	26396504017	47179896909	48801490466	54599450159	55916936549	48999548014	47457773716	50455981544	33931351712	37642891229	29482050059	37950500766	49043857452	34655642790	46836759631	41428765692	40628865916	28902291357	29091394001	14835672790	68101591239	80139837634	59445399938	84340950565	86843693761	115000000000	97090521413	77626785293	120000000000	70748144378	62837685555	98522521059	7123732140	7823089439	1545989210	2.28098e+08
Q9H299	SH3BGRL3	8.1228e+06	2432988956	19048890	17787884	26514687	19030656	8.0717e+06	1.0119e+07	7.47702e+07	3.44678e+07	8.24561e+07	6.60635e+07	2.58856e+07	7.60624e+07	59706593	6.57154e+07	7.26948e+07	8.18387e+07	1.30213e+08	1.52225e+08	157759716	96541845	53889172	4.82476e+07	1.11239e+08	4.16156e+07	7.45876e+07	8.39733e+07	5.84851e+07	1.05437e+08	4.48247e+07	2.82485e+07	2.95012e+08	3.67295e+08	3.10753e+08	83574865	6.04551e+07	23337046	40048978	26823241	14115196	5.44437e+07	34536107	55391368	5.00663e+07	7.82338e+07	1.74349e+07	4.55313e+06
P08571	CD14	4337010571	7216678212	19304822044	8137276512	5845914777	5360394926	6008222851	5446296605	3130409665	2422802315	3330526194	2984174670	2296129598	2880428047	3328306229	3771846457	3537781524	3082319867	2896076915	2817565446	2234393406	2368804666	2256617725	2338645746	2378565190	2329722277	3071486260	3428331840	3289917308	1203085374	1484727645	6.43193e+08	1846839657	1893246200	9.9726e+08	2429943760	3367477866	3257324510	2597812430	2298769815	2891533812	2625210420	2240388217	3185358528	1161855117	1268181758	8.40524e+08	6.71885e+07
P14780	MMP9	4.56093e+06	NA	3639238	1.42839e+07	82181283	59248354	19348952	2.44726e+07	89371400	3.19512e+07	117949998	149170319	35512584	254356719	1.14153e+08	310266923	2.94866e+08	201914424	173814573	2.27723e+08	13821530	3.70916e+07	3.35254e+07	1.39385e+08	1.53155e+08	2.15875e+08	1.03134e+07	2.30451e+07	35284443	2.28557e+07	8.22575e+06	2.20772e+07	2.15198e+08	335086522	375759557	1.46668e+08	137024492	188308131	5.61075e+07	2.27789e+07	143380019	1.91266e+08	2.70971e+07	1.55921e+08	6.9721e+07	7.47158e+06	1.22279e+07	2.45051e+06
P07307	ASGR2	NA	NA	12382532	10247743	43694316	15037988	NA	NA	3.59582e+07	1.38385e+07	51984683	4.82996e+07	1.10171e+07	4.09879e+07	2.74503e+07	5.22043e+07	7.36178e+07	8.55035e+07	16659298	61326040	3.98419e+07	24572081	1.63172e+07	38612850	54380860	74791491	31693775	11137188	6.55974e+07	13389577	6912983	6.08333e+06	12450617	5.6441e+06	2.04953e+07	3.40962e+07	3.83772e+07	1.23167e+08	5.21989e+07	7.4694e+06	5.08871e+07	46079607	1.29013e+07	101050298	7258546	12335635	4.59455e+07	14414158
Q9BY67-3	CADM1	1.09466e+07	1.16197e+07	14618443	3.21621e+07	19439362	4.58386e+07	45083762	7.95834e+07	5.77897e+07	4.36873e+07	285413584	5.85466e+07	2.06327e+07	2.5087e+08	6.42325e+07	215695056	416336956	1.82613e+08	2.4525e+08	247441649	107037344	1.34385e+08	2.24473e+08	4.85532e+07	109876673	304817785	9.42586e+07	2.67811e+08	309745647	97176197	1.08826e+08	1.01244e+08	1.34971e+06	110480117	171210846	7.42541e+06	2.60752e+07	342403816	37503157	3.15336e+07	346352588	5.51109e+07	2.10571e+07	209280286	3.56208e+06	3.24927e+06	NA	2.11934e+06
P09871	C1S	14227703065	21735486630	30127253185	26460124246	30965748073	23733920877	23722094440	25212005377	22377085440	15541715358	29556546250	22722202366	15117822742	27531931452	19434678198	31422150376	34599557967	25774447713	32071915871	32019375316	15729471221	16729073711	19576912880	26939882676	28613816609	24681827756	23761626795	25122090129	27865488469	16583454354	13428461931	8536150802	19265515020	25544663459	16497667534	42604229993	45463003485	48964270320	30456253696	27423587431	37403916322	31427168076	22768185042	35225295353	6295280272	5751013967	3084048615	9.67938e+08
Q13201	MMRN1	1.85339e+08	398037716	342283236	247545445	3.00496e+08	223056860	269995907	2.17001e+08	4.60883e+08	2.47568e+08	8.88833e+08	2.66188e+08	1.59411e+08	5.93253e+08	4.64237e+08	283897832	8.32001e+08	3.54117e+08	4.27293e+08	7.52114e+08	1.29426e+08	7.1755e+07	3.04368e+08	3.57879e+08	2.36874e+08	4.35189e+08	1.22539e+08	6.43687e+07	3.65612e+08	1.52118e+08	6.45658e+07	1.14059e+08	766983965	7.6e+08	4.69985e+08	1.40174e+08	5.15829e+07	223171875	1.34329e+08	7.93732e+07	217131421	5.90668e+08	5.12956e+08	8.84566e+08	1.25796e+08	91534568	9.02555e+07	5.5194e+07
P08861	CELA3B	1156823	NA	NA	NA	6972862	NA	NA	56855733	1.24872e+06	1.78765e+06	1.28258e+06	3.8642e+06	1.015e+06	2.5911e+06	NA	2.02071e+06	2.71143e+06	2.1093e+06	1.46657e+06	3.6768e+06	NA	1.60756e+06	1.77132e+06	8997551	1.38609e+07	1.73514e+07	NA	1.89838e+06	1.4469e+06	640596	268949	NA	3.45504e+06	1.88522e+06	3.20008e+06	8.74488e+06	10658326	1.62083e+06	NA	1.74756e+06	1.73006e+06	5.52427e+06	8.83065e+06	6.07254e+06	NA	NA	NA	NA
P09972	ALDOC	1.91395e+06	3.76418e+06	30961188	10554881	43875830	49027933	45101968	42139501	9331472	1.73242e+07	1.32764e+07	11242327	2.04516e+07	2.04705e+07	NA	NA	NA	NA	3.93396e+06	NA	17726634	10722412	10917674	21083310	32868840	35784957	12914975	22824800	36541906	12819527	1.54367e+07	13555386	21929788	11734308	1.77024e+06	11195798	2.17857e+07	NA	8425888	5.6883e+06	6.12398e+06	8841879	1.22034e+07	15034977	NA	5998037	4.5257e+06	NA
P07942	LAMB1	68481447	6.05501e+07	59124371	44164170	2.4868e+07	4.3085e+07	7.89246e+06	7.51165e+06	4.62742e+07	3.24408e+07	1.36358e+08	23954268	7.95871e+06	5.05848e+08	42120119	6.28484e+07	38268967	60411351	20010508	6.75325e+07	5.7065e+06	23661786	4.83419e+07	4.26862e+07	23054524	37355010	1.48459e+07	1.97076e+07	3.98017e+07	2.82049e+07	1.91586e+07	2.17832e+07	4.57955e+07	40992303	2.44789e+07	1.0745e+08	7.31106e+07	82629753	87126683	4.17845e+07	8.27583e+07	74701624	3.66008e+07	121119422	2642232	NA	8.49071e+06	96278
P13796	LCP1	6.29507e+08	1907298307	1441638013	1386280144	1232640274	1543864996	1476126886	1276663994	2062300453	1390106838	2507675312	2604653365	1334686455	2832647133	2429315544	2415801824	2471320333	2166649041	2484374605	2589774160	1573319890	1505323214	1607038819	2761897451	2703071383	2564217945	2515164199	1913847527	2091034339	1275599737	9.00366e+08	6.28347e+08	1198532607	1591267805	1187003688	1853805361	1849721244	2329856199	1780880661	1189694975	2152654433	2614160952	1638334785	2154357300	3.20296e+08	3.91154e+08	8.60507e+07	6.97534e+07
O76061	STC2	5122252	10128162	7.39245e+06	6652646	9802501	10173302	6.94197e+06	7271656	164896	1.24244e+06	16671108	178397	3.63035e+06	5.54548e+06	404030	1.46032e+06	1.1073e+06	307266	464873	1.25159e+06	67328.4	1.2654e+06	703029	312120	503883	53647.1	437171	2.54426e+06	42315	16321031	704366	384426	9.3964e+06	1.72509e+07	15648612	17080316	17443880	29848284	1.47732e+07	9491737	1.88925e+07	2.68942e+07	24773566	5.9148e+07	93715.3	NA	NA	483663
P19022	CDH2	3.28612e+08	1.67215e+07	9.57638e+06	8.78468e+06	97667760	8922090	31265860	284007808	241547261	1.23619e+08	267857181	2.43365e+08	7.98786e+07	239350896	161998312	259765528	249163354	2.54655e+08	273086821	2.77706e+08	157237498	127848256	131994640	211391575	209265296	216398112	2.03851e+08	156660193	1.74817e+08	126617848	109787770	9.89157e+07	193214222	243591545	239523090	191211990	2.55617e+08	294711861	221908420	1.27612e+08	306194196	238304070	1.32306e+08	380863817	2172555	NA	13879614	1.77852e+07
P10645	CHGA	NA	NA	NA	NA	147847512	188455920	423420864	426295104	22471678	6.97187e+06	11285081	21613728	5.58123e+06	61864761	16926984	15299013	31153265	NA	18906352	86480348	NA	NA	NA	NA	156235480	118834425	NA	97770416	NA	9657391	28409457	NA	50360856	5377575	9749879	124159824	199815719	83165496	11307689	10984232	8895924	6245595	5210872	NA	NA	1187389	509501	1.03844e+06
P01859	IGHG2	16298176	1.51876e+07	2.11603e+07	NA	6506716	20476104	24681452	10967653	201171167	64698346	134583212	253729724	4.91393e+07	178033411	210970739	1.2841e+08	298993964	380093344	184770077	209237295	244340583	164365541	4.87696e+08	394734679	226431753	353637966	3.2713e+08	220194851	361145161	1.12662e+08	1.00529e+08	3.12793e+07	292768673	320941561	1.37415e+08	214993150	202191340	5.95628e+08	4.19767e+08	275824317	531307082	400237132	3.95352e+08	4.70652e+08	8.38739e+06	14472696	2.00312e+07	3.04895e+06
P00739	HPR	118838643	16651319	281366676	2.11472e+06	1.71226e+07	24725479	17585258	9.42237e+06	47202.8	953185	2.64362e+07	2.91978e+06	1.36003e+06	6.18751e+07	1.77449e+07	1.79885e+06	6.02281e+07	5.02259e+07	3.5911e+07	1.80365e+06	4.67781e+07	1.58689e+07	1.90085e+07	7.86611e+06	4.9172e+07	1.18442e+08	2.48393e+06	9.26817e+06	9.27187e+07	6.48649e+07	1.16206e+07	4.38531e+07	1.5394e+07	1.11125e+07	2.52011e+07	3.5762e+06	2.03409e+07	9.61244e+07	1.15349e+07	152938262	3.10751e+08	5.23081e+06	1.66502e+08	3.45009e+08	5694407	76522084	4.52637e+07	2.40551e+07
Q04760	GLO1	NA	NA	NA	9.70507e+06	5415534	5646779	NA	6.84149e+06	NA	7.34888e+06	5701720	NA	11323130	1.31618e+06	NA	NA	NA	NA	NA	NA	NA	1.10479e+07	5.48811e+06	1.74423e+07	NA	4074705	NA	NA	NA	5.86616e+06	4.69236e+06	NA	NA	2.22095e+06	2.22669e+07	6094647	7580763	6148439	NA	NA	4.64356e+06	NA	NA	NA	5.84311e+06	NA	780184	399855
P02743	APCS	3.21748e+08	3.6618e+08	3172290331	7.79116e+08	1290994435	1.31721e+08	1414595085	3.61468e+08	8.85025e+08	4.80989e+08	1011418208	1178521046	6.86187e+08	1436309707	9.72825e+08	1155428534	1241650051	1051376472	1281608288	1428704929	7.49224e+08	1027429147	654797875	1550398605	1679255933	1416658691	8.68383e+08	1165989787	1058468201	9.93342e+08	9.04037e+08	4.65997e+08	9.17738e+08	9.75787e+08	5.98215e+08	5020320294	5138880827	7566223382	4440928782	3717651046	5977676109	4451524129	2446808385	6157109633	2.1773e+08	1.97391e+08	1.39952e+08	1.87242e+08
P01593	IGKV1D-33	96467068	170058650	NA	72890512	137246288	52866376	192077888	111773664	245257449	93338830	383500835	214890042	51247301	233024788	167234188	117621536	207579047	130498390	159983389	237305682	3501896816	4.19809e+08	124774138	148341914	309823270	274245294	2631588558	278006002	303819066	1462748239	137317215	34972540	NA	362677334	31162701	345563359	264563866	465397670	1.43226e+08	9.96434e+07	155839658	NA	6136497	491191936	5.2033e+06	NA	805240	NA
P26927	MST1	7282901378	5469855515	8184286639	6342801699	5883948331	5249941808	4335655814	3746508553	1222617977	6.02414e+08	1094043914	1308055025	7.32807e+08	1180417500	1254287681	1153587919	1173514442	1082193706	1082650490	1042586357	9.38043e+08	1037410722	7.55632e+08	9.668e+08	1045841970	8.79244e+08	1241491035	9.40126e+08	8.90282e+08	7.85311e+08	5.69205e+08	3.91889e+08	1102319113	1159909058	6.40911e+08	1318584697	2204496835	1872959224	1376147980	1252512963	1542266481	1595661821	1145182446	1793420400	2863142526	2069011099	1617516479	1019703934
P02765	AHSG	220000000000	330000000000	585000000000	433000000000	515000000000	399000000000	422000000000	387000000000	177000000000	143000000000	144000000000	178000000000	118000000000	158000000000	147000000000	120000000000	106000000000	135000000000	139000000000	105000000000	115000000000	109000000000	94970354346	271000000000	208000000000	182000000000	223000000000	146000000000	132000000000	63037566188	56776206779	25852723037	184000000000	146000000000	130000000000	218000000000	254000000000	198000000000	240000000000	163000000000	194000000000	245000000000	206000000000	285000000000	202000000000	131000000000	73681643301	15590792555
Q9Y4L1	HYOU1	1.75456e+07	1.79002e+08	189683967	186629119	40193502	123740797	250829956	237376523	200981050	180639174	222774254	189126740	1.25507e+08	237210200	1.28769e+08	1.60915e+08	2.16906e+08	2.06795e+08	1.6898e+08	3.15278e+08	1.21607e+08	8.88129e+07	8.16616e+07	1.10893e+08	125105283	244805032	147092436	70489832	9.00029e+07	4.16896e+07	50405832	4.57926e+07	1.81279e+08	155113980	129096844	4.69194e+08	2.26164e+08	2.65018e+08	1.95861e+08	1.9831e+08	3.06074e+08	2.86663e+08	3.30265e+08	476448556	82007130	2.89091e+08	5.58412e+06	1.77236e+06
P08709	F7	3.09405e+08	4.54859e+08	5.20478e+08	3.94622e+08	840937726	4.74418e+08	774229650	690577735	8.17924e+08	3.15966e+08	666829262	8.68493e+08	2.42895e+08	5.78429e+08	7.04919e+08	9.19859e+08	7.05889e+08	8.17574e+08	9.88702e+08	676724107	5.6677e+08	5.15423e+08	392095932	7.30288e+08	6.54104e+08	5.58563e+08	6.62402e+08	6.03579e+08	4.47233e+08	4.831e+08	4.40355e+08	2.19096e+08	4.1345e+08	5.43049e+08	3.98844e+08	6.69494e+08	5.16749e+08	6.36606e+08	7.45421e+08	3.8925e+08	7.90027e+08	7.61763e+08	2.99225e+08	6.9876e+08	1.35216e+08	8.55509e+07	3.23904e+07	2.78644e+07
Q15582	TGFBI	5.91247e+08	6.1425e+08	8.26809e+08	6.43906e+08	7.24237e+08	7.60554e+08	1103162248	8.46401e+08	1898864059	1055532668	1834807593	2003698372	1166756679	1787717852	1374969447	1571826840	1651915643	1612955423	1480925716	1514281735	1568573733	1252196238	1226214074	1567210163	1985000402	1548028811	1852257674	1658254430	1724420077	7.03075e+08	7.46435e+08	3.50598e+08	1648318194	1826770744	1311064344	2945743877	3111465153	3675933187	2742745908	1948162560	3546767769	2830253978	2011739326	3802502437	1.78485e+08	1.47251e+08	6.27692e+07	1.25808e+07
Q15485	FCN2	1.1335e+07	1.17606e+07	4.82262e+06	2.0784e+06	4.69887e+08	4.77856e+08	5.56054e+08	4.78839e+08	6.39356e+08	3.02689e+08	6.92073e+08	6.39155e+08	2.75511e+08	5.5124e+08	375741917	342347911	4.29605e+08	4.64827e+08	3.75107e+08	4.27407e+08	6.7077e+07	3.80582e+07	6.35498e+07	5.76895e+08	6.17777e+08	4.22955e+08	5.19884e+07	3.51386e+07	3.96667e+07	3.29998e+07	4.05759e+07	1.20345e+07	5.68406e+08	6.57044e+08	3.39679e+08	5.24165e+07	4.14437e+07	114016183	34782316	2.95922e+07	2.12955e+07	488560661	419326715	6.22426e+08	3.74736e+07	5.58973e+07	2.02475e+07	1.18039e+07
P02533	KRT14	468774616	3.32385e+06	3.88768e+06	1.79245e+07	8824587	26421613	42006924	14133571	61422.6	214429	153660	NA	412269	2137529	NA	1.11119e+06	1.13231e+06	1.34856e+06	1.93543e+06	501194	1.68178e+06	2.05052e+06	2.68288e+06	80457.7	1.31499e+06	1.80643e+06	NA	1.32918e+06	2.46504e+06	NA	2.01351e+06	NA	2.515e+06	5.68261e+06	NA	NA	NA	NA	1141954	2.26037e+06	4.92929e+06	1205026	217713	NA	9984341	1.4077e+07	1.34637e+07	8.46274e+06
P08637	FCGR3A	65163348	80717804	1.73496e+08	1.28786e+08	220792928	200819287	273432057	187451566	2.90663e+08	5.49354e+07	4.76532e+08	273497372	47593583	4.83956e+08	2.00028e+08	484170268	573126622	478188936	5.24839e+08	5.67228e+08	486721599	4.57946e+08	405049252	223651104	3.26628e+08	3.80742e+08	267625959	4.78562e+08	4.4431e+08	231291630	1.94529e+08	1.03362e+08	125595558	3.38481e+08	175361990	244114672	2.7391e+08	4.67743e+08	318385479	8.66053e+07	603452471	236981184	62268144	450991446	23129188	8.33915e+06	5.13774e+06	999404
P07225	PROS1	2344254631	2171305846	3803855123	2804896071	2436766259	2628475667	2555964678	2466814744	9011488201	1835597555	10603185852	7780633041	1538924590	8734501179	7653082518	4653721081	9728268951	6414318766	3879543325	6680285181	6090932146	2778922880	5220277405	13266541758	7361694663	10875498948	8434565785	5087814651	8986574465	2740296854	1706377204	1791115001	6458594734	4473282896	4525742735	13360654223	9773237228	18574514223	8048377615	3817871653	11882029681	13237068014	5508466520	19948217892	1005052792	1239498113	6.56949e+08	2.51588e+08
P13716-2	ALAD	2328111	8.68838e+06	4397586	13026523	1.33669e+08	9.73188e+06	5.78931e+07	88292444	3.54682e+07	3.32454e+06	6.02542e+07	1.70143e+07	2.4362e+06	8.65542e+07	2.22976e+07	3.9345e+07	7.81372e+07	2.93479e+07	3.89499e+07	4.39589e+07	2.7032e+07	3.42767e+07	6.11391e+07	34669710	6.30313e+07	121418008	1.5511e+07	3.87904e+07	87027215	2.91584e+07	2.64248e+07	3.90568e+07	1922946	2.3401e+07	91671435	8.93777e+06	2.2365e+07	5.80811e+07	27251310	1.34293e+07	1.5284e+08	7.14414e+06	1.42861e+06	24895660	NA	5.78207e+07	2.71112e+06	296681
P55290-4	CDH13	1.13641e+08	1.84653e+08	129056213	1.23147e+08	168547414	7.09694e+07	3.10417e+07	58741676	5.39495e+08	2.81832e+08	2.97034e+08	3.16343e+08	1.09559e+08	2.72148e+08	2.42314e+08	5.62587e+08	409506411	295849422	339234272	4.23963e+08	4.69885e+08	4.66354e+08	3.26849e+08	4.99481e+08	2.94964e+08	224702038	540312259	6.037e+08	3.49776e+08	3.64679e+08	3.7635e+08	3.19166e+08	3.49696e+08	441735076	3.15167e+08	2.09177e+08	470445401	313792433	3.59725e+08	2.78783e+08	1.53746e+08	1.45497e+08	122470997	245344966	68050342	3.57015e+07	5.36414e+07	5.01744e+06
Q10588	BST1	2.94942e+08	3.9386e+08	218582655	1.61472e+08	8.88793e+07	6.96518e+07	205415610	125748650	42362851	2.57784e+07	9.1134e+07	2.9433e+07	1.92929e+07	8.47703e+07	3.68783e+07	56186759	1.55991e+08	2.00225e+07	44393209	8.29042e+07	1.9327e+07	5.02374e+07	1.12509e+07	68665689	19352329	4.89205e+07	4.9074e+07	4.87682e+07	5.8851e+07	4.80631e+07	2.39262e+07	3.72289e+07	2.33732e+07	10986880	2.31385e+07	8.91704e+07	NA	38771336	4.02657e+07	1.50101e+07	1.90337e+07	20646845	9.50714e+06	46293777	2.9916e+07	6.19616e+07	2.4415e+07	5.41521e+06
Q16270	IGFBP7	5.74636e+06	11927927	23237694	21616076	NA	NA	2.09636e+06	NA	2.62037e+06	3.43882e+06	14409635	3.44085e+07	NA	16283612	NA	74572872	106245832	8.60418e+07	104660264	122875040	42210628	66470028	86863000	8.14579e+06	8538954	74103794	NA	47314440	78910544	51384555	53618672	34730600	NA	47557285	47871208	2574169	5.69098e+06	1.75571e+07	8.08345e+06	16388783	42341468	9174848	NA	8.67071e+06	NA	NA	NA	NA
P01871	IGHM	2.48846e+08	234465058	3.42556e+08	381284569	5.7386e+08	5.44289e+08	4.75468e+08	4.37668e+08	5.55211e+08	3.76497e+08	8.96222e+08	3.31634e+08	163574908	8.52817e+08	3.96798e+08	1212569654	1006892219	1117534153	1279414830	1266413940	6551216613	7861817615	6709506997	4924573301	5973927322	8249369177	5870858443	10086792806	10622081906	2325235879	1994952511	1365568491	1984245402	6111597703	3934954973	2.69958e+08	3.53977e+08	5.62248e+08	3719355150	1619509670	7501888410	5781206444	2942719809	7650710580	2.75372e+08	9.33703e+07	5.08526e+07	1.90865e+07
P10721	KIT	NA	56841158	48974526	9507323	61483670	NA	114914130	NA	6.7639e+08	1.42536e+08	6.71824e+08	1148363705	2.66191e+08	1009414847	8.54916e+08	1134044217	5.21832e+08	1118869881	1445282883	7.0362e+08	8.4223e+08	9.26603e+08	2.85152e+08	5.87843e+07	7.35827e+08	5.23774e+08	1401576078	1198243079	5.17409e+08	737465216	524767589	2.00208e+07	5.77818e+07	5.25451e+07	2.35006e+07	6.7472e+07	2.54062e+08	5.1775e+08	6.17587e+07	4.50281e+07	2.22471e+08	7.57804e+07	1.50268e+08	2.38151e+08	6698331	1.6136e+07	12185950	6.79786e+06
Q13228-4	SELENBP1	NA	NA	22927105	NA	19820258	2.97995e+06	2.44303e+07	14157559	155701883	3.94858e+07	1.53993e+08	1.16082e+08	4.11508e+07	2.60319e+08	6.53206e+07	1.40274e+08	1.77182e+08	8.00102e+07	1.15969e+08	1.37908e+08	1.0327e+08	1.39312e+08	1.80556e+08	1.47129e+08	1.76115e+08	191499557	4.71957e+07	1.29056e+08	7.17176e+07	8.08983e+07	5.91593e+07	4.40926e+07	5.90534e+07	7.00057e+07	55537216	1.38997e+08	220277201	2.99612e+08	2.10027e+08	7.26706e+07	3.38324e+08	7.13268e+08	362527245	1.99736e+08	1.05975e+07	10314168	8.56702e+06	1.73164e+06
Q9H4B7	TUBB1	2.41172e+07	4.32501e+06	5450433	56010956	106242860	2.01326e+08	1.02905e+07	468283	5.65602e+07	3.78293e+07	1.06991e+08	64225387	2.54605e+07	73208791	2.6206e+07	65118805	62258535	7.18774e+07	4.28772e+07	107754316	17525816	6.81721e+07	34399958	2.1265e+07	75644430	40879534	62553624	85827390	4.58174e+07	4.88621e+07	42600499	2.44946e+08	1.54427e+08	1.03187e+08	161159039	16525789	NA	16142577	4.50074e+06	24912894	NA	14964542	1.6866e+06	6.33216e+07	3.03928e+06	10497562	411584	265657
P98160	HSPG2	1186688594	1575796363	1314029688	1120651437	1223102960	8.62724e+08	1035372627	9.04769e+08	1.51823e+08	1.01636e+08	2.02951e+08	1.8398e+08	1.07972e+08	3.50699e+08	2.23261e+08	4.68444e+08	3.98795e+08	3.37113e+08	377115334	6.52328e+08	218321058	4.81138e+08	3.63702e+08	2.47036e+08	6.78327e+08	5.28244e+08	1.46403e+08	3.99776e+08	4.62914e+08	1.73237e+08	3.06746e+08	1.48668e+08	2.44495e+08	4.72086e+08	3.21242e+08	437979972	4.2573e+08	545960917	3.48665e+08	1.29031e+08	269354818	5.83386e+08	2.76153e+08	4.97073e+08	2.95651e+08	5.88145e+08	8.06919e+07	5.64507e+07
Q9BWP8-10	COLEC11	4.14453e+07	2018333	8.82162e+07	36803700	80830151	77005404	73965368	91433312	167631766	1.18132e+08	2.04723e+08	161780722	8.62716e+07	162339447	161688812	1.74989e+08	2.08258e+08	176946191	141970097	1.55257e+08	170356791	155056561	158909447	214303768	195554774	206218067	159629482	161193977	177687830	102523796	101278938	2.19548e+07	231320648	355289656	231032057	2.89683e+08	266277900	2.77154e+08	239860392	1.56251e+08	2.376e+08	362231986	2.25819e+08	3.1966e+08	1.97296e+07	49627141	5.03775e+06	1.40827e+07
Q13740	ALCAM	6.84167e+07	1.66301e+08	1.57504e+08	1.62945e+08	191820056	119143991	1.99596e+08	201290751	3.07752e+08	4.66698e+07	163886141	2.62055e+08	8.00242e+07	1.69425e+08	3.80806e+08	5.77018e+08	2.69928e+08	3.59406e+08	6.05192e+08	3.50596e+08	2.68385e+08	1.1078e+08	1.08843e+08	2.77545e+08	1.32307e+08	1.64087e+08	3.41561e+08	1.2619e+08	1.41094e+08	1286243640	2.83574e+08	6.87838e+07	6.02433e+07	6.58939e+07	137299269	4.94595e+07	4.81775e+07	6.2248e+07	3.62164e+07	13910499	6.91148e+07	7.09038e+07	3.06889e+07	1.36372e+08	4.14435e+08	3.67106e+08	1.98562e+08	4.48003e+07
P02656	APOC3	2.0221e+08	1957398560	3.78933e+08	1347568017	4.47125e+08	4.00355e+08	3.97004e+08	336180412	6.96808e+07	3.25651e+07	4.76777e+07	4.29567e+07	1.02372e+07	4.30346e+07	4.12202e+07	6.66242e+07	6.93575e+07	6.82085e+07	5.89038e+07	1.10197e+08	3.05951e+07	1.795e+07	1.30144e+07	1.04032e+08	1.01782e+08	7.43919e+07	8.71653e+06	3.84907e+07	2.81462e+07	3.43066e+07	1.37824e+07	5.14024e+07	538037380	5.44904e+08	3.97451e+08	1.03977e+08	6.89768e+07	9.54429e+07	3.16886e+08	2.12621e+08	2.89311e+08	637703748	302864583	6.74704e+08	7.52078e+08	6.21572e+08	2.71882e+08	8.26238e+07
P01834	IGKC	123336825	1.24591e+08	1.22666e+08	9.79971e+07	1.02479e+08	1.20803e+08	9.99767e+07	251029767	1069366758	6.53867e+08	1166476399	1389414670	5.83327e+08	9.56541e+08	9.93407e+08	1584393321	1265764464	1922415917	1565141855	1913357458	14650609104	13272071544	13040857101	23453292632	24957558496	22183677033	27916396632	30174603543	26029763055	3850367471	3987737179	1467415950	6181683004	6797365801	3771253681	1049022752	1170119041	1108384957	7229431509	6711092639	8358351911	14458934788	11418006725	18374668740	6.80642e+07	4.08389e+08	7.83901e+07	6.18945e+07
P05556-3	ITGB1	1.50826e+08	8.03688e+07	2.98734e+08	1.90206e+08	1.53736e+08	1.36784e+08	141572443	82413372	9.07047e+07	3.48981e+07	8.56855e+07	9.29435e+07	6.68812e+07	8.65235e+07	7.10366e+07	5.34535e+07	91618849	7.34137e+07	5.15156e+07	2.30682e+08	6.36259e+07	5.6666e+07	8.03126e+07	1.59696e+08	9.6874e+07	1.488e+08	1.00483e+08	7.62071e+07	8.48897e+07	5.87627e+07	3.99732e+07	1.49831e+08	8.46825e+07	5.76871e+07	5.76003e+07	1.17333e+08	4.4739e+07	9.86846e+07	1.12093e+08	2.11407e+07	7.26537e+07	1.08896e+08	2.2168e+07	1.17744e+08	1.49503e+06	1.09919e+07	7.85729e+06	978305
P00738	HP	7.467e+07	4.31205e+07	3.09478e+07	6.68815e+07	6.89866e+07	3.70714e+07	9.10825e+07	7.68054e+08	3.51567e+07	1.31606e+07	5.22332e+07	5.03207e+07	1.18536e+07	1.18054e+08	2.47664e+07	1.79883e+08	2.3612e+08	2.74839e+07	6.79842e+07	2.46618e+08	1.74999e+07	2.32977e+07	4.69837e+07	6.19514e+07	4.06133e+07	1.46307e+08	3.48739e+07	3.35749e+07	5.09995e+07	5.87693e+07	3.49628e+07	4.01132e+07	1.01432e+08	6.75058e+07	1.69204e+08	1.82856e+07	3.92786e+07	1.17006e+08	7.04819e+08	4.6884e+08	3.78598e+08	2.90567e+07	3.02472e+07	7.2539e+07	3.16806e+07	2.8812e+07	1.73464e+07	5.73507e+06
P01033	TIMP1	74880872	1.66269e+08	1.38816e+08	1.23725e+08	276042122	1.58586e+08	4.14644e+08	1.81342e+08	2.40683e+07	71144116	9.93659e+07	9.1615e+07	5.81619e+07	9.85218e+07	4.03175e+07	8.82052e+08	8.18091e+08	4.65819e+07	708832264	1293344770	4.86289e+07	3.18833e+07	1.78927e+08	8.67163e+07	1.28241e+08	248894791	8.01093e+07	86060452	1.89686e+08	4.22487e+07	5.17875e+08	3.39656e+08	3.6039e+07	4.2067e+08	1.4926e+08	8.64959e+07	2.28362e+08	1.23039e+08	150504127	1.1836e+08	2.2154e+08	2.09951e+08	1.86152e+08	5.83783e+08	5.35397e+07	5.57557e+07	2.99708e+07	1.54121e+07
Q9Y490	TLN1	6.11264e+08	1340643872	14326625333	8185459859	5071086817	3223098471	1117983392	8.77559e+08	4.81745e+08	1634903434	3609254555	4.7142e+08	3911746470	4478845785	5.81788e+08	3238443556	3160889329	5.3561e+08	2507605776	2441127627	1038229434	3462603647	3288140899	640129216	4468905574	4363758068	1320889587	5517467698	5698952995	1427959043	3210539648	6.10946e+08	3197484575	3928313176	2323913854	7.97027e+08	6721636047	8358493314	1550004309	2253368778	4341102855	7.63654e+08	3025908692	5035138742	1.2257e+08	1.49521e+08	2.00311e+08	4.56327e+07
P21333	FLNA	2.23745e+08	271529853	319893041	211964501	4.74445e+08	2.78379e+08	8.6138e+07	1.34141e+08	1.80936e+08	7.00994e+07	2.21245e+08	1.19067e+08	5.59456e+07	1.83234e+08	1.30346e+08	166038070	1.97456e+08	6.44528e+08	3.27381e+08	258868335	1.71946e+08	1.03228e+08	9.43284e+07	1.92093e+08	6.28227e+07	1.40589e+08	2.2154e+08	1.03098e+08	1.61195e+08	1.82922e+08	7.97137e+07	2.55064e+08	1236725767	1455793031	1183340088	8.0305e+07	9.26295e+07	1.77162e+08	354566834	3.69201e+07	4.52302e+08	1.51078e+08	9.98514e+07	2.7322e+08	1.37604e+08	1.42766e+08	1.68616e+08	113406404
P20929-2	NEB	NA	NA	NA	NA	NA	NA	NA	NA	1527996492	1.27619e+08	1477536383	1173184070	3.39337e+07	8.70904e+08	1220771571	4.96934e+08	1116133532	8.28154e+08	5.92872e+08	702569820	990748858	1262717040	756058925	1702834997	1333544319	6.67897e+08	934737124	1017592983	3.3912e+08	6.51876e+08	9.92396e+08	772136402	1599836646	2.86724e+08	3.32208e+08	1717705314	7.55842e+08	1337379088	1497507493	1.25856e+08	984522223	1838195564	1.80663e+08	1540488741	NA	1.03223e+07	26676588	1.17326e+07
Q9UKU6	TRHDE	6.59548e+06	2.49712e+07	NA	1.22843e+07	NA	10294856	10410417	39870872	50766620	64317423	37074570	45373440	1.94098e+07	4.60102e+07	4.83965e+07	134134196	1.35885e+08	1.85525e+07	121164243	1.9947e+08	9.85235e+07	147722551	115250666	32853422	1.20388e+08	21826502	78763280	1.91489e+08	1.95332e+08	4.36132e+07	2.75391e+07	1.42161e+07	32160896	46040142	4008720	14668251	129704596	217249446	68098032	85880056	22179739	1.51351e+08	8.5755e+07	10134223	3.25668e+06	7149065	1.25223e+07	1.22926e+06
Q14766-4	LTBP1	9757905341	137944345	92572989	49698619	63576117	57429476	3.56337e+07	15270981	4.6717e+07	2.13636e+07	4.279e+07	3.46672e+07	2.52347e+07	1.107e+07	10231714	1.55599e+06	1.86692e+06	7.85274e+07	1.11423e+07	5.80459e+06	1.63521e+07	21358365	4882014	2.16674e+07	1.34665e+07	10182091	8.44423e+06	126744	1.33086e+07	1.03047e+07	575504	1.10543e+07	1.45002e+08	1.6133e+08	1.07899e+08	25721590	1.55737e+07	3.06833e+07	1.2198e+08	2.83097e+07	5.56583e+06	1.11275e+08	6.09002e+07	8.92764e+07	127669976	7.84319e+06	1.3035e+07	3.04121e+06
Q92954-3	PRG4	9.29638e+08	1542184955	1451324700	1403179194	1357260577	1195229059	1558753117	1050162090	3216119731	1633783951	3190014612	2609077404	1419746641	2466775324	2817995539	2431930360	2558972388	3103059464	2949269632	2793272801	2966077439	2601694666	2601137347	5022192466	4842568968	5329861014	3181468225	3254380405	3360584974	2629780092	2747926467	1370754094	4524059989	5701380209	3125789683	6319178625	6242269184	8687592468	7532760940	5413977836	9936846806	6214878698	3832425282	8073816786	4.4503e+08	4.19966e+08	1.92187e+08	9.33102e+07
P02750	LRG1	6639677951	10590784806	15904892556	13153780472	13480669327	11131430415	24133384889	17803457607	28983972460	18473800776	37576888575	30155196572	14911485860	32481410634	45618767394	55976304672	56507320413	35539052685	38189201233	31998060772	33308602892	33620523025	32406689982	34288477009	36124479083	36036334455	40220369979	43363144506	41658448965	17044790829	18910936089	10233247489	19000710222	25693634609	17139747788	43584385528	41474295781	58851756126	41963651058	34086780485	60711051447	27272595494	22253206921	35283294716	3106553567	2920121579	8.04549e+08	3.63896e+08
P20851	C4BPB	6.47368e+08	8.26521e+08	1724185819	1521540036	1134446239	1364913661	1671391370	2446942231	6.07674e+08	2.60725e+08	7.31143e+08	4.79435e+08	1.98688e+08	686443541	5.06054e+08	1536003312	1558134191	4.58001e+08	4.90733e+08	9.00973e+08	3.17805e+08	4.4061e+08	8.45846e+08	6.40103e+08	6.55259e+08	8.76293e+08	805443730	8.32905e+08	1678284959	5.09605e+08	535181877	3.92344e+08	3867580684	2597666719	8.22386e+08	7562931034	6808668898	10301688466	4690913363	2672407597	6644990074	5276180853	1807869744	6148878126	6.38545e+08	7.2677e+08	288040520	4.93347e+07
P40197	GP5	4.5504e+07	4.81331e+08	8.69629e+08	981727662	9.33184e+08	1544087350	8.36934e+08	1793008784	1668705221	1162720932	1656960686	1182894321	7.32188e+08	1202532074	1178727737	1451263416	1250831037	1407200128	2294458534	1737494404	5.5149e+08	276838444	1.56569e+08	2127980659	2512888684	1605655994	2.45126e+08	238602855	1.34989e+08	1.52228e+08	1.60903e+08	8.77523e+07	1864378481	2219773076	1187334794	1556476890	1244228637	1106133420	818543641	4.05377e+08	2.10808e+08	2257642477	2083471589	2552840151	1.89116e+08	1.2718e+08	1.84887e+07	1.25884e+07
Q9HBB8	CDHR5	1.79468e+06	20897902	NA	NA	11005369	3.67895e+06	36241278	NA	9.42955e+07	4.49464e+07	831441333	43981318	3.61423e+07	358353603	52198549	48020095	2.45437e+08	6.35222e+07	6.18476e+07	491234664	19584708	2.64702e+07	147850341	4.97418e+07	38655045	207828998	39599523	44575608	78695770	3.84265e+07	24448325	2.69375e+07	2.71669e+07	53955679	1.35595e+08	3.8422e+07	72926969	3.85273e+08	2.36186e+07	26731282	173736456	49096731	5.82862e+07	763665870	3.98949e+06	1.14529e+07	6.19312e+06	879923
P54289-4	CACNA2D1	1213956374	1116374704	9.70223e+08	902521949	4.67299e+08	5.60433e+08	649866626	9.61727e+08	5.67829e+08	1.46314e+08	6.02413e+08	6.06561e+08	1.27244e+08	666087902	6.63886e+08	618248627	616099417	7.11504e+08	6.11875e+08	5.97731e+08	4.55958e+08	4.52949e+08	3.74375e+08	5.73501e+08	5.72228e+08	4.90448e+08	7.29158e+08	6.31009e+08	5.90458e+08	3.91312e+08	2.42953e+08	1.84827e+08	339304273	2.88732e+08	4.17166e+08	2.56037e+08	3.79874e+08	2.95847e+08	3.61952e+08	2.04924e+08	432700449	3.84384e+08	1.73743e+08	5.75941e+08	39384525	1.18559e+08	2.37583e+07	1.88332e+07
O00584	RNASET2	46669538	NA	9383969	NA	9.13089e+06	7.06983e+06	NA	12905158	1.21079e+07	5220624	4.66768e+06	24254394	4.71356e+06	6279622	49898292	44064826	4352109	3.4689e+07	1.67458e+06	25187169	2.56691e+07	6.93155e+07	2838452	10533605	7.14293e+07	17336319	3.89247e+06	44718469	7948733	8.8252e+06	2.50568e+07	865418	1.21471e+07	11124086	9711924	10102122	28680887	2.96801e+07	22875338	2.28579e+07	26623516	21205091	1.49254e+07	47339148	4.77535e+06	3.49082e+06	3.11132e+06	NA
P35443	THBS4	1.14509e+08	57847897	159399312	3.93514e+08	9.58045e+07	3.14092e+06	1.95346e+08	6.72914e+07	113522038	6.65391e+07	3.03096e+08	1.21932e+08	2.49946e+08	1.46075e+08	1338535035	1.17415e+08	9.78062e+07	1.88903e+08	1.57677e+08	2.54702e+08	1.03206e+08	1.2546e+08	1.50527e+08	1.81949e+08	3.0577e+08	289033064	163265145	1.51884e+08	1.50267e+08	2.03671e+08	1.10197e+08	1.01335e+08	3.16149e+08	4.67116e+08	4.57155e+08	2.74415e+08	3.38854e+08	3.95146e+08	1.37773e+08	1.05086e+08	3.56846e+08	2.75667e+08	2.47158e+08	4.61006e+08	18500298	8.05597e+06	8.3337e+06	4.61309e+06
P30041	PRDX6	1.68436e+07	38590022	3.40203e+07	142628279	1.07297e+08	1.06894e+08	1.07923e+08	103862576	1.65366e+08	87779350	198533236	2.09453e+08	8.26034e+07	3.5688e+08	4.44989e+07	1.25953e+08	1.68516e+08	28123114	107714101	123498080	7.8893e+07	1.15018e+08	7.48892e+07	1.53284e+08	2.29733e+08	2.30941e+08	94715444	1.48655e+08	1.63457e+08	6.26553e+07	1.00014e+08	4.2742e+07	1.04121e+08	7.67749e+07	6.97438e+07	120301476	102466046	1.7279e+08	57308855	6.83196e+07	9.90872e+07	5.53981e+07	34463111	109946481	5.87079e+06	1.49608e+07	6.88112e+06	1.5617e+07
Q15149	PLEC	NA	NA	NA	NA	NA	NA	NA	4365736	NA	NA	NA	NA	NA	NA	NA	NA	NA	NA	NA	NA	NA	NA	NA	NA	NA	NA	NA	NA	NA	NA	NA	NA	NA	3117883	4.75402e+06	NA	NA	NA	NA	NA	NA	NA	NA	NA	NA	NA	NA	NA
Q9H4A9	DPEP2	2.32087e+08	147906663	1.84869e+08	256835344	169683238	6.66254e+07	1.25462e+08	6.65778e+07	225587132	5.17653e+07	7.30085e+08	2.89686e+08	3.60017e+07	3.67533e+08	1.9284e+08	3.06154e+08	3.60539e+08	2.8499e+08	3.9897e+08	4.07068e+08	2.73565e+08	3.28289e+08	3.39846e+08	4.89546e+08	3.32988e+08	3.52488e+08	2.75387e+08	319281665	3.85146e+08	1.81085e+08	1.40107e+08	1.21949e+08	1.97555e+08	2.20081e+08	1.69133e+08	9.26414e+08	1.73536e+08	7.04493e+08	1500528845	1.16874e+08	757175427	2.10834e+08	7.9195e+07	2.99382e+08	1.10254e+08	9.83804e+07	2.38807e+07	1.52691e+06
P02452	COL1A1	NA	NA	6587854	NA	8.05655e+06	7175204	NA	NA	3.56023e+07	4.10572e+06	5.61891e+06	13716982	4.68096e+06	3.19638e+07	NA	7586071	2.21443e+07	NA	NA	NA	5.96555e+06	12757009	2.94002e+07	15091439	NA	10765694	21462975	10855393	338226846	5175803	3.75323e+06	10798237	11741545	10089729	15431980	22026559	11386836	88702037	8300190	5009595	40510722	12107716	6.08474e+06	11859644	NA	NA	5.40076e+06	3.24038e+06
P12111	COL6A3	5.79064e+08	6.5191e+08	1074179606	1140683707	961987442	1171828042	1020480255	1096799074	8.30771e+08	5.56308e+08	2241573724	9.38981e+08	4.92981e+08	1577172130	7.01325e+08	1333041924	1023840803	1012638872	1202870157	1286795337	4.98094e+08	5.38686e+08	663432501	9.13505e+08	8.58645e+08	1359018047	8.47953e+08	8.8487e+08	1192700043	5.15983e+08	3.47325e+08	5.08295e+08	5.17494e+08	9.06122e+08	1344119711	1160865873	968487671	1583639511	8.16463e+08	5.17435e+08	1637616879	9.8897e+08	6.20996e+08	1320423089	1.03947e+08	1.19814e+08	5.24771e+07	2.33328e+07
P00533	EGFR	NA	12635652	NA	3163903	6.69075e+07	1.40741e+07	35957529	3.9871e+07	48803551	9.53503e+06	8.11899e+07	6.21989e+07	1.62472e+06	9.78367e+07	40705359	6.33833e+07	91396353	3.95804e+07	79413998	8.4649e+07	37586780	79311981	5.36019e+07	5.80497e+07	86924639	8.84168e+07	64771630	8.02829e+07	90479997	4.40785e+07	42306894	1.82245e+07	4.36277e+07	5.0207e+07	3.31535e+07	53418892	35767280	65885364	67289003	2.24289e+07	90626854	70149037	1.04735e+07	122233484	4.15309e+06	3.59256e+06	1.36355e+06	216100
P51884	LUM	4623066647	6358926770	5822832718	4082214623	4925537429	5192486597	6540226106	5455886938	12366278874	8677549811	12814712128	13126035979	9186310381	12375706581	9466723158	12196251439	12858193945	14266729317	12603581772	13894046874	13024604629	14318020640	13396944280	16883734256	16799991204	19905779845	13359979883	15156177660	14509673004	9727104490	9887186775	6204711817	8945564075	13875181700	9455337711	9408957961	9972802436	10388742859	8775939297	8590855275	12300646320	10952262540	9920750614	12035341345	8.23261e+08	9.38763e+08	4.11272e+08	1.04006e+08
Q8NBP7	PCSK9	3.00804e+07	7.71326e+07	9.54265e+07	1.97444e+08	7.7416e+07	126983458	141679552	1.14534e+08	6.72971e+08	2.66578e+08	7.77387e+08	1020810648	4.98294e+08	831865155	4.09389e+08	2.84003e+08	2.98685e+08	5.70472e+08	5.18439e+08	3.8419e+08	2.81198e+08	2.46191e+08	2.60325e+08	860115712	6.50423e+08	702726613	4.39753e+08	4.09987e+08	8.01539e+08	56128010	1.50978e+08	7.6118e+07	1.91518e+08	2.71845e+08	1.28e+08	5.24998e+08	5.04232e+08	6.7911e+08	4.49211e+08	2.66788e+08	476675794	2.76925e+08	1.60726e+08	515611184	NA	9.70331e+06	5.72147e+06	5.21267e+06
P80108	GPLD1	2208208903	2301847789	3388006661	3220922582	3.88256e+08	4.37715e+08	9.22026e+08	5.55482e+08	7334118836	4882300370	1913872620	6350014211	3925690951	1443484218	6116298891	6732543077	2064311109	6344857241	6965589720	1695159490	4966545218	5174792919	3144401798	6583873048	6723000551	2399732819	6663542782	7659758776	3543897057	4373077047	4388062994	6.32092e+08	4360294443	4571869032	5.10378e+08	9279125121	10884157418	5698390281	10181224561	10445432604	3849185167	10062465749	10574688769	1827760569	4.7934e+08	2.58125e+08	8.44508e+07	2.67827e+07
P24043	LAMA2	7.42621e+08	67000896	6.6986e+06	9460126	7.12813e+06	2.75223e+07	1.48534e+06	25124728	31056498	3.02278e+06	21842715	23871565	12999992	4.87963e+07	2.6441e+07	120501912	134039182	2.33209e+08	195763787	1.85065e+08	161998851	138715840	1.48034e+08	33666446	61805515	1.69038e+08	15316749	69900824	80259922	2.79959e+08	2.23354e+08	5.95288e+06	16962549	4.2573e+08	5985291	4.70704e+07	48151188	1.89447e+08	31647093	36703027	163406764	30227888	2.53571e+07	29190402	1.55071e+07	892494656	6.82095e+06	5.89579e+07
P05546	SERPIND1	41298327328	68857705277	71733575885	49124318061	52362027093	53008240301	53558735188	46426428635	41238868647	15269139930	41984440504	39936164018	16216531820	35277857285	35342213162	32928720675	36226297258	39962962484	33595200444	35763470815	32869426442	36105434751	26456401210	47559075649	47099365356	42790954626	40819417132	36841123988	40121245418	25544367525	24913570281	14423269342	25877392610	31862867130	25143406592	33990470316	30205439433	38261762093	35375285751	22903348265	39888345404	36435795045	21968626530	35861851149	7805454073	6181782349	3509605030	5.81093e+08
Q14956	GPNMB	NA	NA	NA	NA	NA	NA	NA	NA	8634045	9345762	5.89413e+06	12562366	9198568	9153809	7581305	7401886	6721174	7123396	8757764	9463412	7.0496e+06	9640213	8519193	3.26475e+07	27294400	21636266	17609284	16173640	11743556	3.49374e+06	3.38162e+06	1.66301e+06	1.58108e+07	8.30885e+06	6208180	15550544	16176882	15535203	20548716	24211504	15478964	3.25484e+07	26567968	24812528	NA	NA	NA	NA
P06732	CKM	4235174	1.2355e+06	20082634	8.66245e+07	55016370	2.80605e+07	6369841	5.25246e+06	8.3675e+07	9.5799e+06	244483491	7.02789e+07	8228118	2.33846e+08	6.68477e+07	212300919	1.30978e+08	43374213	129074549	200624709	4.17234e+07	197182630	1.21016e+08	1.04702e+07	2.31615e+08	143832349	1.30373e+07	9.78037e+07	7.79463e+07	57146458	106695730	150305294	4.96797e+07	1.07215e+08	6.30612e+07	7.40997e+07	7.49063e+07	196299779	7.73056e+07	1.04608e+08	1.07779e+08	75226640	4.02375e+07	28268984	1.62824e+07	8.87715e+06	4.4457e+06	461644
P15169	CPN1	5723445504	4936971654	5569927004	4089098135	6005713903	4542660993	7445807260	5362526781	6483431404	3462440658	10935268532	6926890140	2406239057	8722090494	7096738168	6827463476	6625262381	5418350756	7250420568	8231064145	7560896954	7287875805	5972420200	7798763546	10681984294	7883792571	7790534582	9340423801	9455182628	3403733907	4138600935	2451098299	4493530782	3921574992	3421822086	6364114892	5164757488	6665794682	6411034593	3708617071	6971259078	5799517492	3919903588	6969952773	1102753793	1060408454	2.62446e+08	8.38542e+07
P13645	KRT10	2.57349e+08	5.40909e+07	6.15573e+07	8.6677e+07	8.32582e+08	5.17555e+08	4.26021e+08	3.13892e+08	2.15909e+08	9.78231e+07	6.98739e+07	7.93323e+07	3.2992e+08	4.16716e+07	4.69565e+07	1.44094e+08	9.26911e+07	3.75379e+07	1.15508e+08	1.53383e+08	9.76539e+07	6.39134e+07	8.50937e+07	7.79589e+07	2.46752e+07	1.01377e+08	2.89714e+07	3.31818e+07	4.25088e+07	7.37579e+07	1.32102e+08	3.77354e+07	1.97609e+08	1.12456e+08	7.08502e+07	1.26305e+08	1.91076e+08	2.09146e+07	1.08927e+08	7.17203e+07	9.07935e+07	325863456	6.96766e+08	1.49241e+08	6.35569e+07	4.9861e+07	7.7124e+06	4.88433e+06
Q86U17	SERPINA11	2.60209e+07	71000156	1.00586e+08	9.07221e+07	6.76204e+07	1.04418e+08	39488929	5.39325e+07	23295036	9380012	8.15522e+06	2.13773e+07	3.91049e+06	9.54941e+07	2.16377e+07	3.18849e+07	17892036	2.38433e+07	1.277e+07	18892166	36824101	12234877	3.06259e+07	45212365	2.50607e+07	30096100	5.26398e+07	2.3825e+07	30442723	3.02623e+07	2.2707e+07	1.12447e+07	4.88332e+07	6.54835e+07	3.33962e+07	1.38458e+07	4.24881e+07	4.49493e+07	50697427	4.66009e+07	6.18813e+07	6.49195e+07	34957961	698071326	1.27627e+07	13410717	2.24371e+06	537390
P07333	CSF1R	3.60328e+07	254841550	436947616	4.18434e+08	3.55219e+08	969149541	2073726364	4.97281e+08	2.85952e+08	2.43402e+08	3.23807e+08	3.89249e+08	1.44147e+08	3.00196e+08	2.47844e+08	7.15012e+08	3.68013e+08	4.03794e+08	5.45288e+08	344981420	2.65549e+08	3.83279e+08	2.61783e+08	3.07284e+08	4.51145e+08	4.12663e+08	3.28237e+08	3.92575e+08	407345868	2.54963e+08	2.6919e+08	119848144	3.79155e+08	6.25097e+08	2.84702e+08	3.36599e+08	3.82145e+08	4.73481e+08	381650061	2.11166e+08	357533022	6.75395e+08	3.46129e+08	410520840	4.63388e+07	7.32715e+07	1.64267e+07	1.11282e+06
P62979	RPS27A	20491602	NA	NA	NA	NA	NA	NA	NA	24094212	19424752	39656156	24769454	17022238	58353344	11077123	NA	62524604	39617004	51361308	63012856	26457464	45681924	43929616	26715394	41757760	54503052	11936837	42885108	41329188	21771228	22115116	14462910	11981776	98665080	66658892	28578288	42161180	62626644	10296991	3.9024e+06	41465876	4.68726e+06	6859029	7547942	NA	2.17002e+06	1.28612e+06	1.75379e+06
P04264	KRT1	3.4674e+08	5.16815e+08	1031883072	1361257013	2917089104	2903361359	2751204711	2868191300	6.12357e+08	1.70387e+08	6.3583e+08	407943840	1.41987e+08	3.53868e+08	5.34039e+08	8.47705e+08	9.28233e+08	3.01714e+08	6.52608e+08	4.74773e+08	4.30998e+08	2.9691e+08	5.76491e+08	3.67603e+08	5.41893e+08	4.2237e+08	4.37926e+08	5.8278e+08	7.71193e+08	4.45085e+08	5.45284e+08	2.03833e+08	2.33681e+08	7.32485e+07	1.7819e+08	2.26267e+08	3.21062e+07	3.43093e+08	285518480	2.65444e+07	4.12611e+08	202926926	123030667	239304089	1434284985	1000334066	2.26625e+08	4.59467e+07
P00450	CP	144000000000	326000000000	417000000000	355000000000	368000000000	355000000000	572000000000	484000000000	494000000000	275000000000	527000000000	557000000000	248000000000	574000000000	469000000000	479000000000	436000000000	477000000000	481000000000	402000000000	416000000000	355000000000	375000000000	641000000000	483000000000	534000000000	530000000000	424000000000	404000000000	234000000000	176000000000	94736653793	343000000000	388000000000	209000000000	527000000000	447000000000	565000000000	512000000000	332000000000	569000000000	565000000000	320000000000	583000000000	172000000000	146000000000	37273991560	14159522667
P24821	TNC	5.23884e+08	1244977893	3.66583e+08	183852609	1062005183	748281165	8.56889e+08	684302303	2.4284e+08	1.67413e+08	5.02339e+08	2.75372e+08	1.80433e+08	4.5065e+08	2.32872e+08	5.51218e+08	6.59537e+08	6.04177e+08	5.35601e+08	7.53491e+08	4.4895e+08	3.99469e+08	543904169	3.06129e+08	6.82165e+08	6.27464e+08	4.14161e+08	5.23473e+08	6.38584e+08	5.13979e+08	3.31351e+08	2.41194e+08	3.05128e+08	5.33389e+08	3.37119e+08	3.49741e+08	5.72534e+08	6.5376e+08	3.70495e+08	2.67534e+08	6.91109e+08	4.04017e+08	2.71096e+08	5.90334e+08	1.15844e+08	3.96555e+08	4.62533e+07	1.33369e+07
P01024	C3	6702574927	18921341215	18497176144	39269170311	25805450938	21428157071	28421515964	22351070010	438000000000	219000000000	475000000000	376000000000	174000000000	367000000000	621000000000	805000000000	837000000000	400000000000	381000000000	438000000000	672000000000	664000000000	666000000000	967000000000	972000000000	945000000000	534000000000	536000000000	566000000000	548000000000	497000000000	347000000000	360000000000	404000000000	347000000000	115000000000	120000000000	138000000000	403000000000	305000000000	475000000000	583000000000	405000000000	688000000000	6506254024	7767728170	2460485532	8.74753e+08
P18428	LBP	1313272315	2727308080	5397200766	3911322580	3319574696	3814844256	3835941253	2470353119	4078218445	2046788668	4942020453	3560945392	1505159181	3671704318	7602388556	9227486144	9567311143	2933560445	3533208393	3863021011	2652537939	2759525418	2486915718	4097490545	4178841495	3840529846	2675661005	3411203137	3449549058	1920099059	2272007477	1301544478	2763830823	2811486297	2343125473	13874701848	14357449315	16812334637	10480608675	7533483860	14813671645	5524880045	3785206291	7451650131	4.00994e+08	2.99723e+08	5.01589e+07	2.41517e+07
P02538	KRT6A	8020243	26369493	6.42579e+07	1.42816e+07	117805241	125826445	66167942	5.85377e+07	18120308	552650	31886722	439114	2.22257e+06	1.91688e+07	2.35779e+07	2.31112e+07	3.41591e+07	23375808	8.58227e+06	17758540	12345769	1.24152e+07	6.4747e+06	1.84969e+07	2.05508e+07	13549049	204899	4.77526e+06	18775514	2.9651e+07	427792	264836	323981	11263496	115902	1.12384e+07	111535	24217502	5.15697e+07	17375370	7.04902e+07	705942	4.95231e+06	3.00237e+08	5.29475e+06	1.14446e+06	1.60852e+06	1.43657e+06
P39060	COL18A1	1.63747e+08	2.8074e+08	1.39368e+08	80958454	1.64139e+08	1.37579e+08	3.63937e+08	1.36278e+08	1.83743e+08	1.05829e+08	2.84401e+08	2.52612e+08	1.01099e+08	2.83744e+08	1.20778e+08	1.73015e+08	2.19481e+08	1.37218e+08	2.28642e+08	256155108	1.0406e+08	1.62476e+08	2.31869e+08	215507494	2.63968e+08	2.91838e+08	1.29783e+08	198431491	1.54725e+08	6.90359e+07	7.02571e+07	5.4765e+07	135653871	1.56228e+08	1.21776e+08	227299659	3.69565e+08	450387593	2.28338e+08	143079413	335007071	314528511	1.91301e+08	470799243	2.93654e+07	8.21548e+06	1.18056e+07	677229
A8K7I4	CLCA1	NA	NA	NA	NA	NA	NA	NA	NA	NA	NA	NA	NA	NA	NA	NA	NA	NA	NA	NA	NA	NA	NA	NA	NA	NA	NA	NA	NA	NA	NA	NA	NA	NA	NA	NA	NA	NA	NA	NA	NA	NA	NA	NA	NA	NA	NA	NA	NA
P05186	ALPL	NA	NA	NA	NA	NA	NA	NA	NA	12485407	2.92665e+06	15018156	10186659	3.23412e+06	1.43679e+07	9198060	11514867	13746039	12998308	10692675	13919744	17441542	18554596	12106223	22228588	24048048	17111334	15795115	13468874	13135855	7.59263e+06	6284884	NA	13239919	13992470	NA	16897124	16349393	12829365	16461837	12633755	16793750	20953824	11510129	23294130	NA	NA	NA	NA
P30043	BLVRB	7.42755e+07	2.73852e+07	1.00159e+08	1.36691e+08	516557962	500915851	1.70628e+08	275946146	3.59894e+08	2.35698e+08	408940730	1041187659	3.57843e+08	1034327864	120694589	166637256	2.58586e+08	1.62189e+08	1.63335e+08	2.42305e+08	1.40845e+08	1.74727e+08	1.37965e+08	6.47934e+08	771326894	4.94016e+08	1.75721e+08	2.25442e+08	2.41547e+08	1.17707e+08	1.1581e+08	53032270	7.78751e+07	99040786	7.06601e+07	5.16694e+08	5.89622e+08	5.7209e+08	5.23642e+08	3.19145e+08	6.389e+08	178320251	1.20689e+08	208708927	1.44044e+08	1.01956e+08	9.67421e+07	1.40154e+06
P02747	C1QC	12087007304	6255157753	5234207607	6867758909	5722188628	8167807410	4496335152	6232087739	6.86682e+08	2.45705e+08	3.35578e+08	6.29832e+08	1.2151e+08	5.91315e+08	4.65385e+08	2.71208e+08	3.06862e+08	2.53558e+08	2.85685e+08	2.38474e+08	2.86621e+08	813664120	2.39789e+08	5.43035e+08	4.43775e+08	3.4588e+08	2.8738e+08	4.37814e+08	1.85353e+08	2.83247e+08	3.01242e+08	6.77647e+08	523308185	6.60809e+08	3.34068e+08	5.10554e+08	5.06074e+08	799758655	1181645113	7.11287e+08	7.74638e+08	8.8282e+08	3.84472e+08	8.28625e+08	1005351415	1515679716	7.95343e+08	3.21069e+08
P22792	CPN2	7007794521	11087728815	15471523177	14544062422	18427932138	21094472186	18141452334	14819191618	9010427806	4841865399	10042905713	8499942679	3959504129	11819596587	6279909835	9545966433	10768597716	7325904565	9242177924	11248776883	4270961885	8222763244	8213474101	16616768429	17489031359	17355706024	6432355545	9214389418	10028498849	4324216122	3060373612	3096747486	4367200154	8659206207	9439664176	8272783033	8375734692	18875616608	9659915277	6761704806	16344816561	13626523214	10214802451	21986808692	8951338924	6260629171	1432533996	5.61071e+08
P02760	AMBP	99785567396	33373780987	35024093825	24799801984	26589687332	29303408603	41933753388	32905017198	32481940329	18300541290	36850541558	39566505307	20370595095	42319826261	18920898064	23610666810	24168332432	27505421016	32510763079	33799776494	23473853794	26381421698	22904518790	39088442177	39048279790	33093797402	35751790218	30032506314	34543245408	17738279709	17576481036	9144087231	23376236747	28814754879	22703026734	38233475671	38211568621	43263735662	56205619518	40070573796	55852033695	42003363737	35299216263	48192337532	9431034547	7548187545	1718307991	798280681
P01031	C5	49763668411	78249863387	95819156183	74829138234	101000000000	98312419328	108000000000	95547061283	67403994486	40033421166	67662082101	71444571320	38914434090	65615997754	53385627692	50340299297	54004135750	61044205008	61117604234	59335242177	46633317333	45470379425	44406537095	89342201398	83445622729	69495910612	64931288101	59435030048	55934400614	29095020675	26424131414	16593243517	50916773446	47993169719	34745984997	84537878750	84898542373	100000000000	72592450861	56223804665	80751608461	67950509532	51961693217	78228661815	28476530743	29238261445	7674301677	3261797661
P06331	IGHV4-34	NA	NA	NA	NA	5.4072e+06	NA	NA	NA	2.3197e+06	247039	22725760	2.88865e+06	76198.6	8863246	NA	33678548	24658242	NA	41649460	44805288	NA	23607442	1.02263e+07	NA	14575864	NA	NA	44197552	NA	NA	NA	157292596	1.09221e+06	NA	70892200	NA	NA	9184708	NA	NA	NA	2.86676e+06	NA	7591374	NA	NA	NA	NA
P01880-2	IGHD	1.87959e+07	7.63825e+06	29069449	1.7136e+06	18370463	6907367	14455924	NA	4.66853e+06	6.60744e+06	1.80689e+07	957963	4.35668e+07	1.82943e+07	9.97486e+06	1.63613e+07	9.17648e+06	1.2895e+06	323648	2.04542e+07	2.46515e+07	3.18922e+07	8.42983e+07	80664324	5.24334e+07	1.53359e+08	104662363	100960083	8.90021e+07	1.98484e+07	8.78431e+06	1.14476e+07	1.68051e+08	480590242	403244923	2.60839e+07	1.66458e+08	1.25651e+08	2.8896e+08	2.14586e+08	1150974930	5.04692e+08	3.77218e+08	1131825268	NA	1.63227e+06	8192769	994788
P02655	APOC2	8.00224e+08	1518780960	1840835165	1265043089	1402334975	1682364928	1674432529	1676165798	1735598909	1628940615	2174105701	9.87922e+08	7.84724e+08	1065399281	1317113848	1002217825	8.93035e+08	1784666426	2033207905	1591097049	271186010	267900993	315570401	1462473792	9.71245e+08	1077900306	287708709	2.48676e+08	2.95782e+08	225681851	195701946	2.34773e+08	4505706275	4577691648	2211205349	1392968837	1395897470	1401055464	2717679147	2170284918	2570728983	8139795104	6824845724	10558254814	2.10407e+08	1.90399e+08	1.95359e+06	1.03025e+07
P05121	SERPINE1	NA	7.97244e+07	2.87939e+07	15798110	8.07432e+06	43031469	1.97154e+07	2.87775e+06	136133898	47443589	2.51086e+07	96498112	31281274	8.38335e+07	7.45736e+07	3.76568e+07	99340932	6.86669e+07	36607553	3.33833e+07	6.25105e+07	8.45712e+06	5.82843e+06	1.64739e+08	1.12564e+08	4.48507e+07	1.63113e+07	18917501	4.28927e+07	8.71989e+06	5.92998e+06	1.0018e+07	8.29237e+07	1.07918e+08	76907465	NA	4931072	20611299	99898355	NA	20730926	1.1793e+08	5.77962e+07	76679332	1.07492e+07	2.14898e+07	1.29437e+06	1.42234e+06
P13671	C6	24209979740	37784059291	39772517826	41325079077	48859211344	40927561295	45518318744	53969527311	16309167545	11409958028	18153099613	18858588199	11519934451	17613541785	12796677875	17355844986	18818038057	14730402193	16526572727	24572778567	15220576451	17483263195	17107038935	26241874427	26089554095	21755581848	20235831286	21977964461	20296482265	12314359789	10847290384	5835732900	14370148852	14318673609	12348104640	24430039334	30385302708	29970409841	25027756632	23189312968	26912041177	23549818237	22016178870	31515715610	11456497984	8307329283	3470954363	9.58911e+08
P01857	IGHG1	88484465	1.0652e+07	4649894	2.51555e+07	226079819	2.4899e+07	2.25199e+07	257903408	1.42321e+07	2.24445e+06	24666518	1.61941e+07	1.63467e+07	2.15639e+07	7.42308e+06	4.72934e+07	108384608	52875716	33275844	118432695	2.44085e+07	1.1478e+07	5.36829e+07	3.14133e+07	4.22185e+07	5.80384e+07	1.08011e+07	1.97842e+07	60390464	1.19774e+08	3.24465e+07	5.06038e+07	6.57754e+07	95465982	2.32798e+08	23071711	2.47278e+07	45563122	59072298	1.63158e+07	4.34123e+07	3.21392e+07	5.72629e+06	21587554	2.17182e+07	2.73808e+07	2.80888e+07	8.8857e+06
P43121	MCAM	4.30659e+08	1.62807e+08	4.53703e+08	1.64242e+08	1.47309e+08	2.72972e+08	1.91979e+08	1.8485e+08	2.75829e+08	1.42585e+08	2.83909e+08	2.74624e+08	8.73305e+07	1.37158e+08	2.02609e+08	4.3e+08	1.19145e+08	2.03787e+08	2.63085e+08	1.88334e+08	2.40569e+08	3.1746e+08	1.17452e+08	2.78441e+08	8.27245e+08	1.72125e+08	2.84681e+08	2.68862e+08	1.99964e+08	1.99377e+08	1.75878e+08	8.81139e+07	2.19128e+08	2.84367e+08	2.81997e+08	2.69577e+08	3.0394e+08	1.87839e+08	2.81222e+08	2.1169e+08	1.43314e+08	3.24485e+08	3.18701e+08	1.57707e+08	9.94088e+06	4.23609e+07	4.12544e+07	9.9929e+06
P02042	HBD	15501953	2.6014e+07	33594553	4.09001e+07	8409676	5.0803e+07	25526954	NA	3.32958e+07	1.04843e+07	4.24691e+07	7.886e+07	2.44509e+07	5.21888e+07	4.7915e+07	1.5988e+08	3.37954e+07	1.10945e+08	6.52781e+07	5.78241e+07	4.03682e+07	9.27329e+07	2.5462e+07	3.45061e+07	1.8304e+08	5.17241e+07	67733745	1.19406e+08	62354459	4.23891e+07	5.59909e+07	4.27802e+06	3.07157e+06	2.37122e+07	3.82318e+07	3.01189e+07	3.12451e+07	5.47485e+07	113428193	6.26441e+07	5.27352e+07	4.20443e+07	36865.1	2.47529e+07	1234425484	1374872784	2.027e+08	1.15418e+08
P54108-3	CRISP3	130998616	142794536	152707744	207899302	85846064	113235424	77136528	179491874	207417426	1.45755e+08	1.64863e+08	1.61198e+08	3.69824e+07	221094606	9.97693e+07	1.64165e+08	182032774	1.68211e+08	213773587	1.55953e+08	1.30329e+08	2.35172e+08	119498314	1.7352e+08	2.12711e+08	8.29545e+07	7.85248e+07	226691406	8.81251e+07	9.09459e+07	1.05904e+08	6.74319e+07	3.7257e+07	190864089	1.04282e+08	2.81098e+07	4.10877e+07	74663406	1.93438e+08	4.55129e+07	100905212	6.23734e+07	2.71642e+07	3.62384e+07	40573588	28600588	24731200	4663962
Q9Y5C1	ANGPTL3	1.13838e+08	4.86611e+07	582618180	38595850	1087265707	1053165056	1760052161	1167929725	333061036	308974240	4.65927e+08	4.12228e+08	3.30376e+08	3.93004e+08	2.21622e+08	5.90233e+08	3.20892e+08	3.63624e+08	3.21467e+08	551663949	3.24207e+08	4.16711e+08	3.10206e+08	597044410	696431458	760627067	341017804	2.81117e+08	631588130	1.90618e+08	211437860	6.79995e+07	2.15608e+08	2.57914e+08	1.70147e+08	451507464	730066080	595571860	243532487	1.67641e+08	264784165	2.79578e+08	153934049	378773349	2.24617e+08	8.73333e+07	5.2594e+07	4.45924e+06
P27169	PON1	6.81217e+08	2229937202	2423022454	2122062927	9.79783e+08	8.94414e+08	1215771615	662715555	8.39116e+08	9.56022e+08	795754465	7.61235e+08	775057213	6.99682e+08	3414966105	3649926226	2854963089	9.59973e+08	1450910147	1199604336	8833976614	7350649461	7699510645	7537697882	7814662919	6731873344	10606484832	9153464980	9184706009	4370424121	2642822983	1204123144	1697482427	1566597136	1047618945	8791030289	11044714994	10481777257	7339869022	6414135184	6747581248	4425513343	3455886050	5194565502	1.64321e+08	2.02152e+08	5.37155e+07	2.21571e+07
Q14515	SPARCL1	1.2381e+08	116887330	271037239	167335975	9.58619e+07	140377434	187072290	382056499	182509817	130477983	239270668	2.36506e+08	1.27135e+08	225833653	176396975	1.54888e+08	1.53665e+08	1.97625e+08	2.14259e+08	2.12394e+08	3.48356e+08	2.39223e+08	2.98764e+08	2.79067e+08	3.10099e+08	3.64271e+08	2.8896e+08	2.40532e+08	2.77064e+08	1.50307e+08	151786518	1.06723e+08	2.42017e+08	2.30375e+08	2.43974e+08	2.53876e+08	2.39629e+08	337800607	343772769	2.91713e+08	3.47086e+08	4.65379e+08	4.31009e+08	7.53726e+08	5.47098e+07	52524084	3.19578e+07	1.63537e+07
P03951	F11	4887574258	2955112153	3343292139	3226692508	2241811023	2391397288	3594137337	3429185536	11146123228	6693200910	11150597003	9117158199	4775627066	8942165929	6892385999	7574080769	7071465271	7260939154	8100929472	7991571489	5380465346	5644301459	5144633412	7873069655	8411586108	7916790786	8641531841	7503290390	7211360096	2003293254	2277106877	649796556	3989251292	3787195480	1965835435	11283628081	11626385709	12178457711	5483223093	3597411616	6366701834	6311133265	4184703546	6731896626	9.48041e+08	7.06931e+08	2.04454e+08	8.1612e+07
Q86UX7	FERMT3	3.9577e+08	7.97803e+08	2.26274e+08	116624338	1.88007e+08	2.86088e+08	3.59037e+08	1.73949e+08	7.32896e+07	7.79966e+07	1.65089e+08	1.38849e+08	9.16598e+07	1.76441e+08	6.81472e+08	1.52937e+08	2.68652e+08	1.3486e+08	8.50445e+07	1.66912e+08	4.1342e+08	3.51663e+08	4.11136e+08	9.96825e+07	1.31921e+08	1.5025e+08	5.32585e+08	5.06766e+08	5.29241e+08	5.79773e+08	3.64272e+08	2.33506e+08	1.56445e+08	3.84657e+08	1.88329e+08	1.3072e+08	169660060	1.72048e+08	1.28642e+08	249089201	2.92341e+08	9.16971e+07	2.54079e+08	2.26762e+08	4.66198e+07	7.45211e+07	1.56553e+07	6.70567e+06
Q12864	CDH17	22557402	NA	NA	NA	NA	4.14342e+06	2.00284e+06	NA	10917431	NA	12174017	NA	NA	7854024	6308990	NA	6571846	7.57755e+06	8738595	NA	7.1741e+06	4903156	7422936	NA	NA	NA	6.72458e+06	7261068	7.26663e+06	NA	2.59488e+06	3564702	NA	4.83138e+06	NA	NA	NA	NA	5608897	NA	NA	NA	NA	12191840	1.29973e+08	NA	8759556	NA
Q13449	LSAMP	6.16122e+06	1.21703e+07	12916143	7.70033e+06	19149272	NA	1.48943e+07	NA	3.48778e+07	3.00665e+07	4.24193e+07	3.92863e+07	23237211	5.14678e+07	3.92296e+07	3.11626e+07	2.25705e+07	2.35217e+07	3.29797e+07	1.85676e+07	20900463	1.81987e+07	2.1969e+07	6.61511e+07	3.14385e+07	4.66329e+07	4.89369e+07	3.53779e+07	3.50584e+07	1.26442e+07	5.86398e+06	9.27843e+06	2.74247e+07	4.21293e+07	1.7005e+07	2.8753e+07	33849112	2.16105e+07	30547652	2.09433e+07	19866033	4.30043e+07	3.14748e+07	3.0897e+07	1.32942e+06	791276	23366.8	165997
P63104	YWHAZ	3.99191e+07	8.57896e+07	5.77402e+07	9513657	3.77665e+07	273044187	5.48886e+06	3.35415e+07	1.5716e+08	122177886	205851444	193122952	1.3823e+08	2.25888e+08	1.05321e+08	1.85579e+08	117767276	8.88002e+07	9.8613e+07	1.76163e+08	2.36693e+08	2.63299e+08	3.11047e+08	2.87728e+08	198722364	2.22924e+08	4.56363e+08	3.44924e+08	3.76754e+08	2.11567e+08	154450686	9.73519e+07	6.85596e+08	4.69232e+08	2.96131e+08	5.91049e+08	3.16402e+08	3.31155e+08	3.25596e+08	1.59706e+08	234503696	3.90781e+08	249084324	246640166	4.86539e+07	1.20432e+07	1.18383e+07	7.61748e+06
P05534	HLA-A	NA	NA	NA	NA	18719982	8910394	10495771	NA	NA	NA	NA	NA	1.43048e+06	NA	NA	NA	NA	NA	NA	NA	NA	NA	NA	NA	NA	NA	4.15926e+06	NA	NA	NA	NA	NA	NA	NA	NA	NA	NA	NA	NA	NA	NA	NA	NA	NA	65463924	NA	3.54549e+07	NA
Q14624-2	ITIH4	46376766	46739252	64053197	52504524	21135964	26979582	81838528	56390236	8.75609e+07	24575867	7.26669e+07	7.97833e+07	11609158	6.62565e+07	1.06154e+08	8.95104e+07	71875248	8.63428e+07	9.06156e+07	6.19399e+07	6.03575e+07	53851456	6.19627e+07	42319652	62942844	53063868	9.56336e+07	79241322	8.79857e+07	4.91554e+07	5.02698e+07	2.93777e+07	2.06753e+07	28393728	2.45753e+07	1.67167e+07	1.12401e+07	1.40379e+07	6.05116e+07	3.1056e+07	5.52127e+07	3.2193e+07	5.28168e+06	23624214	19627256	3.22549e+07	154274	1.82384e+07
Q16853	AOC3	233231368	1.38866e+08	355517170	164718043	335948115	197290786	3.46364e+08	9.73965e+07	101706225	2.85236e+07	8.93736e+07	1.07587e+08	153863596	1.06606e+08	7.40856e+07	108435451	6.53352e+07	3.64387e+07	47106733	4.93856e+07	1.12463e+08	4.37251e+07	1.00652e+08	1.2548e+08	1.06949e+08	170094696	1.58696e+08	1.16154e+08	2.04569e+08	4.15241e+07	4.11112e+07	2.54742e+07	125400031	104608034	2.01142e+08	1.27174e+08	6.5942e+07	7.69389e+07	169542860	9.21012e+07	210312722	112875052	7.49012e+07	2.52266e+08	83433047	3.05246e+07	4.73569e+07	1.93249e+06
Q9UNN8	PROCR	3.87734e+07	98568256	151983332	129101109	226567084	1.49103e+08	244660566	1.77958e+08	5.11761e+07	17624926	9.06528e+07	4.99156e+07	1.3145e+07	88703062	3.6661e+07	239623021	2.16984e+08	6.03708e+07	1.65718e+08	1.0315e+08	9.44297e+07	147902264	5.20298e+07	67062272	9.11549e+07	81965866	78584254	1.35127e+08	138780229	1.53388e+08	2.12598e+08	1.09483e+08	52671906	55869946	131875153	74888414	61615926	162273132	83593322	36802442	170175897	8.27965e+07	1.79096e+07	1.97875e+08	2.80982e+07	2.28146e+07	868889	167877
Q9HBW9	ADGRL4	40111704	NA	NA	3.50801e+06	11739304	1.82239e+06	4.71488e+06	9744070	11193952	6.24282e+06	NA	20713334	5268193	30401317	NA	12295147	23441253	14074918	1.38598e+07	21911658	5767042	NA	8445837	10000286	NA	8474020	NA	NA	3.80111e+06	5.66336e+06	8.79639e+06	6.9736e+06	22402962	2.55071e+07	16011479	45959355	NA	10011800	14999799	18908290	2.83675e+07	21664506	12761549	28384726	4925509	NA	NA	359643
P69905	HBA1	4.51873e+08	7.61372e+08	14024630076	12384844644	2086703170	8.42112e+08	8.01809e+08	9.11397e+08	6.61656e+08	3.37187e+08	4.15177e+08	7.26639e+08	2.81959e+08	5.70658e+08	5.79828e+08	8.08615e+08	9.89144e+08	1417091222	8.02471e+08	1664195815	919115088	3.54711e+08	3.77253e+08	9.80454e+08	7.22062e+08	4.63743e+08	1174272565	4.31066e+08	7.24095e+08	9.61144e+08	3.80078e+08	162173474	3.54132e+08	3.2616e+08	2.02728e+08	6.36647e+08	7.49439e+08	8.98703e+08	1490163639	6.60504e+08	1339269214	4.99845e+08	3.64694e+08	6.86327e+08	179000000000	161000000000	63240319833	38898909515
P80511	S100A12	NA	NA	NA	NA	NA	NA	NA	NA	46078528	3.6494e+06	NA	NA	NA	NA	42914928	41852644	NA	30115904	35078940	NA	1.56205e+07	20659536	NA	53274360	NA	NA	NA	13761313	NA	4956476	14028064	NA	32216304	33278636	NA	NA	NA	NA	17445886	9521982	NA	NA	NA	NA	NA	NA	1.76769e+06	674452
P19823	ITIH2	148000000000	144000000000	189000000000	162000000000	165000000000	173000000000	195000000000	153000000000	212000000000	112000000000	223000000000	219000000000	106000000000	205000000000	158000000000	161000000000	189000000000	187000000000	164000000000	204000000000	148000000000	140000000000	145000000000	241000000000	246000000000	224000000000	205000000000	192000000000	198000000000	94314458591	73056505264	49157664218	132000000000	137000000000	102000000000	176000000000	171000000000	195000000000	191000000000	138000000000	211000000000	190000000000	119000000000	227000000000	81020323369	66122052171	31726882546	8367698415
O00462	MANBA	26642504	1.92746e+07	4813235	8112146	3.61318e+07	1.97973e+06	10326896	4.99494e+07	3988136	7.33083e+06	9678892	3.40997e+07	3.94165e+06	7799350	5.87001e+06	3.57584e+06	9028883	5959768	NA	26013007	4.26881e+06	7717955	7118112	NA	NA	1.21934e+07	1.76348e+07	NA	1.28931e+07	8.07825e+06	14136976	1.8276e+06	8.92233e+06	1.30145e+07	NA	13492587	NA	NA	134943	9.55682e+06	117041	823544	13099030	NA	NA	5.57082e+07	2.12733e+07	2.04577e+06
O60462	NRP2	81302605	NA	42011824	NA	44611592	NA	41669266	2.4729e+06	1.20875e+07	8.01818e+06	1.73369e+07	1.75131e+07	1.04127e+07	1.14633e+07	1.47328e+07	1.39037e+07	2.40283e+07	1.06026e+07	10940958	1.32456e+07	3043324	8416362	6.40501e+06	2.1943e+07	2.45283e+07	2.26459e+07	1.87331e+07	1.45941e+07	1.88264e+07	1.62776e+06	1.68758e+06	5.44522e+06	75115.1	1.09775e+06	9.65088e+06	1.56666e+07	1.47471e+07	22050282	2.55846e+07	1.40799e+07	11311668	1.64292e+07	11741602	30033436	84073792	NA	2.00257e+06	NA
P48740	MASP1	2.10157e+08	1.13594e+08	5.34521e+08	4.29846e+08	322933600	686965678	166644160	6.83163e+08	100251923	1.07082e+07	7.71764e+07	1.43983e+08	7.3295e+06	1.41208e+08	5.44823e+07	6.4655e+07	71807915	5.9287e+07	2.4099e+07	1.24639e+08	1.40915e+08	1.23328e+08	96439414	9.28161e+07	9.67065e+07	5.03746e+07	8.99353e+07	7.95147e+07	7.47422e+07	2.13185e+08	5.46593e+07	1.76385e+08	8.46045e+07	4.31974e+07	3.64561e+08	1.04734e+08	1.54333e+07	7.41709e+07	3.97537e+07	4.09739e+07	1.0648e+08	6.71271e+07	4.11416e+07	9.21591e+07	3.58222e+07	4.79548e+07	2.7461e+07	1413694
Q9Y6Z7	COLEC10	7.01741e+06	100324619	559810560	19970616	4.30995e+07	2.56831e+07	2.40269e+08	1.15792e+08	96438979	7.78004e+07	6.1223e+08	255330520	4.72107e+07	4.79314e+08	1.7322e+08	281179327	7.03225e+08	4.85235e+08	1194469523	1201910367	1.01238e+08	324692259	191152739	4.89901e+08	210092285	3.54541e+08	5.61011e+07	2.17081e+08	693549104	1.09515e+08	190260149	1.60104e+08	6.70373e+07	2.14047e+08	204981616	157997072	2.04928e+08	2.70448e+08	86774638	7.2956e+07	2.5888e+08	1.64401e+08	7.56719e+07	159143179	3.20975e+07	2.66515e+07	1.19876e+07	1.46621e+06
Q9UIB8	CD84	NA	NA	NA	NA	NA	NA	NA	NA	NA	NA	3.57188e+06	910404	NA	3.02078e+06	NA	11271792	21084010	22542704	33519580	60138196	1.63647e+06	4.34254e+06	NA	NA	2.09579e+06	7474206	NA	4971667	NA	3122909	NA	NA	5321073	49455392	58926492	4345094	3.96163e+06	5.95865e+06	1.26371e+06	NA	9122102	2.62585e+06	NA	4.46977e+06	NA	NA	NA	NA
Q06481	APLP2	NA	7132555	NA	14845847	3.74901e+06	3.35204e+07	5.92911e+06	NA	7609677	26565977	3.31064e+07	22140249	18946261	2.12387e+07	10116102	9.88252e+06	7.47549e+06	10633905	7.08719e+06	2.0765e+07	NA	NA	154035	30436992	4.98896e+06	2.61385e+07	NA	1.75724e+06	9.10813e+06	1.12301e+07	1.26636e+07	59679.5	1.81725e+07	2.94102e+07	1.10898e+07	NA	4554504	1.81492e+06	NA	5.40559e+06	NA	20422971	6.50918e+06	2.9662e+07	NA	NA	NA	NA
P05156	CFI	9790974994	14411547325	19226622268	16855214910	21908934692	18491566530	31508260956	29291354776	40885256149	17766187172	48304663915	40604099508	15187926080	42776765447	33876924821	37065858286	38223487782	33887764146	38218469881	36969630779	25093923575	27147233626	24325499956	41879073128	45153687219	36193318411	31616193836	30525922227	30938406647	14554863670	14827803949	9158641329	21584491088	24252246694	15869679065	34933080186	35336697561	43662716187	33802189748	21791330171	37885250578	31069103957	17781783205	38073086957	4843884180	4894418266	1506507339	7.66031e+08
P00325	ADH1B	1.172e+06	NA	NA	NA	NA	970510	NA	455688	2.23632e+07	3.58221e+06	31045048	2.25278e+07	40548144	22905638	6502567	1.7172e+07	2.87294e+07	13465811	3.32222e+07	33265986	5.52355e+06	13955396	8696454	30819204	7.4767e+07	4.69381e+07	2.8317e+07	1.52096e+07	8.54388e+07	8.64645e+06	10550975	3.08229e+06	4.77729e+07	58730589	19164796	6.49933e+07	3.43944e+07	78845530	15638276	21629005	39573942	6.8322e+07	33010704	122617326	NA	1.27126e+06	NA	390186
A0A075B6I0	IGLV8-61	NA	NA	NA	NA	NA	NA	NA	NA	NA	33861.3	NA	NA	NA	NA	NA	NA	295862	NA	NA	29391.5	465840	6000049	395760	3.15687e+06	1.8193e+06	901766	427652	2.86735e+06	NA	335113	1.08007e+06	NA	NA	240492	NA	NA	NA	NA	731511	NA	NA	NA	143893	NA	NA	NA	NA	NA
P07996	THBS1	1952031027	8.59239e+08	4.53775e+08	4.05576e+08	2080607661	2128083511	1941146258	1909981964	2450045079	1720572125	2278122961	1810590892	3.70116e+08	1021540317	1902865900	1897826256	1976510465	2167724835	1714942430	2182938541	5.09718e+08	537972896	282557647	1592944732	1497727551	1160244753	6.02658e+08	5.25297e+08	4.374e+08	435216689	392093931	4.83826e+08	4757995197	5970303598	3719124603	4.56511e+08	2.43408e+08	3.64438e+08	3.6004e+08	7.34279e+07	218588347	4705005396	3352091529	4218624054	8.45837e+07	2.16248e+08	1.82807e+08	2.12158e+07
Q7Z7G0	ABI3BP	2.78228e+08	6.82459e+07	52177709	30468563	105158704	37032658	6.09417e+07	44542465	1.04037e+07	1.11736e+07	2.0782e+07	1.21569e+07	3.8395e+06	2.19154e+07	4.0174e+06	3.58404e+07	4.61797e+07	3.89919e+07	4.05153e+07	5.22164e+07	2.87902e+07	3.57256e+07	3.89456e+07	1.38507e+07	1.912e+07	3.97608e+07	6.58118e+06	3.69846e+07	3.34743e+07	2.82655e+07	20610155	1.3592e+07	6.82386e+06	48822364	2.67571e+07	1.90674e+07	3.1637e+07	3.83184e+07	2.15787e+07	7.91551e+06	4.06588e+07	1.44346e+07	7.84188e+06	1.85905e+07	1.32486e+07	49732419	1.0064e+07	2.40901e+06
P04003	C4BPA	19374929114	19539122369	43096068056	34598014200	21757339553	22941499799	23681891788	28353386447	9300456715	2712451693	9636224144	5986883259	2301694768	7474342520	6491107750	8105050680	8647402175	4416198005	4586672286	5562540765	5431656265	5580537764	5108562180	10051325761	11376114015	10581061044	9381148312	9085584890	6912930550	2754908566	1853131049	1437149314	3570556420	3389376073	4377077650	28830307489	25854324629	40317899701	14131742206	8921071271	16344757494	22015062821	9048654851	25180548973	6010293836	5614962762	7639766729	9.82866e+08
P04004	VTN	102000000000	101000000000	80005340928	78341665760	54917982629	70432391186	49054057347	77203296729	15091660297	11533652490	19806378953	13505828934	5716877946	27012685266	12007184541	22732166200	19270437804	14813032949	15847703577	15361553323	15372212843	16554948921	13392217991	16316541572	17577004046	18093517271	17853036339	21196935452	19670552430	12267558924	12578168820	7181385760	12714966784	18427213594	12539441772	26427274987	30647067983	32638432143	36441771660	23994323743	43960761777	25872963937	16497122536	31850101443	13203583535	20361997526	11044894677	5989668626
P23381	WARS1	NA	25669316	29504957	1.93605e+07	NA	17462222	NA	NA	10562248	3253183	22579778	9348269	1.40805e+06	28060578	NA	8453840	10373877	6415897	5.93918e+06	NA	1.844e+07	14081145	16425081	3.90269e+06	9040118	10282770	1.78272e+07	26191715	31644308	6.52061e+06	9263159	8.3505e+06	NA	NA	NA	NA	NA	16718800	284879	NA	10699326	378203	6.58875e+06	1.06272e+07	NA	NA	3066677	NA
P15085	CPA1	NA	NA	NA	NA	NA	NA	NA	2.03094e+06	NA	NA	NA	NA	NA	NA	NA	NA	NA	NA	NA	NA	NA	NA	NA	NA	NA	NA	NA	NA	NA	NA	NA	1.62445e+06	NA	NA	NA	NA	NA	NA	4868524	NA	NA	NA	NA	NA	NA	NA	NA	NA
P08567	PLEK	6.20306e+07	3.64459e+07	116308938	1.2757e+08	199856755	2.18001e+08	1.3839e+08	154328730	3.4962e+08	1.50274e+08	3.55129e+08	2.80422e+08	125406332	3.85034e+08	1.28919e+08	2.07602e+08	2.31776e+08	1.77595e+08	2.21947e+08	2.29954e+08	365231167	4.47742e+08	3.59947e+08	3.05996e+08	289602696	263432872	3.82717e+08	3.76753e+08	4.22016e+08	201951375	1.85107e+08	129578823	7.9878e+08	9.53371e+08	6.14197e+08	5.78097e+08	5.71978e+08	8.842e+08	3.01487e+08	2.26577e+08	3.85754e+08	3.22814e+08	2.27805e+08	5.50482e+08	1.7008e+08	1.54455e+08	2.80627e+07	8.63871e+06
Q92820	GGH	5.02085e+08	6.76637e+08	8.30213e+08	7.72197e+08	7.87468e+08	8.06047e+08	9.60256e+08	6.45238e+08	4.65742e+08	2.08209e+08	5.68716e+08	6.52817e+08	2.11692e+08	4.93463e+08	3.33353e+08	6.41528e+08	3.588e+08	4.73888e+08	6.90821e+08	3.49019e+08	4.00017e+08	8.54761e+08	4.40471e+08	7.74533e+08	1610709030	724845265	374765178	7.15952e+08	2.1863e+08	1.1221e+08	3.72359e+08	2.64687e+08	4.93685e+08	3.16419e+08	3.20061e+08	4.27224e+08	1231032984	1376459000	8.0492e+08	6.67086e+08	7.35072e+08	7.01632e+08	3.30218e+08	7.99507e+08	1.88116e+08	1.012e+08	1.7703e+07	1.0732e+07
P00742	F10	7251139451	8513248016	3257597848	2948080150	3959624296	2137970683	3470081207	3697236558	12524675747	6632858346	29206606791	9328558740	4423703982	26926178153	10247311516	26235985454	28363937336	24381455770	29132221946	31656647603	19133055332	25234152574	20234232937	9265652982	20357887891	24023837215	16540983250	26448423511	22602691826	13046769845	13038511895	7996258190	9183858689	22827030456	19157775428	10221383049	11271078406	25480778806	14937443130	5381150882	36728959398	10232980921	4324633351	17105188790	1335720364	1090321506	5.33523e+08	9.99405e+07
P35908	KRT2	NA	NA	NA	NA	3.14741e+07	145717220	158768624	154266400	73280608	38155000	95590032	17663172	11927704	9678691	82714056	57987232	75730600	42701472	46260560	33358128	11162876	4.60526e+06	NA	17277912	16497678	16406675	35041788	28937660	30046322	62233660	62743660	21008200	29291595	20509364	10081999	2.01173e+07	42498964	24260188	10162389	14758076	12487254	26979538	15828385	2.89301e+07	NA	3.32805e+06	NA	696116
Q10471	GALNT2	40691213	1.88815e+06	2.00201e+06	9.04438e+06	NA	NA	6.70922e+06	NA	24113027	1.5628e+07	9465698	19915324	1.21151e+07	NA	1.3099e+07	1.09493e+07	12712774	11833022	2.99375e+07	2.72636e+07	17672547	2.50232e+07	3.2041e+07	15964100	3.46457e+07	12848606	16050013	7.86997e+06	1.48234e+07	8.57891e+06	1.9107e+07	7.25658e+07	11516850	33569576	16781655	7.87327e+06	10748040	44744160	12370289	2.0136e+07	3.1572e+07	6.54224e+07	52806422	82029920	NA	NA	2.26074e+06	1.08889e+06
O94985	CLSTN1	2.2988e+07	NA	10019490	19297729	4.59064e+07	10589384	3.10112e+07	NA	8.14293e+07	1.30874e+07	4.81935e+07	54986272	1.74264e+06	50771099	42586031	7.50793e+07	28601312	4.97117e+07	1.94661e+07	98320490	6.16088e+07	4.4987e+07	3.26221e+07	112462593	80833196	78409981	5.65494e+07	6.45439e+07	6.69632e+07	5.79349e+07	2.82207e+07	2.95709e+07	5.22775e+07	6.41464e+07	120843932	3.75695e+07	4.65062e+07	35305896	6.22557e+07	3.03591e+07	48827852	7.80746e+07	3.1694e+07	1.00162e+08	2.38683e+07	5438622	2.53167e+06	3.97268e+06
P01876	IGHA1	5.37671e+07	49328275	1.05361e+08	36824026	80457769	6.61702e+07	36557142	39993703	2.38533e+08	1.35238e+08	241601143	2.24685e+08	84470345	201257074	3.95136e+08	609462751	672950646	583279490	490921161	1045898001	10082648237	10311413845	10487645409	14604202908	14852991896	15809331311	14385918479	18222240035	19254746728	2274726851	2315111250	1566695166	1135300852	1845120997	1409055104	54781299	7.98208e+07	1.22604e+08	991362407	5.38997e+08	1001379057	3657597332	1655119103	3516479095	1.53203e+07	2.31632e+07	8.11486e+06	331492
Q9H4G4	GLIPR2	1.40134e+08	3.60877e+07	46875084	136876095	1.21455e+08	72595159	1219504393	9.37114e+07	NA	8.25132e+06	5.39646e+06	NA	1.98784e+07	5.03276e+06	2.39113e+06	3.3195e+06	6.59642e+06	33824.6	9143742	2.42899e+06	2.16969e+07	7.95713e+06	1.47014e+07	481340	3.3825e+06	1.69543e+06	3.79972e+07	1.76392e+07	5.25594e+06	1.1577e+07	5.64849e+06	3.11772e+06	185819	7.74258e+06	1.26132e+07	454345	536730	713615	6.15247e+06	1.01693e+07	3.89402e+06	3.28715e+06	1.26291e+07	2.18358e+07	2.77365e+07	2.77294e+07	1.73436e+07	1.1869e+07
Q92520	FAM3C	NA	NA	NA	NA	25459497	7835566	11169799	7.0943e+06	7645893	4.65033e+06	13971421	9425423	6516303	9974367	15927357	12121730	12853277	16026370	29861475	19353656	14235552	5.82265e+06	6.19072e+06	15807883	20365912	21346582	7.80037e+06	1.18782e+07	12412340	8361073	4945502	2.19477e+07	17534716	19894090	9757333	NA	NA	NA	NA	5.28533e+06	9008831	17128928	16189850	21864604	NA	1.82753e+06	518553	NA
Q9NQ79	CRTAC1	3.00058e+08	5.85004e+08	3.08865e+08	4.65099e+08	5.45442e+08	6.27533e+08	7.05952e+08	584149443	1123565036	4.64333e+08	1195584992	1206412981	4.95358e+08	1313219794	1204734005	1497865055	1233358746	1052960099	1318630904	1181145830	1006132885	1004644248	8.40437e+08	1493357771	1715953517	1375114150	1187468902	9.01342e+08	9.13402e+08	7.13779e+08	5.9445e+08	6.38972e+08	8.97658e+08	8.40203e+08	6.39888e+08	1433598060	9.35145e+08	1105917687	1004979521	6.41149e+08	8.84089e+08	1803980443	8.45679e+08	1492309957	1.27862e+08	1.87088e+08	6.2021e+07	2.85007e+07
P40189	IL6ST	5.2675e+07	1.5217e+08	1.01441e+08	8.08119e+07	2.93194e+07	7.16739e+07	1.08786e+08	6.24387e+07	1.66705e+08	5.44009e+07	2.55278e+08	1.40756e+08	8.7063e+07	2.43234e+08	6.65768e+08	2.43999e+08	2.39502e+08	1.91561e+08	1.97376e+08	2.46667e+08	4.02155e+08	1.62121e+08	1.59164e+08	5.59036e+08	2.18417e+08	728261233	1.96283e+08	2.32085e+08	3.9552e+08	1.57538e+08	1.12187e+08	8.72579e+07	4.57031e+08	2.12767e+08	5.33375e+08	4.61633e+08	2.57621e+08	2.24086e+08	2.82299e+08	1.81126e+08	5.7849e+08	2.53541e+08	147288179	8.21439e+08	8.93477e+07	4.95176e+07	1.07938e+07	8.62936e+06
Q92823-5	NRCAM	NA	NA	NA	NA	NA	NA	NA	NA	NA	NA	1.127e+06	NA	NA	2391577	4.98407e+06	5345429	12327183	4.95934e+06	NA	7.01943e+06	NA	8686780	1.12753e+07	2.36964e+07	NA	2.81437e+07	NA	NA	491700	5.5585e+06	NA	1.93298e+06	NA	NA	2027784	NA	NA	NA	NA	NA	1.96772e+06	NA	NA	NA	NA	NA	NA	NA
Q96PD5-2	PGLYRP2	40251536380	38198905564	61096941230	35417806993	36292629145	33539034872	44898485911	36451538160	18385534534	13483244395	25984011172	23777250479	12159555984	23315856681	19544869275	20862031210	14589423291	15811332402	24225136549	20023323393	16489636482	14492129001	14433300204	29997552871	22276874892	20540761919	26987350376	20781177429	19773653737	9056413422	38231067646	3792007687	21652446007	21679176651	16155355462	38109624822	38946660270	41629257502	25790220405	16467452056	29477843064	39534764143	30185772443	49166052357	6395230258	4851086823	1205241695	6.79839e+08
P31946	YWHAB	NA	2.20307e+06	NA	3.90226e+06	NA	9166569	3.08872e+06	3.93515e+06	7.12374e+06	1.65063e+07	836395	8183605	2.66348e+07	5941907	1.2392e+06	NA	20083334	2.57803e+06	NA	2.05116e+07	3.20559e+06	NA	NA	18199090	NA	12267526	9.45947e+06	3.87224e+06	1.38613e+07	NA	2.54697e+06	NA	8689950	12064574	8.73911e+06	1.75395e+07	NA	NA	4.70613e+06	3.76941e+06	6.39758e+06	1.13361e+07	1.12768e+07	8890486	3.87517e+06	NA	NA	NA
P11226	MBL2	1624897690	7.19384e+08	9.20632e+08	7.7052e+08	629023765	1182216362	7.11178e+08	829253767	1316966061	7.57109e+08	1515676536	1286729111	7.12786e+08	1291232332	7.09234e+08	1062710850	1022719228	1237893189	1455557085	1482935273	1677142697	1466954233	1340154355	2321770972	2449498081	2149442935	2398581713	2061780164	2179817128	9.87344e+08	1184688173	4.53858e+08	5.68059e+08	6.84752e+08	3.33411e+08	5.88267e+08	7.50901e+08	6.89266e+08	4.89701e+08	6.34668e+08	6.07574e+08	5.82528e+08	6.02497e+08	3.52102e+08	2.28164e+08	3904700321	1.37897e+08	9.75881e+08
P18206	VCL	1.78219e+08	2089213301	4.03118e+08	2.51435e+08	8.99936e+08	1947923592	4.68171e+08	3.63036e+08	2.51576e+08	1.12836e+08	2.90588e+08	251906526	1.36808e+08	2.81551e+08	2.07313e+08	2.00879e+08	3.79951e+08	2.61752e+08	2.48579e+08	2.77293e+08	5.80828e+08	5.65788e+08	553256898	2.67401e+08	3.25839e+08	4.13294e+08	8.17773e+08	7.9375e+08	831647874	5.22737e+08	6.03048e+08	3.63077e+08	7.30917e+08	7.73598e+08	6.46474e+08	3.0498e+08	2.73364e+08	398685226	3.20287e+08	163562390	4.52533e+08	3.86973e+08	2.39157e+08	3.73428e+08	6.76049e+07	73654591	3.88024e+07	21519298
P24592	IGFBP6	6.54657e+07	1.80256e+08	107036110	177950680	1.666e+08	240240676	232205039	2.53835e+08	3.40521e+08	122559317	507834240	4.24099e+08	8.78893e+07	647553885	3.57394e+08	4.58076e+08	5.09349e+08	4.51719e+08	362806283	5.14208e+08	4.75197e+08	377419639	4.0012e+08	301517548	3.01444e+08	433098238	2.98796e+08	4.29978e+08	4.40949e+08	233547509	2.51354e+08	1.60322e+08	2.09742e+08	2.92147e+08	243759547	406698945	210396979	622282342	295994035	84490068	3.86387e+08	1.91968e+08	7.81797e+07	300878310	2.52597e+07	1.40214e+07	1.07767e+07	7.82978e+06
P18669	PGAM1	947034	9052977	NA	44264031	20612208	28587828	18001484	33442746	5.24983e+07	3.4161e+07	9.58285e+07	3.51735e+07	3.53538e+07	4.79795e+07	5.3669e+07	6.51775e+07	4.02981e+07	27188750	88185030	5.42857e+07	6.70507e+07	4.52774e+07	5.03303e+08	7.68751e+07	7.74772e+07	1204351271	3.7485e+07	3.07695e+07	3.43357e+07	20511124	1.55846e+07	4.22263e+07	4.85674e+07	68137094	2.68834e+07	1.08818e+08	71043052	8.50741e+07	3.27983e+07	2.84895e+07	7.9464e+07	7.57577e+07	2.34028e+07	6.57246e+07	NA	46661827	37914820	2.52047e+06
P08697	SERPINF2	28589737904	37167682242	75034699872	61729194581	42857896418	49970308395	50456777036	55504725745	44145225013	21249784295	53156016333	45995925147	22934806721	53462804100	36770586191	36933298282	45766769892	35425807795	38388296773	47861896263	46780533630	54487026461	58062843813	49423926482	50209845560	53700310193	63198280740	61407184424	72159167865	27677217525	32184798981	21021816315	27716185223	33061910457	25369128769	56760149276	52641854870	84155405369	54948636639	36002190797	80148945037	47715118576	27575529535	62296463877	18031477431	15912914509	4017752637	1760282208
P04066	FUCA1	1.27512e+08	30885406	4.6458e+07	14775018	52294429	3.99012e+07	6.88779e+07	115827349	1.81002e+08	7.2925e+07	2.27885e+08	1.80613e+08	7.95116e+07	4.00316e+08	1.23433e+08	1.95949e+08	3.79525e+08	1.61163e+08	2.32961e+08	3.24062e+08	2.01271e+08	2.92024e+08	1.33481e+08	264576219	4.88125e+08	3.93381e+08	2.26017e+08	2.40106e+08	2.93529e+08	5.83652e+08	3.16443e+08	67664385	2.88743e+08	1.9816e+08	1.305e+08	216205728	1.57799e+08	218285954	2.52325e+08	1.84014e+08	2.91069e+08	2.46539e+08	211994171	5.39515e+08	4.31413e+06	4.66659e+07	7.20634e+06	1.99901e+06
Q96IY4	CPB2	1827644136	3027601903	4499947999	4147880956	3600704551	3571602826	4803833957	6412430902	2348955251	1052537651	3390914925	3086073769	1301196751	4187339199	1698453975	6825976439	6574591338	4737704561	4173625997	5875035468	2265282005	4102185150	4325514753	3689030830	4630665624	6143148019	2272153140	4585251690	7151340503	3314595257	2603764880	1450652952	1417513660	3393766376	2524462707	2532536890	2328603265	4892948364	2904012240	1535322814	5478515678	3536368097	2140587532	5016594831	9.109e+08	7.37344e+08	2.58618e+08	7.67857e+07
P09486	SPARC	7.8059e+07	489106214	3.10763e+08	257426700	4.86953e+08	3.11295e+08	415816831	428417613	1325300001	2.93844e+08	1368063516	1169306751	3.35622e+08	9.87203e+08	8.08864e+08	3.31038e+08	7.05675e+08	9.86904e+08	4.94347e+08	886245472	2.13371e+08	2.24193e+08	9.34965e+07	1618914319	1116926204	1278868807	185750587	2.55596e+08	1.14611e+08	1.73942e+08	1.01811e+08	7.94939e+07	2755067910	1325194287	1633788642	5.21885e+07	1.07393e+08	3.14419e+08	1.22317e+08	1.3385e+08	4.41471e+07	3104290853	2197794866	3425421296	2.80054e+08	213352121	1.81491e+07	6.56796e+06
Q7Z398	ZNF550	NA	NA	NA	NA	NA	NA	NA	NA	2.26536e+07	6.40273e+06	3.32896e+06	17464619	1.90855e+06	1.33011e+07	4.57327e+06	2.70885e+06	6318053	1.63272e+06	1.58396e+06	3.81098e+06	12709606	15986175	7.34921e+06	15829866	7255036	4.31474e+06	3.3429e+06	5.06976e+06	1.99087e+06	NA	2.81653e+06	6612499	1.00711e+07	4.36586e+06	1.38826e+06	2.34708e+07	3.16076e+07	23037614	40180516	9716610	8.92953e+06	18541460	4981704	1.87452e+07	5220594	NA	3.8557e+06	NA
Q9Y5Y7	LYVE1	3.34428e+08	4.35802e+08	2.52791e+08	1.10239e+08	7.94457e+07	79314715	8.40769e+06	25373264	6.853e+06	2.09838e+06	1.02537e+07	6.25548e+06	98094.2	2.51354e+07	2.55245e+06	6.99082e+06	1.30708e+07	203927	247549	1.12742e+07	2.50941e+06	4.52401e+07	2.31969e+06	9.03001e+06	6.3937e+06	3.18239e+07	405887	6.86681e+06	306498	5.71237e+06	1.04067e+07	1.06014e+07	3.30749e+07	3.1119e+07	1.17909e+07	1.73032e+07	3.46652e+07	3.72643e+07	5.30917e+07	1.61074e+07	77908595	5.13172e+07	1.32664e+07	7.03366e+07	1.46915e+07	6.0905e+06	1.30353e+07	2.38906e+06
O00533-2	CHL1	6.65801e+08	1111464451	2020255454	786113454	2585422851	9.33416e+08	7062321514	5.03267e+08	6.36213e+08	4.89356e+08	7.0818e+08	7.26748e+08	4.39835e+08	6.60162e+08	5.86467e+08	1033974538	1204440073	8.01237e+08	9.3064e+08	9.26542e+08	5.65391e+08	7.27041e+08	9.7403e+08	7.47213e+08	1089012550	9.71417e+08	746470394	9.76174e+08	1070178034	6.47133e+08	6.87358e+08	3.18795e+08	4.73159e+08	9.53181e+08	4.4079e+08	7.42823e+08	1094510060	8.07504e+08	5.18815e+08	4.71649e+08	5.83796e+08	7.41353e+08	6.81607e+08	7.78165e+08	1.7371e+08	1.85562e+08	4.38708e+07	9.60957e+06
P01861	IGHG4	NA	26693312	NA	27917992	4.95965e+06	5858085	13766994	14051041	NA	NA	NA	NA	3.63994e+06	NA	NA	10188952	NA	NA	5.39414e+06	NA	NA	NA	NA	16049360	18066122	14055882	NA	21354570	NA	NA	10529321	135917840	NA	NA	13227739	NA	NA	NA	NA	NA	NA	NA	NA	NA	NA	NA	NA	NA
Q96KN2	CNDP1	2004151520	3901972787	4338968974	4206017534	4992222534	5438368139	4060254976	4099403323	3826804759	1304600435	4628017024	2980118796	8.70425e+08	3635598057	2363694309	3100286668	3083920513	3130864625	4047560171	3493372101	1010592935	1641852533	1070035524	4806266860	4917932331	4362037697	2326430741	2173534746	2091190005	1501656620	9.98881e+08	7.564e+08	4054959726	3254323744	2805640405	3974126554	3576780516	5222355914	5164834721	2893782578	6224714351	5652222391	2780113194	7016621588	1075112681	1012595102	3.33993e+08	5.18594e+07
P05451	REG1A	NA	NA	NA	NA	NA	NA	NA	NA	22992136	18562364	46592966	40450784	10803159	44470463	17152282	28575596	34357408	43687304	38091108	46620672	29429690	42223896	30064472	65398584	49993676	61674184	28183108	30511228	34971280	18595502	20962988	12431301	21009692	31487036	17824880	51371740	4.22213e+07	44368468	24233324	15565546	39217436	28304458	9267476	40517064	NA	NA	NA	NA
P55058	PLTP	4.62977e+07	1.09491e+08	76311278	1.15259e+08	165552960	2.03062e+08	2.48819e+08	8.53027e+07	2.11639e+08	1.46335e+08	248952063	2.9188e+08	101942587	2.64179e+08	2.42247e+08	2.20864e+08	2.91172e+08	3.00253e+08	3.34295e+08	3.51029e+08	2.11029e+08	2.49256e+08	3.27554e+08	4.163e+08	5.12736e+08	3.77855e+08	3.50804e+08	3.25056e+08	3.34373e+08	2.4408e+08	1.329e+08	1.4427e+08	7.93193e+08	5.64064e+08	3.61636e+08	8.65332e+08	8.30373e+08	8.72072e+08	7.38574e+08	4.14573e+08	7.49975e+08	8.94113e+08	5.81635e+08	1148805978	2.75828e+07	1.10782e+07	5.82262e+06	3.21506e+06
O75882	ATRN	6070644509	5246813740	2896092720	2173465746	2403777325	2588505414	2525330528	2586546278	3580217300	1376463518	4245627092	3944472065	1793062453	4151320270	2631864463	3638234709	3900797772	3410078554	3598173442	3803155447	4548273659	4370841260	3658329877	4564200369	5761961015	5022892498	4312472451	5902819225	5558331306	2108911989	2395372288	1345649024	3700838667	4578177366	3183771460	3675804474	3400479723	4399958695	4761208673	3639176986	5784343075	5624104549	3464147909	6159162371	6.32383e+08	5.95082e+08	378378820	1.68127e+08
P04745	AMY1A	NA	NA	2.09077e+06	3.69087e+06	3.85039e+06	2331165	7858802	5.42376e+06	12705299	NA	16627599	14413879	3.31928e+06	26207474	10156268	14220008	16606288	19319674	28640230	32639218	1.90443e+06	NA	3.189e+06	NA	NA	6306316	NA	NA	3.78005e+06	3.34449e+06	NA	2.68526e+06	NA	5233362	4708087	NA	6184173	1.40923e+07	NA	5.98012e+06	8.24325e+06	7.04613e+06	NA	NA	NA	NA	NA	NA
Q9NRB3	CHST12	NA	NA	NA	NA	NA	2.96649e+06	4636302	NA	1.90181e+06	2.29964e+06	10071638	2.36272e+06	4428126	9.32738e+06	1999944	3297902	7060204	2.35246e+06	1.24273e+06	5.85773e+06	NA	906072	NA	NA	2.94796e+06	NA	2.28303e+06	2639431	1.70078e+06	NA	952732	NA	3.85032e+06	4279230	3407337	18509190	3.30651e+06	13784216	NA	5684727	6564124	7415323	4.0794e+06	7.75627e+06	NA	NA	NA	NA
P19320	VCAM1	3.80918e+08	5.30602e+08	5.46162e+08	4.91009e+08	3.21249e+08	4.32262e+08	2.91252e+08	3.47183e+08	4.39183e+08	2.65194e+08	3.99125e+08	527593578	356000196	2.6391e+08	5.19077e+08	2.50178e+08	2.45254e+08	5.28622e+08	551124731	6.28335e+08	4.42304e+08	522924663	3.05647e+08	8.00399e+08	897821900	7.69753e+08	8.48708e+08	6.54419e+08	535736333	2.24878e+08	2.24561e+08	1.29565e+08	1079798899	1003068049	3.84244e+08	1115307009	1114404840	1516424125	7.59468e+08	7.44677e+08	1282393270	1068551238	9.08836e+08	9.17734e+08	1.51499e+08	1.04935e+08	8.32467e+07	4.46795e+07
P02768	ALB	3060222029	3546242818	7674810068	4395349269	3144549799	2571477592	2098863633	1428953823	13763340551	10946967415	2626785015	12279524505	7366571268	3293548937	4279503577	3604297773	2814882288	6960574156	7488446555	2743295165	3665980332	3637770232	2568611265	11873749765	7797277464	2467911571	3780070029	3317367631	3856436371	2066484836	2136062525	1368846208	18835577229	19205559266	4045522613	8076605841	7557785706	6318485478	7657414887	5212733017	6996429670	23616230773	16735293073	6667882585	824007758	4.79515e+08	1215901874	2.13818e+08
P36980	CFHR2	416975710	586474635	420953808	235023636	378714086	298850002	3.59113e+08	2.64084e+08	1271899596	6.06928e+08	1103349841	1235629998	299803882	1214483751	7.27236e+08	869945349	9.62056e+08	7.19458e+08	8.16507e+08	8.51301e+08	1795565995	1925174414	1450995303	2258941732	2560467973	1941062451	2505314159	2465281448	2215320052	9.34943e+08	8.62775e+08	6.27432e+08	792100312	1074442739	407029402	1396387769	1648762968	1719973716	1514596185	6.41717e+08	1192490283	1131926042	3.71691e+08	1206364803	89077886	1.0913e+08	4.35341e+07	1.62925e+07
P06727	APOA4	69753771618	61065956076	63268627673	51251617450	49751926129	50498826765	60872883614	60716896513	46218689779	27000748787	38541348069	57989179411	23022523663	59570015645	62389856912	62250930375	79495328960	50329451623	48158130673	65629898396	31459097747	28950805142	24282915061	39623908928	36817360510	36541042205	37226578986	34599541292	32218109456	24942561804	34372353187	16930609783	11375767077	24142465688	16391144474	42709539617	40935048134	51186940412	44583536908	31913107543	42554953665	26373199991	20586503892	38364296776	13014593999	14561139805	19275676412	1647339760
P04070-2	PROC	1201760458	7.7607e+08	919454505	8.72327e+08	1274990306	1175187816	1675909980	1137615373	2063098889	1362946385	3710212021	2286823150	1350389046	3516831976	1494129151	2275677845	2226456616	1851751182	2729780225	2344374708	1688950201	2073040514	2058111568	3510288523	3584730097	3360376804	2381322597	2375163229	2966410295	1445833187	1108858795	5.19953e+08	1831075061	1980937331	1821165346	2149843717	2517642946	4101146344	2201063657	1890110601	3166902600	2718167774	2132076693	3748638728	609376300	4.36983e+08	4.45723e+08	2.65365e+07
Q8IZF2	ADGRF5	1.36938e+08	145668833	48068494	1.65386e+08	4.77966e+07	396021356	210483211	65011399	3.06458e+07	3.66463e+07	7.28816e+07	6.63428e+07	3.38708e+07	6.66685e+07	2.55918e+07	6.63085e+07	6.88373e+07	3.34357e+07	7.17509e+07	6.98072e+07	7.97617e+07	3.88094e+07	5.82863e+07	42279705	3.0033e+07	1.19583e+08	3.525e+07	8.23435e+07	1.23172e+08	2.28134e+07	2.99247e+07	3.01033e+07	5.79691e+07	79540080	1.08908e+08	128024832	8.06111e+07	2.38439e+08	98099052	78715764	1.53989e+08	107211732	6.05412e+07	158835844	13960376	1.95398e+07	7.99512e+06	549981
O14498	ISLR	2.05726e+08	2.18941e+08	282927396	130873863	8.54436e+07	9.09528e+07	69514729	5.97112e+07	28063102	6602311	48718060	22844948	9229076	38075508	33015168	3.32502e+07	46888140	30794526	39795588	44893524	33488415	28275724	18481928	37332120	45509588	44423316	38870508	43240900	33322492	27782352	30090430	1.70405e+07	8.0137e+07	52326438	1.38252e+08	19465386	27831326	54094004	53826610	27489487	83977154	67703901	23477433	114703604	1.07112e+07	21169971	1.68651e+06	491364
P08185	SERPINA6	1718501589	1905587391	4312273086	2716050669	3614878015	1600437166	3421934050	2413096632	4134949935	1473714880	3984970194	3243008053	1344915482	3254387096	3181641601	3872683368	3885930761	3190659446	3180839289	4127890383	3998093512	3716504674	2985300679	5241035818	5124894836	4114413623	4273753502	4341451828	4511487753	2269069154	1553015985	1116676723	11016312876	11252238145	10742500178	4986081823	4491882871	5080003529	16151876699	11680005258	16825794694	19876361293	11847133381	24240887598	1230287162	7.47242e+08	1.87555e+08	1.78897e+08
P04196	HRG	30566751765	44352342690	63875823705	48130477290	66267669336	55197048273	82266173947	54791976104	103000000000	51350824726	120000000000	101000000000	48401319433	113000000000	88627380018	113000000000	101000000000	95710282590	110000000000	100000000000	82825796317	99794615197	91851044630	124000000000	131000000000	110000000000	125000000000	118000000000	122000000000	51039363102	47012887561	26454548255	94369075508	102000000000	57463654318	150000000000	128000000000	163000000000	136000000000	101000000000	165000000000	170000000000	105000000000	210000000000	11775863693	10330722632	2382505820	7.9162e+08
P00734	F2	75130040367	95230468873	140000000000	119000000000	143000000000	103000000000	115000000000	105000000000	32621755847	12494864875	39649195730	29811144232	7902530710	43576273692	24473813294	45309598207	42756015387	40007352119	39264758634	40879037506	61338596024	74758852720	73214179203	29315572906	42685779541	40976773896	79852557789	83930550551	80242986391	55013303468	45184232273	34429070641	65436144329	67089694288	66126503514	89284369707	75362003926	132000000000	107000000000	44198235095	140000000000	64243353329	14933414550	85537357874	46582278816	39279397308	17809875448	6434132700
P07737	PFN1	3.38701e+08	194681664	1.55404e+08	1.1788e+08	2.33597e+08	2.79456e+08	162473882	177850184	4.92103e+08	2.23222e+08	5.40929e+08	3.71586e+08	2.49425e+08	4.96893e+08	2.42367e+08	2.45782e+08	2.17714e+08	438279299	4.34201e+08	4.93883e+08	4.47778e+08	415612131	4.89627e+08	3.87981e+08	4.14619e+08	4.11759e+08	5.44196e+08	5.68467e+08	5.68776e+08	4.52975e+08	423202502	2.44203e+08	3260638845	3633396717	2113139825	2.93015e+08	1.97051e+08	2.47284e+08	2.0502e+08	2.01372e+08	2.41337e+08	4.70501e+08	3.76046e+08	6.24336e+08	1.38933e+08	1.32538e+08	2.69445e+08	1.45104e+08
Q8IUL8	CILP2	14812073	13395565	31414507	3.02827e+07	3.05896e+07	26992674	2.64063e+07	28364188	957784	377521	3.37555e+06	7.21337e+06	779132	6.14157e+06	459226	158445	4.56366e+06	NA	46255.1	4114363	3.79596e+06	1.85457e+06	8.30756e+06	1.21878e+07	1.28894e+07	1.00893e+07	4.79798e+06	6.13576e+06	2.80541e+06	NA	1.36104e+06	209343	6969942	11062063	30336497	1.5545e+07	1.21136e+07	1.56298e+07	1.22833e+07	7153987	15462079	18547828	8489956	19416110	484130	12175521	2.52851e+06	4.18513e+06
P30101	PDIA3	1.34072e+08	1.92156e+08	2.17547e+07	5.4511e+07	125715440	1.95698e+08	2.99255e+08	3.47255e+08	1.74615e+08	1.06442e+08	2.76092e+08	1.57738e+08	8.68909e+07	2.75792e+08	1.50377e+08	3.3014e+08	4.57574e+08	2.37072e+08	2.83831e+08	4.31149e+08	3.3429e+08	2.87603e+08	406584934	1.60235e+08	2.48944e+08	398716918	1.69013e+08	341279998	512903177	3.27942e+08	3.53247e+08	1.96075e+08	2.14708e+08	2.92573e+08	1.44444e+08	1.77337e+08	2.05676e+08	268749165	1.66993e+08	1.3999e+08	3.13396e+08	3.26059e+08	1.65555e+08	4.07476e+08	17328305	2.05942e+07	2.10401e+07	6.23539e+06
P33908	MAN1A1	2.41033e+08	3.60753e+08	4.77305e+08	4.27956e+08	647585310	8.77143e+08	648853801	6.92332e+08	8.49363e+08	4.43839e+08	8.87151e+08	7.31301e+08	4.39405e+08	8.15041e+08	749001402	742573174	8.13677e+08	6.43306e+08	7.20595e+08	787468407	6.96763e+08	7.87602e+08	6.8824e+08	8.1264e+08	8.27721e+08	7.57126e+08	748656034	6.49954e+08	7.17863e+08	3.64669e+08	3.70369e+08	2.53762e+08	4.6792e+08	7.22344e+08	3.71936e+08	1049067348	9.82337e+08	1326878823	8.6255e+08	7.22475e+08	1348452313	5.96774e+08	5.08469e+08	9.65772e+08	1.01407e+08	5.70254e+07	1.43104e+08	2.07625e+07
P23470	PTPRG	2.38702e+08	568819050	563635973	7.7959e+08	541295437	491140300	2.7227e+08	256488335	4.27095e+08	1.30641e+08	4.07782e+08	3.3806e+08	5.54008e+07	4.50238e+08	3.30758e+08	9.10819e+08	7.1343e+08	7.03482e+08	8.92906e+08	6.63697e+08	4.23345e+08	3.95535e+08	3.72083e+08	3.08889e+08	3.15546e+08	3.20126e+08	3.05742e+08	4.54195e+08	5.40385e+08	5.46981e+08	5.70908e+08	3.63305e+08	265272317	4.08156e+08	3.96709e+08	2.99936e+08	281405875	4.5143e+08	3.17275e+08	1.6805e+08	4.77196e+08	3.69686e+08	1.85326e+08	3.43851e+08	41875212	8.71543e+07	4.76414e+07	1.94242e+07
P01019	AGT	17163133141	42438297905	51441304975	42619471073	46527902547	47013089839	50054909966	40127866808	40727541701	23422504126	59505739892	43464691966	22308847718	68713611269	25986949743	41540594452	38218953611	39918934447	45439100761	44678170455	36278123449	37786800181	37752536391	36463290809	39720475210	50498137805	41452427503	43985290779	45984931993	31512641131	22430190448	14007530450	43146132507	50264958288	37844214681	47168502082	57563763008	69288381036	70065411027	38063803859	99880610305	68194126718	52251660620	102000000000	23407092037	16591536207	3630357685	1136622937
P00338-3	LDHA	NA	2919898	13335769	3.16388e+06	3.30943e+07	4.53768e+07	566529	NA	83953878	5.00737e+07	1.01569e+08	9.37491e+07	6.4584e+07	1.68829e+08	106232737	181565794	1.22204e+08	1.44715e+08	146818972	9.76049e+07	1.12634e+08	1.37641e+08	1.76701e+08	1.94417e+08	174289062	1.86032e+08	1.24784e+08	170639851	2.33801e+08	9.64034e+07	9.90721e+07	5.51894e+07	8.04549e+07	9.46559e+07	7.71265e+07	1.41282e+08	2.17811e+08	4.54308e+08	127714747	111677232	228272186	136318189	1.19353e+08	2.26799e+08	3.38914e+06	3.93246e+06	650737	667046
P0DOY2	IGLC2	140877544	2.46814e+07	11941028	19539329	51099510	31301686	46359220	28568556	8.23859e+07	6.20492e+06	2.3214e+07	7.32941e+07	5.98237e+06	8.38413e+07	3.76978e+07	6.56649e+08	752008887	555262800	5.23275e+08	8.14785e+08	796270105	1475348520	4521133761	3.29345e+08	284026012	4329316417	1.22696e+08	1704913194	6548184213	1531024024	1186794842	1158650669	6.53794e+07	3108031427	1983905788	8.20003e+06	2.91957e+06	9471554	68710984	1.24102e+07	1323471104	118747824	2.83365e+07	128120117	23702642	1.95306e+07	1.61835e+06	721772
Q9H8L6	MMRN2	3.50467e+06	112193472	90153248	128380264	3.45851e+06	26475332	NA	74287152	2674154977	3.13906e+07	2831449192	2670897104	2.70409e+08	3390320828	2322209469	1.2459e+08	3501048230	1963993697	61053770	3823821899	161312483	73101954	602298956	2357075152	4.08876e+08	57672896	1113313512	3.0292e+07	1845579230	4.33601e+06	NA	4.58842e+07	62314526	116193200	139125382	2617394163	2115083773	2647609841	1271465926	560495602	699018026	1.02951e+08	95750827	146443802	7.46677e+06	7.08715e+06	NA	NA
Q9BTY2	FUCA2	4.98888e+07	4.99431e+07	36790147	4.01354e+07	3.07047e+07	30833770	23780082	32857269	46260966	9.7397e+07	1.72169e+08	1.48218e+08	6.12481e+07	1.40707e+08	1.5123e+08	9.3757e+07	1.69636e+08	9.71684e+07	1.6429e+08	1.04605e+08	9.08647e+07	9.26695e+07	2.17675e+08	1.75707e+08	1.61948e+08	1.0998e+08	1.09555e+08	161866426	358542660	3.28898e+07	6.90723e+07	2.00353e+07	8.1707e+07	1.21098e+08	5.22981e+07	161215808	1.00962e+08	1.01339e+08	1.50871e+08	78249937	1.39963e+08	1.82616e+08	1.21643e+08	1.97294e+08	8.6997e+06	1.23712e+07	6.11007e+06	1.26222e+06
P15151	PVR	2.1366e+08	260682614	1.90092e+08	1.10963e+08	1.62011e+08	1.99997e+08	119887896	1.90908e+08	2.27861e+07	1.02574e+06	4.15308e+06	2.37077e+07	907006	1.88638e+07	1.60272e+07	2.97337e+06	1.95147e+07	5.01383e+06	1.90361e+06	5.8919e+06	4.96727e+06	4.80428e+06	3.41892e+06	1.98247e+07	1.2542e+07	9.87361e+06	5.9003e+06	7.71435e+06	2.56637e+06	3.76416e+06	114843255	1.43425e+07	1.4378e+07	6.88244e+06	1.1408e+06	9.23549e+06	9.17526e+06	1.1511e+07	3.15383e+07	1.11006e+06	8.60628e+06	3.54072e+07	1.24081e+06	1.7964e+07	1.13561e+08	6.69157e+07	2.85139e+07	4.03382e+07
P05160	F13B	1737345134	4454579130	4368124550	3212983935	5933535092	3542300497	4744857453	3454208550	7784436077	4615975211	8267117433	7448055205	3609370892	7037664291	5241126222	7193150322	6925150472	6935007301	6850832959	7900206968	7094137927	7109524437	7300549304	10240524290	10566119439	9281649437	8629667188	8239672076	14165992170	4558268344	4291834804	2661266344	10040751962	9074356435	5644344571	10016009247	10286971559	10216358968	6825886360	5682171306	7453922027	9526554707	7885913660	11160397908	2084882662	1676651479	1188729825	5.78489e+08
P49747	COMP	3.41634e+08	4.07942e+08	1108342492	1037778032	4.93891e+08	5.16857e+08	2.92218e+08	1.69994e+08	2.12511e+08	126405010	2.59204e+08	1.29735e+08	1.24388e+08	1.2956e+08	128339261	1.92405e+08	2.25486e+08	2.38036e+08	2.46375e+08	2.53826e+08	1.55603e+08	1.6814e+08	1.45015e+08	2.01355e+08	2.69392e+08	2.41541e+08	1.57305e+08	245264114	1.6395e+08	1.37899e+08	1.01764e+08	6.41841e+07	2.74913e+08	6.21793e+08	3.25552e+08	226895804	3.10771e+08	3.82421e+08	2.20736e+08	1.49507e+08	2.81767e+08	3.1706e+08	2.5254e+08	3.46526e+08	8.58883e+07	1.75985e+08	1.30806e+08	1.55703e+07
P00747	PLG	104000000000	117000000000	172000000000	144000000000	199000000000	165000000000	213000000000	206000000000	30251336788	11134586175	33789090341	30703446551	8371890764	41926470339	18468174176	33579406552	33864006880	34493523854	36008779701	38934792073	40518880763	48185578753	41733761078	37099165299	37494346037	45767465922	33487617845	47028352213	44501611047	28502552755	23666854577	17156888891	42429223152	101000000000	78334856986	62919429041	70928432201	78235462719	68902047883	50692286830	127000000000	60466220028	31677718989	76803946980	67075828405	63686689764	28949265257	5910717518
P35858-2	IGFALS	17189152122	22574131317	30743674150	26289807054	20148217166	21025619164	23452029379	17320823409	12845312262	6093998097	16583103075	12587718445	5043457725	12888261327	9947360848	13559611026	17338055948	12473378796	14557794101	17995663761	13186713049	13956758757	13202126674	14820212277	20877966035	19239612700	19142841460	19639639410	22730450779	10438807825	11042049431	6799077334	14158596606	15621568118	14677927287	14047269245	16912029789	22022154043	16497686965	11602714391	24230994293	17564441481	14166794672	27750470818	7319320366	5481233339	3173324167	7.35199e+08
Q6V0I7	FAT4	6989680	5343113	2.85574e+06	2.32005e+06	NA	NA	2513330	2.08904e+06	2.4972e+07	1.79405e+07	6.52821e+06	2.90912e+07	1.51487e+07	2.82156e+07	1.50109e+07	443311	1.63072e+06	8.64517e+06	16026945	4.80794e+06	14040404	1.6611e+07	9.3715e+06	19977383	1.5592e+07	1.0083e+07	1.22483e+07	3354147	3.88799e+06	2.77499e+06	2.14517e+06	293349	9.52964e+06	9.49923e+06	3.73913e+06	3.87314e+07	2.74401e+07	20390407	4.73659e+07	2.67242e+07	6.60218e+06	2.32827e+07	1.49984e+07	7.42117e+06	NA	NA	NA	NA
Q9UHG3	PCYOX1	59117259	2.15434e+08	2.81962e+08	2.92041e+08	171542796	1.85178e+08	1.96188e+08	1.63525e+08	6.25563e+08	3.31322e+08	5.73239e+08	5.5996e+08	2.48731e+08	5.77368e+08	4.09682e+08	530897648	5.81083e+08	6.45139e+08	5.57478e+08	7.10124e+08	2.19385e+08	2.51839e+08	3.3234e+08	8.78305e+08	9.53408e+08	9.86116e+08	298926897	3.37716e+08	3.45559e+08	361541154	2.81277e+08	462883711	4.59173e+08	603664890	5.63987e+08	5.42532e+08	6.59917e+08	723597548	4.84424e+08	4.0436e+08	6.92874e+08	8.68374e+08	8.46728e+08	1295034471	112862653	6.84032e+07	1.78989e+07	9.07373e+06
Q9BRF8	CPPED1	NA	NA	NA	NA	NA	NA	NA	NA	NA	NA	NA	NA	NA	NA	NA	NA	NA	NA	NA	NA	NA	NA	NA	NA	NA	NA	NA	NA	NA	NA	NA	NA	NA	NA	NA	NA	NA	NA	NA	NA	NA	NA	NA	NA	NA	NA	NA	NA
P00915	CA1	2652399906	3294902588	3952773778	4392836068	13542532695	16113083882	10083385419	8090600313	3968078736	897867690	4372112120	6154547780	2345030472	6693669565	1541303721	3008140124	3347558170	2145749025	2354298473	3824047994	2077682723	1866433668	2465738023	5335825027	5562403553	5007743649	1871684028	2030231103	2197916094	3553650299	1194411598	7.06561e+08	6.44245e+08	7.85826e+08	6.06165e+08	3914686247	3652505531	5549935030	3126305932	1922264142	4111297556	1369278217	6.73076e+08	1941006423	10684741548	4451666334	3904928746	1752404237
P11717	IGF2R	1.79034e+08	171215073	2.73658e+08	1.36928e+08	13712505	168392988	4.53294e+08	225401165	2.3736e+08	4.69564e+07	3.24438e+08	1.34773e+08	4.49805e+07	3.2124e+08	1.07756e+08	2.421e+08	368117997	2.53066e+08	3.20213e+08	3.33077e+08	1.7409e+08	2.84992e+08	2.59149e+08	2.48949e+08	3.32005e+08	361745027	2.09375e+08	3.45416e+08	4.92209e+08	1.97937e+08	1.40801e+08	8.87233e+07	1.6698e+08	2.26837e+08	2.15597e+08	1.3991e+08	1.55414e+08	393303417	1.46781e+08	1.11902e+08	3.46752e+08	2.57567e+08	6.26275e+07	3.23058e+08	1.57552e+08	1.03144e+08	8.05244e+07	1.13232e+07
Q9UBG0	MRC2	5.60345e+06	NA	26976792	1.19771e+07	6.87689e+06	23819919	99206491	2.95837e+06	67367819	2.94922e+07	6.58604e+07	74984298	2.31083e+07	63518555	43338783	2.72858e+07	2.7641e+07	52372272	7.1211e+07	39459600	43772252	46221390	46056592	92371366	59906396	44252208	98625537	64359208	51434988	28228574	2.7047e+07	12425478	6.03571e+07	97872682	3.48904e+07	105023346	56488536	79425607	81048187	65809575	84489603	134634268	72958395	8.94217e+07	2.05126e+06	1.52038e+07	5.14301e+06	986809
P61981	YWHAG	NA	NA	NA	NA	NA	NA	NA	NA	1.21849e+07	2.0265e+07	1.71521e+07	1.42074e+07	20521490	3.01923e+07	13014749	1.52634e+07	1.26876e+06	3.9782e+06	1309664	982948	1.68172e+07	2.7742e+07	1.83386e+07	2.15754e+07	23793486	22080167	2.25233e+07	33529493	1.93635e+07	11996978	7347970	5832706	2.21426e+07	1.15589e+07	2.90167e+06	8682098	10340918	1.31875e+07	1.33048e+06	1225953	4852520	3.06872e+06	4.4156e+06	6155677	NA	NA	240622	NA
P11021	HSPA5	3.02128e+08	2.92155e+08	3.54806e+08	3.36923e+08	4.63423e+08	322159407	446648512	3.26719e+08	888861126	2.88877e+08	9.06889e+08	7.52909e+08	2.41569e+08	6.30581e+08	5.78078e+08	4.8348e+08	7.25821e+08	6.89595e+08	6.13372e+08	6.66613e+08	606720151	7.07075e+08	7.54529e+08	8.28952e+08	9.38253e+08	8.05691e+08	6.30329e+08	7.51118e+08	7.75328e+08	5.2633e+08	6.04095e+08	2.50114e+08	660084282	9.18858e+08	4.3853e+08	7.2617e+08	6.55181e+08	6.7981e+08	5.30059e+08	4.39852e+08	5.38068e+08	723264690	5.96542e+08	8.37703e+08	1.22265e+08	6.18593e+07	1.70768e+08	2.09342e+07
P13473-3	LAMP2	1.13836e+08	4.25224e+08	297527291	602285362	439119008	460700804	401909862	347055172	107600576	39705235	1.58132e+08	1.28986e+08	21166882	128209439	6.81344e+07	41416656	1.35746e+08	1.14327e+08	116283369	1.39539e+08	9.46077e+07	1.04479e+08	1.28074e+08	2.45166e+08	137208027	268146241	1.34848e+08	1.10215e+08	2.02738e+08	5.51611e+07	6.3528e+07	3.91663e+07	8.86122e+07	7.31647e+07	7.4563e+07	1.43014e+08	9.17064e+07	2.54337e+08	1.09467e+08	1.25802e+08	2.99762e+08	1.86279e+08	1.30142e+08	2.71257e+08	5.12788e+07	4.01425e+07	2.26897e+07	4.04414e+06
O43493	TGOLN2	NA	NA	NA	30419.4	NA	NA	NA	NA	2.58837e+06	NA	NA	2357595	NA	121259	1.5926e+06	NA	NA	NA	NA	NA	565578	NA	NA	288921	NA	NA	NA	NA	NA	NA	NA	434571	1.36313e+06	NA	NA	266459	NA	NA	1.66845e+06	179569	NA	1.37553e+06	67940.3	155258	NA	NA	NA	98848.4
P02751-10	FN1	NA	27264342	NA	NA	NA	62765460	2.72875e+07	24829202	405763106	3.82245e+08	340910499	426054430	3.09604e+08	362323534	425562680	580497170	3.15704e+08	7.2532e+08	664433042	611106546	1023138493	2094526557	1646735740	731673358	890262619	656861544	4.47727e+08	563149030	478693030	1487724930	1468340434	8.75015e+08	3028987351	2277498327	1715331138	8478866770	7312983086	7929790612	1730346866	1046118639	1446209647	2874038384	1659758145	2552357136	NA	NA	NA	NA
P22455	FGFR4	NA	NA	NA	5.41562e+06	NA	7.36513e+06	6086543	4.77801e+06	24329150	1.74672e+07	46511886	16958542	1.1963e+07	36018758	18600192	33938681	37435413	16188043	37271984	43146532	7028938	7.1232e+06	4.32595e+06	NA	28467085	NA	1.65347e+07	5.37512e+06	33804221	NA	22435570	NA	NA	NA	3207090	4.50451e+06	NA	14785731	NA	NA	NA	NA	NA	NA	NA	772608	NA	NA
Q8WZ75	ROBO4	1.51606e+07	NA	71157340	7.91067e+06	1.35717e+08	97324409	8.92525e+07	58012642	303902129	187676714	242933270	451657302	245997981	316934712	284236176	2.17141e+08	240326473	220356247	189751535	148793522	74240463	47878666	51360014	198937923	169036310	130398060	125701448	129072403	131531069	2.47916e+06	11253143	1.52785e+07	21187596	16032441	4.22777e+07	15024996	47521410	30220024	15467099	16589657	16951382	40769158	2.80374e+07	18547720	1.41411e+07	1.46771e+07	2.81876e+06	NA
P12318	FCGR2A	8669211	49776733	83923416	1.23447e+08	9.80115e+07	7.69848e+06	1.87743e+08	2.51254e+08	1.87263e+07	7.21086e+06	8.05416e+06	3.19349e+06	1.36853e+07	1.94554e+07	3.69119e+07	239103	2.29948e+07	4.10728e+06	33400161	1.91757e+07	1.20623e+06	8707449	3.04819e+06	1.24815e+07	4.23385e+07	5.17761e+07	1.17212e+07	1.05337e+07	110348	1.94717e+07	6113593	7.98786e+06	2.32197e+07	1531440723	84367809	3.21951e+06	7.82942e+06	102847853	8.97583e+08	1009616824	1222548332	6.99268e+08	1.78123e+08	1172162215	36947856	NA	4.31501e+06	NA
P01833	PIGR	NA	11972740	2.56235e+07	9791934	11780295	NA	NA	NA	NA	5.07036e+06	914158	995816	146997	NA	800379	1.2046e+07	8548591	NA	6.16869e+06	NA	NA	NA	1.43313e+07	NA	17981304	16972962	1.77046e+06	NA	NA	2.79146e+06	5.65791e+06	NA	4.47566e+06	9832176	NA	NA	19538142	17310002	NA	1.68871e+07	NA	1.15325e+07	13554239	NA	NA	5083703	927814	NA
Q16706	MAN2A1	1.06019e+08	7.36517e+07	154347631	143531146	1.4191e+08	1.40006e+08	4.52894e+08	453067496	3.58403e+08	1.28678e+08	412558449	3.50224e+08	158347978	5.1003e+08	2.635e+08	4.70984e+08	3.10241e+08	443367371	3.84409e+08	3.63329e+08	3.39634e+08	4.24767e+08	4.58872e+08	3.47501e+08	2.97274e+08	3.89047e+08	4.58686e+08	4.37896e+08	4.62093e+08	3.20724e+08	1.93779e+08	7.66603e+07	1.00185e+08	2.09778e+08	2.04704e+08	262527884	2.90126e+08	3.73885e+08	1.41799e+08	9.99266e+07	1.56366e+08	1.89669e+08	1.36441e+08	2.16893e+08	8.52425e+06	2.23075e+07	2.88533e+07	7.87918e+06
P03950	ANG	2.9735e+08	503251951	376083747	224522874	141778164	1.3248e+08	4.84744e+07	56918455	5.15232e+08	9.41808e+07	5.5575e+08	4.49487e+08	7.08887e+07	4.91997e+08	313636019	4.6765e+08	6.99587e+07	3.67113e+08	401868044	7.92978e+07	3.77515e+08	4.76045e+08	9.37912e+07	336333623	3.03648e+08	2.09262e+07	4.66314e+08	3.80344e+08	8.45472e+07	1.88134e+08	2.01938e+08	129270762	3.33349e+08	3.83469e+08	2.78829e+08	5.20876e+08	4.40618e+08	8.17985e+08	6.16563e+08	2.70873e+08	1.41627e+08	4.04696e+08	9.56527e+07	6.22214e+08	3.40532e+07	2.23181e+07	3.68771e+07	5.99989e+06
Q9UK55	SERPINA10	1193569935	2728041014	3812461226	3804769913	3034889397	2622399402	3817273990	3010605058	2784613526	2156837319	4435454017	2901153490	1810979399	3767265245	3463381469	4058262687	3818739087	2999266409	3522644078	3462957829	3208449453	3072715028	3501452420	6004581249	6532038572	4637312942	4220581625	4486187795	6089298569	2207139033	1822642406	1231403443	2941247543	3163482957	2858846600	6149561110	5611113392	6672656183	6727394058	4281357450	6673339552	6679006342	3906963580	7983894899	1028348096	7.18268e+08	9.40082e+07	4.96211e+07
P01042-3	KNG1	4685292504	6311115493	12521036787	9038822983	16324746466	26196390871	28520807637	25752813750	5.07974e+08	7.40964e+07	3.98758e+08	3.58403e+08	2.47582e+07	2.33095e+08	4.37676e+08	2.09211e+08	3.95513e+08	2.40871e+08	2.77532e+08	2.15217e+08	2.35937e+08	2.25459e+08	162962352	405936203	3.33042e+08	1.96208e+08	3.7554e+08	4.03448e+08	1.65573e+08	1.6497e+08	1.94821e+08	2.46903e+08	9.85604e+07	6.16019e+07	2.94069e+07	164124290	5.85942e+07	1.04312e+08	5.05406e+08	7.10814e+07	2.82127e+08	9.74423e+07	8.67858e+07	1.57085e+08	11207200959	13227213862	8488486654	6340868926
P04075-2	ALDOA	5.5525e+08	6.22885e+08	767062864	8.79803e+08	6.77549e+08	1039300142	2755587696	2.63356e+08	1.59925e+08	1.32129e+08	2.25667e+08	2.50374e+08	7.32527e+07	2.60661e+08	1.0427e+08	2.98372e+08	3.54649e+08	304829553	254344472	3.25357e+08	4.70211e+08	4.14231e+08	3.40381e+08	3.03001e+08	4.48594e+08	4.12336e+08	5.25874e+08	3.40804e+08	4.04434e+08	6.34108e+08	2.6233e+08	1.76854e+08	2.86654e+08	3.26598e+08	3.61664e+08	5.50533e+08	1.86699e+08	3.85984e+08	2.01542e+08	8.97266e+07	2.94226e+08	1.59304e+08	5.04498e+07	2.68075e+08	2.34223e+07	2.95651e+07	4.56412e+07	275988785
P61626	LYZ	4651890780	1009963294	9.48895e+08	8.16333e+08	1389848883	9.76676e+08	1083702754	3099551864	8.16088e+07	5.03161e+07	1.30051e+08	8.22598e+07	6.14091e+07	7.93676e+07	1.27864e+08	8.36955e+07	1.10824e+08	8.79457e+07	1.34494e+08	1.30798e+08	1.26572e+08	5.77869e+07	7.62052e+07	7.85846e+07	1.35002e+08	6.8345e+07	1.50963e+08	1.59393e+08	8.58094e+07	9.17359e+07	5.0404e+07	1.78137e+07	1.50667e+08	265104909	1.45725e+08	1.36702e+08	1.2812e+08	1.54548e+08	2.16255e+08	1.80349e+08	2.53388e+08	3.30023e+08	2.4857e+08	3.15754e+08	5.18492e+08	83294833	2.54297e+07	6.4064e+06
P22061-2	PCMT1	14540922	NA	NA	NA	NA	NA	NA	NA	8699741	13976269	129204168	14711936	15162107	212877392	NA	8027223	150481136	32377034	2.88048e+07	159198224	180271358	13105379	156373856	6323739	8107007	242812448	10029312	NA	191135296	18207966	11504700	NA	34236617	45716624	10672159	6770666	33715836	NA	NA	7.44079e+06	NA	NA	3.17797e+06	NA	8902538	20226338	NA	169359
Q15942	ZYX	NA	NA	45149501	NA	NA	NA	NA	NA	5.75572e+06	1.13281e+07	37261389	6.13776e+06	10662875	9.60997e+06	3.75565e+06	17382557	5.69835e+06	454156	1.12978e+07	6.60774e+06	5.2862e+06	5.15507e+07	6.31679e+07	1.26089e+07	9.84715e+06	35437558	3.89854e+07	3.73281e+07	6.24e+07	2.52302e+07	3.1861e+07	9.17125e+06	39238688	77028155	8.49423e+06	1.14284e+07	3.90781e+06	1.96976e+07	NA	NA	9335232	3.42073e+06	6.59537e+06	NA	NA	3.64992e+06	2.5784e+06	2.46208e+06
P02787	TF	4.4635e+08	1014651304	1995143254	1556123703	3015337658	2250144414	2142493177	3214761724	2596569135	1682781162	3075720397	2427292631	1148464258	3193865173	2288987836	3793647771	2372500974	2249407589	2793045644	3107068433	2162363529	2078700211	2902041479	2987886009	3176014400	4655659228	2580005293	3074146891	3522527939	1452185338	1822535402	1537958399	31268984611	33825591018	31682823133	2515388265	3092203520	3031089805	153000000000	125000000000	179000000000	552000000000	326000000000	624000000000	6.19757e+08	4.95083e+08	1.588e+08	6.81253e+07
P06753-2	TPM3	NA	NA	23757754	NA	47666264	NA	NA	13843340	1.75772e+06	184948	1.40882e+06	2.5871e+06	853769	2.95893e+06	547539	1.28093e+06	3.81563e+06	1.68673e+06	1.61676e+06	3.29793e+06	1.53778e+06	1.7754e+06	126359	4.95417e+06	5284501	5125105	1.78401e+06	2.85123e+06	3.19664e+06	151703	119471	NA	1.05296e+07	1.46258e+07	1.92444e+06	5.89066e+06	8008877	1.64951e+07	1.72245e+06	351608	1.45734e+06	4.94463e+06	1.17094e+06	6248751	NA	NA	NA	NA
Q92859	NEO1	1.40044e+07	9.96186e+07	6709081	1.68809e+07	10082920	2.17231e+07	1.75171e+07	NA	1.68498e+08	7.25566e+07	341476619	1.49988e+08	6.25881e+07	2.68874e+08	8.60926e+07	6.5114e+08	9.1574e+08	2.8185e+08	2.75888e+08	5.54221e+08	2.11923e+08	2.61606e+08	5.03839e+08	2.59658e+08	2.68397e+08	528976018	176673341	2.82874e+08	4.47176e+08	4.17068e+08	5.94846e+08	385345399	1.83546e+08	1.62678e+08	5.18198e+08	1.83609e+08	227431072	160498009	168533555	156488900	1.59121e+08	2.99866e+08	1.80663e+08	244173664	2.93068e+07	9.12233e+06	NA	320981
P06276	BCHE	8.32457e+08	2174063441	3435164888	2734964212	2912241386	2592992904	4235273721	2959001317	3403484109	2241630536	4188188370	3347152425	2037320329	4052993238	2334324676	3892085759	4075988888	3736418522	4338901105	4151076873	4514993400	4688970537	4570622983	5280112602	5150445419	5702219507	4111384927	5515773897	6093641903	2528880625	2567322219	1658897808	2384017668	3965275365	2574685847	4108731938	4539191324	5320773400	4221326092	3586634077	5369882598	5050875268	4614982882	5463029954	6.75254e+08	6.8988e+08	2.23999e+08	8.62912e+07
Q96CX2	KCTD12	25213960	22809266	308609184	300835942	2.29194e+07	1103022894	2432119110	NA	112707051	4.7131e+07	9.34686e+07	60087620	4.24361e+07	1.19299e+08	1.4477e+08	1.56142e+08	1.65991e+08	1.31814e+08	1.50661e+08	1.52973e+08	8.75427e+07	104680917	6.04311e+07	1.00369e+08	1.09757e+08	8.09984e+07	1.54599e+08	1.35732e+08	1.83564e+08	1.33386e+08	1.71958e+08	2.98185e+07	3.49572e+07	4.02956e+07	34602704	9.94498e+07	63046640	123064360	6.2167e+07	3.36382e+07	4.09652e+07	70018919	4.76992e+07	5.34321e+07	NA	NA	30169276	1.00302e+06
Q9UGM5	FETUB	2918502500	4022485116	9206307614	8494026177	7984320312	4566251346	4213685512	2992382527	1674427818	1008263972	1903990774	1458348677	9.32462e+08	1426322436	1404468191	1790362335	1918548047	1589429723	1639182404	1775500331	1027015892	1452403509	9.30523e+08	2158346654	2931471496	1785145284	1415154184	1250286514	1043528062	9.13184e+08	1236903247	6.87513e+08	1507589336	2150350020	9.48114e+08	1342856955	1722234975	1346525671	1573839444	1495153826	2089551859	1998496368	2316632736	2250009992	9.67965e+08	7.21774e+08	4.55105e+08	7.37197e+07
P01042	KNG1	11523428307	11565143554	20220892653	15631696955	25787497671	20044975893	27736339980	21610099711	7889963767	4629833769	9247429109	7617525703	4642957519	9419107388	5834256331	36315772789	33741294649	26842434847	20737655019	35219151440	7472431892	12532821232	27379225990	16095715630	17176921633	31699822176	6428084917	16029342912	36315365319	13702654081	14999729320	10283534255	5900829582	47293197996	42544498815	7739670877	7910345160	15580840660	6865790096	6249440403	50541793938	7656653512	7755458685	10424691860	10139762335	7844204935	2777891957	9.92761e+08
P08253	MMP2	1.71729e+08	1.69719e+08	384356994	1114107647	341086279	380846044	2.54497e+08	4.92877e+08	7.23369e+08	2.89735e+08	6.77727e+08	8.30294e+08	4.12264e+08	8.09988e+08	721961071	5.15929e+08	6.56852e+08	5.78399e+08	4.48542e+08	6.58466e+08	4.58785e+08	5.20218e+08	5.14283e+08	1204245134	858492494	1033681527	6.80329e+08	6.00392e+08	6.3703e+08	3.8913e+08	2.43601e+08	9.81529e+07	619176133	611193469	4.34695e+08	7.59924e+08	7.25297e+08	7.21267e+08	5.90303e+08	3.83653e+08	6.42474e+08	7.91727e+08	5.4414e+08	927394259	2.80364e+08	5.61424e+07	2.67245e+08	1.25091e+07
P24387	CRHBP	10906302	NA	6370226	NA	14264758	NA	17296036	NA	23489770	24774280	NA	34647700	34519578	48139602	2.65059e+07	31520830	67155034	4.66651e+07	68741601	51038082	26748507	39132968	44153424	4.2962e+07	35035424	NA	24959474	5.53143e+07	72041075	1.41148e+07	13383504	6.38387e+06	29133760	26907755	2.34485e+07	40660913	4.5559e+07	36190883	2.69399e+07	28566752	23231651	56502860	62468772	NA	3.53033e+06	NA	NA	NA
P03952	KLKB1	7409077034	12350357241	16960763199	11155856824	14034342191	13639090518	15151511621	13031614113	7741361474	4516241406	7268077826	8026691551	3656755040	7359674313	4657389667	7278156732	9064624467	7960163742	6883166618	9078234933	5705412181	6599933523	7593079176	4919695986	5501034404	4945595243	5146361582	6142994264	6108585343	4305247018	3779241631	3157877154	4488099676	6502852213	4831605842	6432161498	6431524169	6766002577	8924743114	5998786228	8841849651	8730644041	5822260284	10645052825	7856509427	6866913458	4113292219	2391146237
O75015	FCGR3B	NA	NA	NA	14429193	NA	51557060	NA	61496300	26139768	NA	NA	78430420	NA	42268260	33486620	23645932	29871274	28583466	15875851	5.15897e+07	120680416	122564888	7.8875e+07	284635084	304343424	196676592	189342229	219657168	217701940	54591074	5.77513e+07	33359558	NA	NA	151684080	296230880	231772320	93033544	58656264	202521024	147543280	180950980	149283536	71206557	NA	NA	2.17256e+06	433283
P05362	ICAM1	2070718592	1807070386	5.6184e+08	5.32913e+08	4.98971e+08	4.15641e+08	4.1616e+08	457998058	2.80973e+08	1.5737e+08	3.80665e+08	2.45659e+08	1.25171e+08	2.73634e+08	1.28964e+08	2.48047e+08	2.69583e+08	3.36957e+08	2.7771e+08	2.86154e+08	2.62386e+08	2.60055e+08	2.32069e+08	3.4656e+08	4.7768e+08	4.22663e+08	1.64269e+08	2.06918e+08	234523730	1.96957e+08	1.53519e+08	1.66122e+08	142220023	1.99485e+08	1.25024e+08	1.88727e+08	2.0645e+08	2.07785e+08	2.09764e+08	1.02289e+08	2.32325e+08	2.92754e+08	152255852	4.45485e+08	65487070	43371119	3.54132e+07	1.4073e+07
Q9UJJ9	GNPTG	9611854	9463103	95177400	NA	7.07342e+06	NA	11930882	NA	332358420	1.97126e+08	353599784	2.95021e+08	1.65889e+08	2.52892e+08	2.65313e+08	2.2384e+08	224257734	2.78538e+08	2.48238e+08	2.67808e+08	2.46225e+08	3.18226e+08	2.30515e+08	3.33127e+08	372737998	258504510	2.66975e+08	378923158	322964606	1.12712e+08	1.53057e+08	49303636	201433107	257439113	127793373	3.19843e+08	456734793	225385547	1.94973e+08	163112389	229294258	258932916	2.1585e+08	335066902	12667090	4.25518e+06	964217	NA
P60660	MYL6	NA	NA	NA	NA	NA	NA	NA	1.23828e+06	9.77852e+06	NA	1.91819e+07	8.18594e+06	NA	15857063	6204564	8476460	3.69078e+06	10435341	18311536	8978525	2.92606e+06	3992988	2.3528e+06	7.3536e+06	5.39542e+06	9616724	NA	8999905	3.12721e+06	3526985	3.52165e+06	5.00085e+06	48564352	20469484	21004730	30825230	10575601	61613160	NA	NA	NA	21518178	NA	19678582	NA	NA	NA	NA
Q02487	DSC2	NA	NA	278653476	24019482	NA	NA	279065076	9128673	26421804	18170682	27792152	21802546	10487037	27500356	22107272	26468180	25198086	24396240	24273502	21157932	9113310	5.73463e+06	11505787	18981018	14018661	19186939	14146640	14681466	25344353	NA	NA	9.48396e+06	11958989	12697913	8886115	17385868	19505688	16492926	10446073	24188834	NA	14211166	6.83796e+06	9198644	NA	98922736	2.09962e+07	NA
P10909-2	CLU	32110334505	35516325329	41994909732	42173890992	30919624410	46676386027	47261431794	75419758081	77195022047	35072462681	76212735547	75533928323	38937335846	47523783969	63622315609	41942892052	47527163914	63383497866	45335037627	44248294789	60808674566	42562727941	56191435360	103000000000	75102856727	70310693689	72084265226	55400576371	55057403440	35440736728	29699391964	14420244940	50140901139	55494274619	24510814811	118000000000	85848752826	97977381986	52640388541	35619508737	56955000478	88130263682	60884980710	73611467180	10697719122	11678403004	8892677672	3904449669
P29401-2	TKT	7.56094e+07	NA	366418908	NA	4.24283e+08	NA	409213675	5.49041e+06	1.73106e+08	1.0248e+08	1.43263e+08	1.54094e+08	8.31377e+07	1.2276e+08	117933824	1.11499e+08	1.40114e+08	1.01493e+08	1.08862e+08	1.25717e+08	5.95786e+07	8.94214e+07	8.07082e+07	2.39465e+08	2.90726e+08	2.52712e+08	1.4052e+08	1.21652e+08	1.23177e+08	6.57528e+07	6.55442e+07	4.33253e+07	1.17126e+08	1.08284e+08	1.25082e+08	1.1229e+08	1.28402e+08	2.68821e+08	8.45223e+07	68687586	99318289	1.34531e+08	9.48194e+07	103950674	4.97222e+06	4.79117e+06	1.37685e+06	207380
[truncated: 103 more rows]
[truncated: 56 more columns]

## Sheet: Sheet2
O60888-2	O60888	CUTA		From	To
A0A0C4DH72	A0A0C4DH72	IGKV1-6		O60888	CUTA
P21291	P21291	CSRP1		A0A0C4DH72	IGKV1-6
Q15063-2	Q15063	POSTN		P21291	CSRP1
Q99538	Q99538	LGMN		Q15063	POSTN
Q9BYE9	Q9BYE9	CDHR2		Q99538	LGMN
P35052	P35052	GPC1		Q9BYE9	CDHR2
P54725	P54725	RAD23A		P35052	GPC1
Q7L9L4-2	Q7L9L4	MOB1B		P54725	RAD23A
A1L4H1	A1L4H1	SSC5D		Q7L9L4	MOB1B
Q8N392	Q8N392	ARHGAP18		A1L4H1	SSC5D
O43399-7	O43399	TPD52L2		Q8N392	ARHGAP18
P36871-2	P36871	PGM1		O43399	TPD52L2
O60844	O60844	ZG16		P36871	PGM1
Q6P575	Q6P575	GUSBP11		O60844	ZG16
[truncated: 1,148 more rows]
