# Supplementary material for: An Exploratory Pilot Study with Plasma Protein Signatures Associated with Response of Patients with Depression to Antidepressant Treatment for 10 Weeks
Source: Biomedicines. 2020 Oct 28;8(11):455. doi: 10.3390/biomedicines8110455 (PMC7692261; doi:10.3390/biomedicines8110455)
Supplement: Supplementary file 1 [file biomedicines-08-00455-s001.zip › Supplementary Table S3.xlsx]

## Sheet: Sheet1
Table S3. Log2 transformed normalized protein abundance of 316 proteins in 104 LC-MS/MS measurements.
Sample index	Response	Time	Sample	Exp	P07686	P07451	Q9UBX1	Q13418	Q16394	P07998	P35579	P15291	P02654	P62937	P52566	P08519	Q12884	O00151	P06733	P35916	Q9NZK5	P22692	P11597	P08123	P04406	P55056	P27348	Q8IWV2	Q7Z7M0	Q03591	P08195-4	P18065	P06744	P14625	P35590	O95810	Q7Z7M8	P80188	Q96S96	P55072	P62258	P23141-2	P02751-11	Q15113	Q9HBI1-2	O43157	P68032	P45452	P61916
S29	R	0	F1	E01	24.5905	24.3726	30.1608	26.779	22.6179	23.9429	27.8102	25.775	37.37	25.2328	25.1456	26.5517	23.0317	25.9219	26.9699	23.8236	25.39	25.2628	26.7939	25.6527	26.7811	26.2858	27.1132	22.8991	26.1925	32.5268	26.685	28.2446	24.5233	28.5096	25.9082	23.2271	27.3143	26.7992	27.1742	25.6388	26.6946	24.5133	27.5522	27.7684	26.3776	24.8498	26.5392	23.2417	27.4153
S29	R	0	F1	E02	24.0104	23.9772	26.7821	26.3809	24.5426	25.6865	28.3779	26.7239	37.0543	26.6432	23.8123	27.8888	23.6176	25.5072	26.5934	24.1811	24.9812	25.4412	26.3072	25.7572	26.6849	28.9507	25.5819	23.73	26.884	32.1675	27.1651	27.5257	24.8628	28.8847	21.9802	25.6671	24.3948	28.3737	29.4823	24.2944	24.475	24.696	28.6724	27.2174	25.3493	24.4189	27.398	24.8949	26.7928
S29	R	1	F2	E01	24.2213	24.5178	25.3142	26.0969	24.2981	24.4526	22.534	25.7299	36.7788	25.8317	23.2893	28.1944	26.6289	24.6663	24.4996	27.4555	23.2541	26.7988	23.6856	21.8983	27.105	25.3235	26.5706	24.0731	26.4089	33.2974	26.887	28.3777	23.1277	27.3136	25.7169	26.0407	24.1169	28.7538	25.3814	24.7421	26.5549	25.9667	26.1423	27.1112	25.2462	26.5903	27.5525	24.6751	26.0153
S29	R	1	F2	E02	24.8511	25.0125	24.1819	25.3512	23.5628	23.9084	24.1788	25.8627	27.9026	26.5493	22.9755	27.6411	24.8435	26.752	27.5848	26.9981	25.1929	26.2303	26.6196	22.4268	26.9449	25.0866	23.2254	24.3921	26.9606	33.3387	27.4288	27.9918	23.1732	27.2255	23.9834	26.3675	25.0272	27.9595	28.4596	25.1323	25.5441	25.3443	26.539	27.4076	23.8257	27.1548	27.3991	23.4389	26.4408
S29	R	4	F3	E01	24.4369	26.009	23.7722	25.17	24.3116	24.5746	25.7224	25.6818	35.4105	27.4883	21.5196	27.6991	27.8513	25.6895	24.7134	28.7899	24.1072	26.172	23.5178	22.6878	27.3357	27.5478	24.0407	23.7983	27.2005	31.6329	27.3017	28.5604	30.5438	26.9881	25.4578	22.139	23.7728	27.1886	21.826	23.2291	24.2356	24.9992	27.685	27.377	23.102	26.0837	28.1689	24.4568	24.2035
S29	R	4	F3	E02	24.9106	24.7968	22.6642	23.5813	22.5956	24.3124	26.6997	25.8519	34.1868	27.0565	24.9289	28.6746	24.166	28.0275	25.8663	27.6302	24.4353	28.5848	22.6185	27.2409	26.7814	24.2911	21.9552	21.6567	27.3888	31.7048	28.1293	28.1156	29.1526	27.0019	23.3789	22.964	24.1893	25.8888	28.675	23.6716	24.3314	22.922	27.2108	27.4893	25.256	26.8339	28.0923	23.207	26.6291
S29	R	10	F4	E01	24.1196	26.0049	20.8953	23.0139	24.4059	23.6909	24.8795	25.8136	34.162	25.6837	24.6734	26.5351	27.1467	27.1308	25.2158	27.6905	26.2141	26.7418	24.3155	22.1142	24.5703	25.9151	24.2743	22.3021	26.7079	29.253	28.0666	27.3906	30.5684	26.7422	24.4099	22.7928	26.0414	25.5128	28.8919	24.017	23.5296	26.3541	27.164	27.244	24.3263	23.8602	28.9889	22.4498	23.1143
S29	R	10	F4	E02	24.6184	22.7437	20.8791	25.8787	24.609	24.3006	26.6819	26.0049	34.9834	26.8349	22.5956	28.2012	26.6614	26.3532	26.5167	27.7036	25.9303	26.3005	24.8015	22.3849	26.9929	28.9036	23.1102	27.4904	27.0134	33.6086	27.8422	28.9491	26.7967	27.1328	21.7211	23.2372	25.942	26.2114	28.1183	21.9252	23.4915	26.2675	26.227	27.9895	23.9907	26.5403	28.1123	21.844	25.921
S32	R	0	F5	E01	27.1807	24.4315	24.6308	24.3367	25.156	25.8326	27.6166	25.1456	28.1924	24.878	25.6877	29.0755	26.0151	23.7508	26.5678	26.1894	24.9402	24.6716	23.7134	23.1738	25.7722	22.1789	24.0631	26.8255	26.6013	25.3291	27.7193	26.1223	23.3326	27.7257	22.7968	25.9314	23.9634	24.6013	26.1739	24.4363	25.8604	27.1967	30.0989	25.2344	26.571	23.1051	28.9528	24.3813	25.8977
S32	R	0	F5	E02	26.4402	25.5466	23.8532	25.4017	25.0185	24.7377	27.4101	25.7122	27.3316	18.5097	27.3078	29.1783	25.8144	24.6986	26.8909	25.7538	25.3938	25.3437	24.4061	22.7936	26.8143	21.7648	24.1518	24.3209	26.127	23.756	27.7194	33.0401	24.4088	26.7608	25.3905	25.0699	22.5268	25.8568	25.7479	20.6877	25.9418	26.7933	29.7762	25.3761	24.7214	24.0739	29.4224	26.2413	25.3808
S32	R	0	F5	E03	27.8031	20.6052	23.3278	26.3902	24.6659	25.95	26.4678	25.1792	24.3749	24.1197	26.3451	29.067	29.007	23.3966	25.8813	26.0202	24.0712	25.3587	23.5249	22.9388	27.5609	18.5717	24.917	26.4188	25.5076	21.2408	26.3291	26.6508	21.8671	27.625	22.3623	26.0817	24.0278	22.1377	23.8135	24.7032	26.2555	27.1408	29.6068	26.7993	26.9282	24.7282	28.0379	24.0516	24.9389
S32	R	1	F6	E01	26.8155	24.4795	25.2427	23.3333	25.1089	25.7418	26.9858	25.1184	28.2019	23.2115	25.4791	29.5128	26.0261	24.5098	26.1697	25.9973	25.4049	25.4685	20.6377	18.2978	27.5701	22.8233	24.8979	26.7066	26.4922	24.943	27.3247	27.0647	23.0657	27.5368	25.5714	26.1607	24.2015	25.1684	26.0468	24.3953	26.613	26.5003	30.6334	25.3774	24.2116	23.3186	28.9324	23.2634	26.0982
S32	R	1	F6	E02	26.4934	22.9066	25.1867	27.4724	24.7747	25.8407	27.2294	25.6404	27.8687	23.6909	27.3401	29.5111	25.769	23.4012	26.5944	27.082	24.6808	25.5115	24.2379	22.2373	26.298	20.8548	23.137	25.1361	26.6464	23.8996	27.77	26.5629	23.6776	26.4973	26.258	26.9768	23.2065	25.7765	25.1114	23.7687	26.2327	26.5411	29.169	25.5224	23.5184	22.4643	28.7668	24.1962	25.3124
S32	R	1	F6	E03	26.7263	24.3966	25.4483	26.1438	25.2649	26.3412	26.7345	25.188	25.0127	25.0261	24.802	29.3037	28.9769	22.7105	26.853	26.6567	24.5562	26.1381	24.4819	23.2814	26.9567	26.8068	25.1812	26.4627	25.993	24.3647	26.6811	27.7438	21.2507	27.2502	21.9583	24.4169	24.9102	24.2642	26.2244	23.3012	25.8704	26.703	29.5613	27.288	24.9081	25.3528	27.5047	23.5424	25.7783
S32	R	4	F7	E01	26.8014	22.4999	24.6065	25.0327	24.9987	25.2591	27.2715	25.6021	27.7069	19.2712	24.924	28.904	25.9402	23.9044	25.8693	26.4322	25.2977	25.2423	24.6371	24.491	26.3427	22.2357	24.775	27.6185	25.9813	24.4607	28.45	31.4135	24.9399	27.2338	23.5906	25.2796	22.826	24.9603	26.1299	24.0068	25.8798	26.9599	30.6628	25.026	23.4579	22.2586	27.9401	23.6932	24.0951
S32	R	4	F7	E02	24.9183	23.3542	25.2562	27.9311	24.912	26.3472	27.6328	25.3197	27.9939	24.9055	26.4091	29.1241	25.4526	23.5996	26.5429	26.8364	25.4498	27.1093	23.6223	24.5594	27.6473	23.121	24.0059	26.8705	25.1991	25.4334	27.7528	32.469	25.1647	27.4246	25.1696	24.3759	23.8112	25.6212	22.8194	24.3382	25.3427	27.2127	29.5025	27.5364	24.0581	25.0787	28.6207	24.0055	24.5464
S32	R	4	F7	E03	26.3806	23.2106	24.8584	26.2075	24.8701	26.5743	27.5535	24.8869	26.4851	24.9415	25.2565	29.132	24.9092	24.1124	27.1422	27.0631	24.6893	28.0565	25.2954	24.6738	28.5913	23.4024	22.7306	27.2539	25.0542	25.4631	27.321	26.9895	24.8331	27.4874	25.0884	24.0997	24.1986	24.9093	25.7158	24.4989	25.4093	27.0409	29.7317	28.4203	26.7574	24.5866	27.1344	23.1137	24.7055
S32	R	10	F8	E01	27.2474	23.7297	25.2879	24.7612	25.214	27.1519	26.9734	24.6971	27.0034	25.9094	26.565	28.9317	26.1684	24.047	26.2951	26.7041	25.7889	26.7555	24.5878	21.2122	27.0144	23.489	23.0237	26.9116	25.667	24.2289	28.0116	27.7071	22.0306	27.7569	24.987	25.9852	24.1828	25.8837	25.346	24.8329	25.323	26.775	31.5668	26.7862	25.8733	24.4871	28.979	23.0539	25.2744
S32	R	10	F8	E02	27.3219	25.498	25.3292	26.0149	24.5071	26.5894	27.2073	25.2992	27.1548	25.3334	26.0268	28.6967	28.5252	24.7271	26.3309	26.9889	24.2963	26.5117	24.4814	22.2723	26.2276	22.3836	24.0972	26.3585	25.5296	25.2587	28.053	27.5775	23.314	27.6532	25.855	26.4599	23.9891	26.492	23.3026	23.1422	25.339	27.5886	30.6676	26.9561	22.6953	25.0496	28.7965	24.3111	25.7246
S32	R	10	F8	E03	27.0817	22.3543	25.1402	25.4108	25.1204	26.5075	26.4456	24.7782	26.0194	24.2244	26.4826	28.8269	29.5173	25.7059	26.3808	27.032	24.7056	27.4962	24.9689	23.559	27.2798	26.8523	21.0284	26.6583	25.7169	25.7153	27.084	27.2453	20.6376	27.2974	25.6608	25.0977	24.5814	25.0945	24.2753	23.5056	24.945	26.771	31.1943	28.1076	24.5124	25.8829	27.4076	23.2872	25.2877
S38	R	0	F9	E01	27.289	19.6751	24.0607	24.2872	24.5516	26.6904	27.4989	25.3086	27.0716	26.2228	24.0689	27.2732	26.9625	26.2372	24.912	25.9958	24.6514	26.0392	24.9196	25.3459	27.5013	24.6455	24.6702	22.7445	25.9619	24.1264	27.5162	27.5755	23.4322	27.3758	24.0353	26.3383	23.9703	25.299	26.9139	24.1069	26.3816	26.0585	32.11	27.1167	27.3209	24.3497	25.6125	24.8499	25.6714
S38	R	0	F9	E02	27.147	25.2947	19.7903	29.6743	24.0329	25.9957	27.1382	23.8364	28.2055	25.0956	25.128	26.5431	24.151	24.2437	26.5059	26.4302	25.0687	25.9015	25.0232	25.7461	27.3228	24.6001	25.0086	26.2544	25.8347	26.0279	28.2555	27.9061	22.6252	27.0396	24.2688	25.9779	19.7686	27.3422	25.4477	25.0703	26.5208	27.474	30.7184	26.1467	26.1933	25.324	26.6371	25.0923	23.8857
S38	R	0	F9	E03	27.3757	25.0499	21.6298	26.8969	24.8969	26.9808	27.0241	24.8614	23.6042	26.526	25.4709	25.9613	26.4764	24.5991	25.7663	26.4367	24.9221	27.6752	25.6786	25.0598	28.5039	25.0419	24.3924	26.8459	26.5712	24.4071	27.2611	27.2958	23.7633	27.0361	28.1072	26.5706	23.4529	24.1752	26.5722	25.5261	26.4305	26.555	31.4702	28.0332	26.1086	25.4277	25.6012	24.3577	25.2844
S38	R	1	F10	E01	27.0098	24.697	23.9524	24.362	25.1008	25.0383	26.6273	25.3648	28.5858	24.8902	26.0113	27.0462	26.7354	21.6404	26.6913	25.8465	25.2673	25.2085	25.0442	24.2678	27.1319	21.8516	24.1708	23.5077	26.4792	25.4662	27.9547	26.5208	23.6366	25.9245	23.8007	26.8874	23.6724	24.7875	26.5421	25.3976	26.6132	27.3911	30.2194	25.4597	23.2486	24.0724	28.5224	21.8394	25.0258
S38	R	1	F10	E02	27.6434	25.7797	25.0151	28.7534	25.2008	24.3078	26.6259	23.7624	28.3851	25.6584	24.8997	26.115	25.8556	24.6362	26.5671	25.9243	24.7798	25.9885	25.0147	24.385	27.9271	19.1967	23.857	23.1392	25.692	24.2842	27.7004	31.1971	24.3132	25.7787	24.3099	26.1342	21.9308	24.6949	25.5923	24.8487	25.6469	28.7549	30.1792	25.6749	26.1829	24.5754	28.0456	23.7511	25.1285
S38	R	1	F10	E03	26.736	25.0698	24.1189	25.9182	25.3531	24.8484	26.2789	25.1119	25.8121	24.7343	27.0392	26.7609	25.6943	23.3127	26.9989	26.2518	24.9947	25.418	25.462	24.1757	27.7267	23.3769	23.7119	25.7876	26.0443	23.9904	27.1228	26.496	24.1499	26.2773	22.2149	24.4625	23.8317	23.6218	24.7896	25.0286	25.7004	27.4893	30.44	28.0209	24.265	24.5235	27.3558	23.3897	24.8674
S38	R	4	F11	E01	27.8615	23.1845	25.4622	24.9385	25.0574	25.5695	26.7749	24.8298	26.802	24.2648	25.9286	26.6797	26.9771	26.8009	25.3184	25.9484	25.2574	25.4642	24.1129	18.9071	26.7279	24.4553	24.1009	26.7083	26.3369	23.8512	28.1636	26.4088	23.1026	26.647	23.1544	26.6775	23.6021	24.0106	26.3875	24.4063	26.8226	26.958	29.2318	24.9209	26.8913	22.9077	24.7483	22.404	26.0105
S38	R	4	F11	E02	27.2431	24.247	24.1939	29.2417	25.4046	25.9134	27.305	23.8808	27.8683	25.0904	25.6636	26.7769	25.9049	24.9627	25.0695	26.2161	24.3694	25.4323	24.7066	23.9968	27.0288	25.0764	24.5917	25.7882	26.3134	21.7418	28.2646	27.4886	24.4831	26.7931	24.3461	26.7177	21.1187	26.1264	24.6886	25.2035	26.4473	28.1368	28.9551	26.2628	25.6273	24.9164	25.081	24.6135	25.6076
S38	R	4	F11	E03	27.0933	22.427	24.1428	25.8711	24.7323	26.5051	27.3014	24.3642	22.4046	25.9193	26.1241	25.7048	26.0617	26.0407	26.1911	26.7253	24.5275	26.1154	25.4129	24.0022	27.4294	25.5501	24.5447	26.306	26.2479	23.3482	27.3874	27.6243	24.4278	26.436	22.6257	26.6589	23.696	22.6934	24.452	24.3501	26.3429	26.2356	29.2452	27.4811	26.0527	24.9378	24.9073	24.2652	25.6685
S38	R	10	F12	E01	26.4884	23.52	27.0338	25.2697	25.4346	25.6494	27.5872	24.5714	27.0066	26.7097	24.9157	25.6133	26.229	27.2171	24.9969	26.1757	25.9835	27.3211	25.3302	24.2664	27.3978	25.3969	25.3214	26.8556	26.2658	24.8235	28.6863	27.247	24.8488	27.1665	23.5822	26.0042	23.9806	25.8765	24.016	24.6	27.1695	26.7807	32.6267	29.0927	26.9816	23.9127	29.7072	21.3092	24.882
S38	R	10	F12	E02	27.0352	24.5172	24.524	30.1682	25.0568	26.6162	27.0475	21.378	27.8663	26.3623	25.175	28.243	25.4744	27.2473	26.2382	26.5221	22.7631	27.0868	23.8076	25.9656	27.4445	26.0018	24.4663	26.8458	26.0408	24.9979	28.6125	27.2518	24.214	27.021	22.6889	27.6771	24.3322	26.1114	26.0997	21.5126	27.1425	27.6221	32.3549	27.6299	26.3613	24.48	26.9538	24.9077	25.2474
S38	R	10	F12	E03	25.9228	24.3219	25.1423	24.4285	27.4481	26.3092	27.4942	25.0682	28.3663	26.9733	26.0052	26.137	25.7663	26.8715	26.6491	27.1773	25.3263	24.8955	24.6528	23.5331	27.2658	26.7189	23.0235	24.6351	25.5898	22.4148	27.9313	27.8884	23.9051	27.8297	24.7261	30.2873	25.2816	25.1882	28.0845	23.8412	26.3386	26.3244	31.5893	28.3604	27.5731	24.3096	28.8707	21.1777	25.0828
S46	R	0	F13	E01	26.3394	16.034	25.4429	24.6285	25.2355	26.2761	28.737	25.4704	29.0377	28.0837	29.5001	26.0474	25.7276	27.9963	26.7892	22.1906	24.8011	23.7793	26.3302	20.95	27.4327	22.2261	27.3969	24.9066	27.2387	25.0431	28.6505	26.2063	24.2811	27.6161	23.6597	25.4843	23.3759	26.9776	25.738	21.7887	26.0112	26.5658	31.1837	26.7022	27.4615	23.6012	29.4394	25.8436	25.91
S46	R	0	F13	E02	26.9694	15.9242	25.6956	26.1031	25.4194	26.8582	29.0248	26.9413	29.2307	28.5455	29.52	26.1995	25.2592	28.436	27.8886	26.5958	25.5707	25.5174	26.2161	23.794	27.1071	22.8068	25.008	24.6737	27.8033	26.2278	28.6198	26.7888	24.5536	27.9351	25.0409	24.7754	24.0565	26.63	25.2963	23.8392	25.8397	26.3099	31.1248	28.3499	27.7229	24.2688	29.9568	25.733	25.5884
S46	R	0	F13	E03	26.9946	15.7399	25.0156	25.6	25.9109	26.9096	28.4803	23.5551	24.4373	28.4127	29.1536	25.9323	25.5571	27.888	27.758	27.1042	25.541	25.6954	25.9398	25.8866	27.316	22.0269	26.2653	24.2619	27.0125	26.1976	27.7235	25.9173	25.4238	28.1894	22.8956	29.7196	24.3024	26.1644	24.7442	23.5141	26.0553	25.5315	30.0297	28.7056	28.0264	24.9613	28.7405	24.6372	25.3294
S46	R	1	F14	E01	27.6764	21.9457	26.3109	27.6199	26.2198	25.3797	24.4163	23.8535	29.3473	25.3488	26.8234	25.2831	25.2844	25.372	23.6299	26.243	25.3369	25.5782	26.25	18.5691	27.8875	23.3732	24.6911	24.4213	26.4402	25.545	28.0466	25.4596	23.2993	27.7493	25.2529	23.2829	23.5674	25.7877	24.2849	23.7559	26.3215	26.0603	33.2726	24.7054	25.7219	24.0015	26.0489	26.9284	25.7441
S46	R	1	F14	E02	28.3754	24.2305	23.4758	28.8392	26.0511	26.6918	25.5996	25.7818	29.9365	24.9688	27.4656	25.467	24.4904	24.1493	24.5135	25.6766	25.8383	26.401	26.4279	20.6809	28.1712	24.3881	23.6114	23.5617	26.5297	25.45	28.5368	23.4029	25.3095	26.9642	23.7388	25.076	23.9247	26.2041	26.4212	23.8762	25.904	26.7477	33.2811	25.7865	27.9343	24.4127	27.002	25.861	25.5064
S46	R	1	F14	E03	26.3523	21.8596	25.9039	26.6882	25.1246	21.9763	25.9783	25.5731	24.8998	25.9914	26.7123	24.7818	29.7784	24.9149	25.5821	26.1417	26.1519	27.0773	26.4062	19.4827	28.3205	22.876	25.1589	24.2872	25.7047	26.2165	26.9423	25.0106	24.2217	27.8002	25.6162	22.9835	18.7838	24.9746	25.0303	21.8131	25.7331	26.681	33.3231	26.1495	26.1719	25.5257	23.2016	26.2823	26.619
S46	R	4	F15	E01	26.4771	22.4257	25.3826	23.0556	25.4068	25.196	23.4406	25.7608	30.2169	26.1169	23.651	25.2161	24.8046	26.1355	26.9089	25.2388	24.0303	24.3667	26.1489	22.5113	27.2581	21.3781	24.4547	24.9371	26.8256	25.9308	28.1381	25.0814	21.8886	26.9578	20.9846	23.2378	23.9668	25.2388	26.2527	23.158	25.2874	25.0359	30.3717	25.671	26.4829	22.9877	25.9222	24.4958	24.7268
S46	R	4	F15	E02	27.0523	24.0253	25.896	25.1907	25.8682	25.6307	24.52	25.5527	30.0562	26.0631	25.9337	25.5339	24.7006	23.0406	24.0142	25.1879	24.6606	21.9127	27.0153	22.6017	27.762	24.0447	23.6845	24.3893	26.9099	26.6201	28.4831	25.0049	23.52	26.9975	24.4968	24.9423	23.4366	25.2967	24.8821	23.0793	25.4665	26.9521	29.7309	24.9931	25.1214	24.9736	25.3618	27.0397	25.1445
S46	R	4	F15	E03	26.7691	20.985	24.3308	25.8112	24.6873	25.8748	23.4623	25.4239	23.4131	23.6846	24.6738	25.29	28.576	17.5805	25.1885	26.6156	24.7292	26.9491	26.4189	23.1614	28.2419	22.8552	25.0979	25.1125	27.0564	25.0754	27.3264	26.6264	22.3512	27.832	25.0141	23.2333	24.295	25.0597	24.4267	22.7028	24.8931	26.3252	29.3099	27.398	25.3001	25.4029	23.6411	25.808	25.8721
S46	R	10	F16	E01	23.8974	23.1456	25.7287	23.5156	26.1281	25.8676	25.5509	24.9941	29.6589	25.7691	25.6308	28.2261	27.4054	21.27	26.6227	24.9053	23.9512	23.9726	26.0274	23.4945	24.9179	22.4896	25.0172	20.4856	27.0234	26.1415	27.0353	31.8215	23.231	27.1269	24.4319	23.6971	24.3323	26.0703	27.0904	23.7623	25.3634	27.2067	31.1297	25.8804	28.2773	24.0301	29.5766	23.5339	25.0083
S46	R	10	F16	E02	24.8932	22.3625	24.6226	24.8373	25.5699	24.9865	26.0272	25.9036	28.8771	22.7826	27.2185	26.2128	25.3212	23.0934	26.7013	24.6413	24.4573	24.3224	26.5231	22.818	26.4856	22.0004	25.7935	20.1732	27.3845	25.0763	27.9324	30.878	22.2374	26.6491	23.9255	23.5958	23.4462	25.2301	26.2515	22.8243	24.6408	26.1204	31.8548	25.7529	27.9084	23.6963	29.686	26.1285	24.8497
S46	R	10	F16	E03	27.0576	21.0412	24.9789	26.397	25.7587	23.4226	25.611	25.7094	25.0836	25.1185	26.9508	26.0861	28.3686	25.1887	26.4445	26.2038	24.0192	24.9044	26.5683	23.8835	27.088	21.7194	24.1754	23.1036	27.0816	25.7077	27.5414	25.5941	22.1281	27.4867	24.3759	25.0071	24.5883	24.106	25.5788	24.1564	24.7179	26.8945	31.136	26.7612	26.3211	25.2565	28.1814	25.8713	25.2191
S52	R	0	F17	E01	25.852	25.3418	26.811	17.7827	21.8942	23.2842	27.6068	24.3576	35.9614	29.3076	26.807	23.7191	26.8991	28.2953	27.8779	23.597	23.1112	28.9612	24.7337	14.946	28.3531	26.2557	26.4548	24.5546	26.9272	29.9036	25.6382	26.9721	24.6071	26.9711	23.4641	25.2232	25.1836	25.3788	23.3188	21.3187	25.8024	25.2719	26.5608	26.8157	29.5603	27.9915	27.5016	26.2799	24.1202
S52	R	0	F17	E02	23.8198	24.1433	25.9141	24.5064	22.0151	23.1728	29.4233	24.0781	27.4545	27.2565	26.5683	25.4744	26.2806	25.9189	26.4035	23.2295	22.2483	24.9641	26.1595	15.4696	26.9137	28.1027	24.3927	25.2593	26.4887	29.3923	28.7181	26.4164	24.568	26.0429	23.3935	26.0738	24.3452	25.007	23.9631	21.4321	26.1457	26.4821	26.6897	26.0874	23.1961	26.9406	27.4208	27.5783	24.387
S52	R	1	F18	E01	24.5887	24.4637	27.1951	27.4226	23.0816	26.5216	30.2119	24.1524	28.5586	29.2854	24.9098	27.3718	27.2594	27.4548	27.7241	26.4033	25.3538	28.4375	23.3028	24.3099	31.1695	26.9051	22.9716	20.604	25.236	27.9415	27.3445	28.2717	27.816	27.4133	23.6264	24.3419	27.1056	26.7473	25.356	27.3567	23.7271	19.4581	24.1021	27.6984	27.0863	28.7933	29.0424	21.9502	27.7481
S52	R	1	F18	E02	25.8936	24.9197	28.1847	26.433	22.7683	27.7744	29.4623	24.1544	28.8431	27.8953	26.0861	29.0766	26.0544	29.0272	27.6553	25.16	27.0677	27.929	25.6446	25.6562	30.9679	30.1178	23.748	20.6307	27.292	31.2561	28.0638	29.9196	31.0382	27.4857	25.472	27.3238	28.1628	27.3491	24.3168	25.5901	26.6785	26.1531	26.9217	29.381	26.8667	28.8587	28.9947	22.9725	23.9942
S52	R	4	F19	E01	25.1135	21.4411	23.2511	21.0522	23.7667	25.7933	28.4943	25.6889	28.273	24.4585	25.11	28.3714	29.5167	28.3763	27.3505	23.9682	23.2958	26.8963	21.6276	23.8255	27.6055	20.3185	27.2951	25.6768	26.2186	26.9132	25.4272	25.3689	24.5736	26.9398	24.1691	25.4739	26.6601	27.0327	32.5435	26.646	25.1331	25.3647	27.518	26.3888	25.3732	23.8574	23.7902	25.891	24.8366
S52	R	4	F19	E02	26.6327	23.608	25.4815	24.2016	26.5302	27.5527	30.2253	24.6988	29.4408	27.2364	27.0437	27.599	29.6829	25.325	26.2073	25.2255	25.0264	28.4701	27.3466	27.2953	26.6547	22.5518	28.9697	27.1509	25.277	29.8638	27.9225	26.5085	27.7217	28.9422	24.5653	26.2337	23.1659	27.2294	36.1143	28.6173	27.2355	27.9443	26.7294	27.2834	24.1261	27.026	25.025	27.9923	25.9157
S52	R	10	F20	E01	24.5689	25.8849	23.9029	26.3638	24.2178	25.9651	25.5443	25.0578	29.8892	26.518	26.5182	28.6105	25.4036	27.9161	27.7307	26.0645	23.5491	23.7406	24.7647	28.0257	27.6551	25.5128	27.9509	25.0139	23.2588	31.972	27.9564	29.3344	23.5276	28.3899	28.7021	25.3556	22.8554	26.4451	32.3264	26.0234	24.8916	24.9344	27.1733	28.6187	24.3602	25.7122	25.8199	24.7957	30.1553
S52	R	10	F20	E02	24.7225	23.9809	26.8097	26.0409	25.9347	27.2187	24.3645	23.916	29.6243	27.7372	24.4745	26.202	25.741	27.9214	25.3795	26.3062	25.5546	26.5376	26.2431	28.9807	24.2213	24.6709	23.939	25.332	23.0072	29.4795	26.6214	26.6158	24.0048	27.835	29.4751	23.6898	23.1671	25.5321	32.6613	25.3634	24.0872	25.0469	30.9372	24.0739	25.2899	25.1615	24.9269	26.9306	22.2798
S11	NR	0	F21	E01	24.8537	24.3858	23.788	24.0832	23.4768	26.2989	24.5261	25.8051	30.49	23.1765	24.7262	25.1807	21.979	24.4335	26.5542	25.678	22.6075	24.4807	25.9031	22.0525	24.4463	17.8087	26.1758	24.4475	27.3411	25.7028	28.1137	25.7207	22.9571	26.6243	23.3123	24.1106	24.1002	24.5721	26.288	24.8769	25.8476	26.0609	29.6558	23.7253	24.3061	20.9639	28.9103	24.3513	25.418
S11	NR	0	F21	E02	26.5593	21.0874	24.3038	25.9018	23.9225	26.3646	25.1319	25.2434	29.9789	23.0158	25.9117	22.6461	23.3593	17.4831	24.9714	25.7757	23.1929	23.2859	25.5968	24.3174	25.8229	17.2821	21.26	24.3989	27.0076	26.4142	27.837	25.5064	21.3944	26.4438	23.5977	23.1697	22.6528	24.0909	25.309	24.2579	24.3591	26.6324	30.3297	26.2994	27.3929	24.0293	28.2185	24.9991	25.4697
S11	NR	0	F21	E03	25.8126	22.5963	23.916	18.4493	24.1285	27.4418	23.2468	24.6745	27.8132	24.6233	24.9968	23.2578	25.3421	18.531	24.3933	26.2555	25.6569	26.9292	25.1151	23.7633	25.548	20.6286	21.7084	23.7577	26.0631	26.1267	26.4422	25.9652	21.2198	27.5918	24.1474	24.3149	24.5804	24.2017	25.3018	25.011	25.5981	23.9614	31.8514	26.9899	22.7582	24.8063	27.3175	23.4121	25.4657
S11	NR	1	F22	E01	26.3628	23.677	26.7515	15.7664	24.567	25.9916	25.9762	25.9613	29.2901	24.884	24.816	22.3402	24.2922	23.4338	25.9859	25.2035	22.8253	24.7989	25.2266	23.2121	25.2933	22.488	25.8645	21.1516	26.8915	24.8228	27.7212	25.8009	23.9999	26.6784	23.8744	23.9688	23.5344	26.0129	23.8183	23.2282	23.4128	26.0354	28.0611	24.9629	25.9344	24.2469	28.6363	24.7832	25.3748
S11	NR	1	F22	E02	26.557	24.5972	24.3052	27.7545	24.8036	24.5513	25.5104	25.4476	28.5427	25.3153	26.5746	21.7602	24.5406	17.1134	23.9884	25.9099	22.7044	20.4142	25.2698	24.4321	24.4856	21.5606	23.4992	25.1544	26.947	25.0031	27.48	25.6661	23.9755	26.5295	22.5529	23.6061	23.5861	25.8104	22.6656	23.3237	23.4112	25.3063	27.462	26.7504	25.9379	23.9902	28.2559	25.029	25.6321
S11	NR	1	F22	E03	26.3993	23.6849	24.7444	24.7057	23.8337	25.7709	25.1343	22.7911	26.9722	24.379	23.8105	24.1502	23.933	23.2491	25.0995	26.1452	24.3843	26.6229	25.0883	26.2615	24.5855	23.0178	22.7987	23.1464	26.0941	26.7189	27.1411	26.9691	24.2585	27.8037	23.5752	24.091	24.8917	25.3322	19.3651	23.4916	24.7048	23.7652	29.5135	28.2658	24.4651	23.9364	27.7172	25.1548	24.9974
S11	NR	4	F23	E01	26.7644	23.8744	25.4251	20.0276	24.9717	23.4989	22.3102	25.6377	29.511	24.5352	25.3536	25.3473	24.3058	18.8261	25.5854	26.506	24.373	22.9881	24.9823	21.7763	25.9178	23.379	22.9432	25.7407	26.7866	25.3911	28.1203	25.0714	23.7705	27.0688	24.1769	22.1394	24.2662	25.8523	26.4967	26.2678	25.8634	24.5071	29.5019	25.6411	26.8235	22.5646	28.5729	26.1774	24.4568
S11	NR	4	F23	E02	27.3437	23.2214	25.8215	28.9723	24.93	26.2205	25.7376	25.3787	29.2542	24.3107	26.8615	24.96	25.2213	19.4915	25.9083	26.0302	24.5579	23.7132	25.3144	21.8685	26.7867	22.0783	22.8906	25.0306	26.9534	25.9117	28.0475	25.6382	22.7141	26.6296	24.1937	22.9137	23.6095	26.0592	26.2394	26.8299	24.8023	26.673	29.3842	25.0318	26.877	23.1202	28.3449	25.5598	25.6615
S11	NR	4	F23	E03	22.5134	24.8765	27.3621	24.0403	26.8152	25.8817	25.8287	24.5798	26.1019	24.1663	26.4466	23.8377	21.8498	22.7218	25.6739	26.2829	26.1902	27.983	25.6893	24.9708	25.5895	23.4244	22.0002	23.2478	24.6488	25.4456	26.7858	25.9732	23.6893	26.887	27.4182	24.7474	23.9287	26.8852	23.1081	26.9467	25.7094	25.6169	29.1039	26.895	22.7315	24.0146	26.2108	24.6006	25.3426
S11	NR	10	F24	E01	27.5746	20.3073	25.6308	24.1115	25.5355	27.4881	21.2953	25.6753	28.737	27.2909	26.2282	25.1558	25.1187	26.7874	24.404	25.9147	25.0364	25.1669	25.0422	23.5414	27.3178	23.3408	25.8627	26.5295	27.5214	25.6272	28.5099	33.1214	23.9743	27.4912	23.9128	25.6213	24.3992	26.6342	24.3493	22.8714	26.0257	26.844	31.6796	25.9836	26.828	24.8293	25.1283	24.6505	26.0905
S11	NR	10	F24	E02	27.344	19.9192	25.8785	26.4185	23.8375	27.7496	26.5999	25.7827	28.5682	26.9714	26.8284	24.4252	24.6048	27.0935	24.5393	26.7082	24.7621	24.6871	25.6253	25.5413	27.1337	24.3105	23.9469	25.8784	27.8712	25.7333	28.7863	26.6819	25.5651	28.0082	24.5883	27.7156	23.9008	26.625	20.285	23.2444	26.0955	27.188	31.1124	28.3168	25.7985	25.441	26.9444	25.773	25.6872
S11	NR	10	F24	E03	26.884	24.0931	24.6999	24.4014	26.1414	26.768	25.0902	24.5338	22.3574	21.5379	26.4472	25.0411	26.2041	26.819	25.47	25.8613	27.1237	27.8711	25.0359	23.2281	26.7104	23.8769	24.2537	23.84	26.5269	25.6481	27.2352	26.5482	23.2282	27.8392	26.0386	30.5361	25.3969	26.4911	18.4402	23.6662	25.8991	26.3344	30.3743	29.0732	25.6419	25.0248	28.8776	26.8094	25.2974
S15	NR	0	F25	E01	24.6131	25.0233	22.4804	26.8254	22.0321	24.1072	25.8165	26.3005	36.9473	27.0339	22.4056	29.0261	23.379	24.9329	26.3059	23.1284	26.5105	26.7309	20.7205	24.0785	28.8761	26.342	25.4259	22.7439	26.9198	28.1995	27.334	29.3441	27.0858	27.2023	25.0003	24.4304	25.2497	26.8435	27.8326	23.6495	24.8892	23.6264	28.6246	27.1421	24.4427	27.1915	26.192	25.0987	27.1277
S15	NR	0	F25	E02	25.1344	25.0435	22.5149	26.8592	22.6877	21.0532	26.7594	26.3275	36.3691	28.1447	21.6604	29.0427	24.9019	24.5843	24.9806	26.3399	26.1502	27.3335	27.8613	24.2252	27.4261	29.3446	23.5929	21.9999	26.5931	28.2896	28.0611	29.9062	28.5721	26.4425	29.0418	19.3561	25.564	27.2449	29.3991	25.8696	25.0889	26.018	27.3133	27.4276	23.2795	22.9167	27.0964	23.1901	25.7374
S15	NR	1	F26	E01	23.381	24.4348	20.8287	26.7615	22.6552	24.4234	25.4908	26.4053	36.6746	26.4044	20.73	29.7683	24.8715	24.7773	24.9644	26.3819	26.0817	27.6727	22.7295	23.0489	28.4011	26.297	26.8547	20.7411	25.846	28.5477	27.3325	29.308	22.0121	26.5351	24.5894	24.5677	26.8199	26.5233	27.5193	25.3986	24.1189	24.9111	28.0462	26.5374	23.1184	26.7181	26.5455	24.1655	26.3005
S15	NR	1	F26	E02	25.5198	25.9996	29.9884	26.174	23.2916	24.487	24.9483	25.9811	37.1572	27.6385	21.3448	30.0932	22.3081	26.7013	25.1572	23.7925	26.0964	25.7984	27.2615	22.2571	27.1954	28.9374	26.9745	22.5094	25.8662	29.803	27.2147	30.3058	28.3369	26.7279	22.4364	25.0987	25.3539	26.5539	30.0572	26.1861	26.583	25.5606	28.5344	27.6689	23.4974	24.2503	26.6246	24.5269	26.5019
S15	NR	4	F27	E01	25.2732	25.9036	23.3339	26.5429	20.8258	25.8273	26.3345	25.3733	37.5814	26.5883	23.3094	30.275	21.0918	23.8005	25.8892	27.8863	26.0554	28.3575	20.5089	23.6213	27.1217	26.25	25.1972	21.9368	25.928	27.7581	26.3052	29.7927	20.1778	26.4929	25.1037	24.8706	25.8959	26.4015	27.4073	23.6795	25.8077	25.5553	29.8698	27.1769	22.3891	26.9627	26.8962	23.5668	25.9972
S15	NR	4	F27	E02	24.4641	26.1092	27.2644	27.01	22.7812	25.7563	25.2112	24.4483	37.5287	27.5951	22.4899	30.317	23.2883	26.3068	26.4758	23.6483	25.705	26.5282	27.3589	24.0285	26.7219	29.4404	25.2485	23.4065	26.6504	30.5497	27.5336	30.452	27.6641	26.996	23.4382	25.7993	25.3974	26.5812	29.522	23.4373	24.7732	23.7814	29.1898	27.6788	25.3005	25.5535	27.3568	24.9689	24.3327
S15	NR	10	F28	E01	23.7176	24.082	23.7378	24.6572	24.3597	26.3237	26.6565	26.0386	36.902	26.3299	23.8907	29.3499	20.2162	25.5173	25.7116	21.4488	22.9298	27.0073	21.7991	23.1812	26.5205	26.0632	27.1383	21.0979	26.5452	28.7868	28.0921	28.8312	25.7385	25.4405	21.452	25.6358	26.217	24.4556	27.5724	26.7925	25.1713	23.5286	30.9629	27.437	23.2337	26.8809	28.0781	23.1383	22.568
S15	NR	10	F28	E02	24.2468	23.1062	22.6033	24.0727	23.5425	25.0866	26.2904	26.1502	28.8647	26.7354	24.2255	29.3465	24.6224	23.5971	25.5092	24.0112	25.9503	23.6446	26.8319	26.6601	25.7208	26.0648	27.5684	21.6079	27.238	29.7416	27.3255	28.8781	28.5029	31.7107	20.531	25.3942	26.2863	26.9339	28.5064	22.4949	25.305	23.1345	30.6627	26.9416	21.7062	27.0663	27.9826	24.3257	22.629
S54	NR	0	F29	E01	26.8509	26.7301	29.6742	26.19	25.3118	28.8513	26.2233	26.6544	25.7151	29.3855	24.7459	28.1393	27.5468	29.1328	28.5969	28.5681	26.0563	29.5828	25.3566	26.7162	31.0864	21.9044	24.787	27.24	24.4284	34.3194	27.0314	31.8419	31.2955	27.6085	26.3576	28.1864	23.1801	26.4072	30.8991	24.6939	27.3201	23.8787	28.5128	21.8653	26.3692	25.352	24.6129	27.0496	27.4192
S54	NR	0	F29	E02	24.5422	22.1712	27.3516	28.2168	21.1966	28.885	29.0498	24.7491	28.7187	27.7445	26.1954	28.7978	25.1025	27.2084	26.0676	26.2767	25.0006	27.3113	25.6356	24.8327	29.7225	31.1292	24.6956	26.2139	27.4113	34.6847	30.5853	27.5688	28.88	27.7477	23.4489	26.3522	21.3383	28.6907	27.704	22.9098	24.9398	25.3088	27.6654	28.0152	26.8072	25.106	25.0462	26.0002	26.1643
S54	NR	1	F30	E01	26.8809	24.478	30.9467	26.1211	25.3745	24.3782	26.6645	23.4462	28.0025	24.171	24.3063	24.8614	24.165	25.3784	23.9838	25.6316	26.3279	24.8786	27.0616	24.5106	28.6133	26.103	24.5081	25.2874	25.59	31.686	26.3397	24.2326	24.4911	28.5543	24.9408	28.5926	27.0416	25.7405	24.6882	26.6435	28.1118	25.3065	27.8345	20.3055	24.2946	26.4621	27.4365	29.1779	24.0634
S54	NR	1	F30	E02	25.2595	24.7757	29.146	23.3406	26.1389	22.6254	27.0811	23.2689	26.4325	28.1392	26.4165	29.2835	23.0097	26.4368	25.6058	24.7642	25.3469	27.572	26.8787	23.5308	27.8761	25.1555	23.732	25.2735	27.5784	30.4079	27.0305	26.1257	24.0147	26.1449	24.6114	28.6585	23.6576	25.2312	23.9874	25.6697	26.2057	26.898	27.0717	19.835	25.6131	24.594	27.5143	26.4264	25.9539
S54	NR	4	F31	E01	22.2593	24.959	27.2689	29.797	25.7942	26.1063	27.2825	28.5419	30.13	27.8353	27.2361	19.3844	25.6403	23.7496	26.9744	25.1481	24.9751	28.6698	26.2536	23.6134	25.8221	26.8815	21.4244	22.979	18.4478	35.442	26.8124	28.4587	28.548	30.4037	29.5324	24.7838	28.7611	27.0527	30.2257	30.8067	28.4253	26.761	27.6859	28.5554	30.0673	26.4753	30.0506	27.9135	25.1774
S54	NR	4	F31	E02	21.3318	26.379	26.9412	27.5697	20.8087	24.7013	25.4398	24.923	28.4323	28.3118	26.9648	27.7089	24.244	25.6439	26.692	25.5177	23.8348	26.0782	24.3711	21.884	29.2919	29.2573	20.5583	23.4981	25.9098	34.2813	27.9187	26.6346	26.2324	27.1669	24.9979	26.7636	23.2224	28.6803	27.4581	26.8855	27.114	23.617	24.9855	26.3858	27.7022	27.2764	28.4578	27.6148	24.0202
S54	NR	10	F32	E01	23.6931	25.7911	27.7622	27.8037	23.9652	22.2024	27.3854	22.8445	28.5107	27.0664	26.6814	24.1131	24.8449	23.8086	26.9396	24.9839	26.1581	25.3974	20.6266	24.227	27.8672	27.1594	21.5762	26.6427	25.7971	33.2065	27.0263	25.7504	24.0385	26.9382	24.9884	26.1925	27.8496	27.5853	23.8916	27.5243	25.3138	24.7828	25.199	30.0052	25.8855	25.6389	28.859	27.2149	24.9153
S54	NR	10	F32	E02	24.3302	25.2502	28.3851	28.6471	26.3926	24.355	27.1138	24.8164	29.5767	27.9788	27.7209	24.6907	24.8261	25.4164	23.8926	24.0635	21.9353	25.3671	29.2802	25.1792	24.5754	25.8825	22.2709	22.9148	24.1375	34.8976	26.713	25.5597	25.6722	26.3142	27.6504	27.3442	23.6184	27.7082	24.1507	25.8402	26.3864	26.3761	25.1701	29.8172	25.0455	24.0316	29.1645	26.0007	23.4795
S6	NR	0	F33	E01	23.9346	21.743	24.5939	25.1908	24.3014	27.349	25.1109	25.039	29.1982	27.7815	25.8625	24.3195	30.2512	28.285	31.4628	24.3577	28.0629	26.7173	24.1693	25.241	26.1901	25.1855	24.3123	31.7013	24.3273	27.7694	27.0608	26.5358	24.9803	26.7714	23.1099	28.5782	22.7809	25.9922	24.0899	24.9043	26.4043	25.0956	30.7892	28.1855	27.8258	22.9228	29.9516	22.7694	24.731
S6	NR	0	F33	E02	24.0037	23.1535	23.2228	25.0427	22.3111	27.1893	27.6397	25.389	29.3657	28.1428	25.8409	25.0144	25.0653	27.8891	31.5431	24.4609	25.6713	26.6764	24.66	22.9176	26.0081	26.2558	24.4888	24.0891	25.6386	27.9946	26.2511	25.4679	24.5265	26.9011	21.7512	26.5537	21.4805	26.4435	26.3899	25.266	26.577	25.103	31.0605	28.6396	27.3921	21.7961	30.0255	23.5883	24.2005
S6	NR	0	F33	E03	24.612	19.2129	24.579	24.6885	22.2939	27.4623	25.456	30.784	29.0015	28.3934	25.9003	24.3243	30.5408	28.2787	31.4652	24.2628	28.7979	26.704	23.6998	24.666	27.8803	25.1523	23.8818	23.9505	25.1725	26.2164	25.5339	26.1541	24.8939	27.4495	23.1775	25.449	23.4501	26.2684	26.2664	24.9502	24.0559	24.6202	31.0556	28.5341	27.1637	24.1501	29.9048	23.41	24.1555
S6	NR	1	F34	E01	26.2629	24.211	28.1818	26.894	25.4836	26.4268	26.033	23.4399	30.8803	27.0564	27.8074	26.0765	26.5145	27.77	26.7903	25.0915	23.568	25.8253	26.0312	22.5397	28.4394	23.0225	25.1023	21.6084	26.4768	27.2113	27.3539	25.9449	25.1957	27.8526	24.9226	27.1195	24.1259	24.6217	27.2347	25.354	27.4464	25.9463	30.6629	24.5995	27.7689	24.7386	24.6756	24.8276	25.6637
S6	NR	1	F34	E02	25.0565	24.6726	25.1713	28.1111	25.3026	26.3787	25.071	26.0366	29.2477	27.0185	27.8995	25.8543	26.2463	27.486	26.9285	25.3166	22.4482	22.0796	25.4727	22.7191	28.162	21.6957	24.5485	24.508	26.5877	26.5826	28.0064	31.9127	24.8132	27.7085	23.8262	28.8669	24.0254	24.7441	25.5413	24.0925	27.5202	26.4134	32.2071	25.6842	27.6284	24.4758	26.1013	25.0562	25.9613
S6	NR	1	F34	E03	27.6161	24.8271	24.7938	27.6796	25.0586	27.0475	25.1934	24.8146	24.6943	28.445	27.6733	25.7611	25.0256	27.7366	27.1849	26.7784	24.7815	27.8184	25.4156	23.2014	28.2301	23.8845	22.995	25.0144	27.5738	24.531	27.4625	25.7019	25.2742	27.4428	23.0727	27.0761	23.944	25.475	25.0356	24.7607	26.8526	24.9853	30.2314	27.7181	27.7418	24.7022	29.2349	25.0423	24.8714
S6	NR	4	F35	E01	26.2683	24.2346	24.9163	24.0434	24.616	25.0224	25.5802	24.5192	30.3264	27.1159	26.8782	25.945	26.5371	26.2109	26.2782	26.0694	21.9876	25.8297	26.222	23.2908	25.9961	21.7762	25.6897	23.6108	27.076	27.8506	28.2775	26.1037	23.718	26.99	25.6686	24.5951	24.5549	25.9926	27.0194	24.3891	25.3371	26.4853	28.7929	26.9326	23.4837	25.1217	29.1934	24.2672	25.9956
S6	NR	4	F35	E02	25.3318	24.5528	24.2435	27.9341	23.4642	26.4696	26.662	25.9053	29.7024	26.13	26.9737	26.2006	26.2876	23.8793	26.6249	26.434	19.9709	23.54	25.7965	23.6775	26.6297	18.8006	21.8954	24.194	27.2564	25.8984	27.9353	23.901	23.6307	26.9349	22.575	24.4285	23.9029	25.6937	26.4454	22.8576	25.0982	27.4234	29.9058	26.8449	26.1483	24.3193	27.864	24.2272	25.6023
S6	NR	4	F35	E03	26.7816	24.3082	23.7461	25.0852	22.4463	25.9126	25.5698	22.1726	24.6558	22.9577	25.1968	23.9808	25.8464	23.769	27.3803	24.8471	26.0646	25.5997	27.34	22.9439	26.7298	19.9242	22.4596	24.635	26.2269	25.0977	25.3762	25.4225	29.2604	27.1708	23.9321	23.6189	22.3492	25.8466	20.8692	24.3677	25.5154	23.7165	29.4272	26.7621	23.1151	27.2189	27.9422	26.535	27.2769
S6	NR	10	F36	E01	26.4633	17.0538	25.8414	25.5293	25.7532	26.4683	23.1168	23.1071	30.0407	25.6997	25.424	24.4197	25.6834	25.8244	25.1957	26.416	25.4528	25.4899	25.4455	22.7832	26.5401	19.7075	25.87	25.176	27.512	27.4938	28.4145	31.9708	22.828	28.0939	24.7801	18.2845	24.1589	26.2662	27.5772	22.3752	25.4522	24.2741	28.8034	26.9292	28.1856	24.2003	28.3511	24.5077	24.4871
S6	NR	10	F36	E02	26.7509	19.5573	24.7535	25.058	23.9514	25.4529	26.9954	25.6435	29.3809	26.4114	26.3477	25.3938	25.3954	25.6166	23.7426	26.5455	24.4495	22.1902	25.2015	22.5743	24.0918	16.9542	26.3235	25.0905	26.0783	25.4388	28.5537	25.0654	23.5472	28.0439	22.412	23.7594	23.0266	25.4307	26.0484	24.1862	24.8754	25.8815	29.9004	26.4409	28.1569	24.4689	27.2801	26.3796	25.2095
S6	NR	10	F36	E03	27.9011	24.478	24.9141	24.9905	24.5296	27.0211	25.2654	24.1628	22.4718	26.3102	25.6908	24.6931	25.8125	24.7381	26.4297	27.0869	25.056	27.518	24.605	23.4202	26.3496	23.1486	26.3109	25.8762	27.8596	26.2505	28.5694	27.5653	22.2645	28.1533	24.8477	21.8736	24.1062	26.9596	25.7134	23.5635	24.9782	25.1832	29.2943	27.826	24.6542	25.3427	23.759	27.0878	24.5473
S34	NR	0	F37	E01	27.0983	24.6497	27.6063	25.2479	24.9046	26.8267	25.3171	25.8294	29.8397	24.2077	24.5509	26.974	26.3373	24.1637	24.6314	27.1247	24.0404	24.1486	24.3726	23.5278	25.217	23.8043	26.3402	25.9441	27.0837	25.1039	28.2405	26.0664	22.5247	27.5697	24.5513	25.2974	24.8457	24.5014	25.6167	23.1105	24.5259	26.5344	31.7203	26.1513	26.11	24.5508	19.9163	23.324	25.9088
S34	NR	0	F37	E02	26.3405	24.1641	24.5036	29.427	24.0294	27.2985	25.1086	23.1354	23.6201	26.1123	26.2909	26.9429	25.8711	23.255	22.7147	26.7906	24.194	24.1091	23.9776	24.2764	26.5588	24.5363	23.59	24.9773	26.6477	24.7949	27.5344	26.5598	23.0188	27.8525	23.5429	23.3537	21.4618	24.2127	25.4133	22.1137	25.3687	25.4797	30.7508	27.5279	26.8621	24.1869	24.8289	26.4002	26.2528
S34	NR	0	F37	E03	27.0909	24.4315	24.5839	25.7009	24.6361	27.3066	25.4608	24.6913	23.3852	26.0865	24.8952	27.1185	26.9428	25.2683	24.6572	27.8335	24.6309	26.0891	25.1367	24.5962	28.1264	24.7223	23.955	25.323	27.2013	25.7891	27.3345	26.3765	24.7564	28.3673	25.4066	23.5466	24.5761	24.514	25.1417	22.7455	25.046	29.2463	31.2223	27.138	22.6212	25.7671	24.0264	26.5851	25.6965
S34	NR	1	F38	E01	26.6727	25.0216	23.4674	23.9602	24.4686	25.4647	26.8517	25.6406	27.3805	25.8918	22.1998	24.2584	25.9674	14.4406	19.4616	25.1987	24.2218	23.8004	25.1066	24.9172	27.4653	23.9365	22.5665	26.6949	25.7823	24.6493	28.3678	27.6682	23.2776	26.685	23.1507	22.2097	24.5549	24.7584	25.8539	22.8897	26.1466	27.7767	29.6995	25.3909	27.0015	24.5869	23.6491	24.206	25.3997
S34	NR	1	F38	E02	23.4794	24.3924	17.5738	29.6292	24.8802	25.4488	27.0899	25.4847	28.253	25.327	25.202	26.8831	25.034	18.9985	24.2172	26.2123	22.9204	24.0972	24.9538	22.0484	26.9128	23.5914	23.4634	26.0974	26.2448	23.54	27.5906	28.1088	22.9571	27.4524	22.2149	24.3759	24.2939	23.0194	24.216	21.4382	26.0422	28.3801	29.594	25.2437	27.1332	24.5616	25.2335	24.3086	25.195
S34	NR	1	F38	E03	26.1759	25.514	23.3638	25.8569	24.8282	25.8272	26.1961	24.2476	24.1892	26.1352	24.7979	23.9698	25.4379	24.8784	23.5039	27.7398	24.552	27.9498	25.7634	25.4618	27.6949	23.7723	24.045	26.7177	26.7243	24.2366	28.0352	26.5506	22.6821	27.2339	24.9013	21.3377	22.5563	23.9085	25.1501	25.103	25.9878	26.7906	28.495	28.6886	22.8877	25.9091	27.0029	23.7999	21.917
S34	NR	4	F39	E01	27.3081	24.1016	24.2922	23.9256	25.1972	26.938	27.1679	24.3856	26.8111	26.3977	25.8632	27.3713	26.1941	25.4783	25.8051	26.9385	25.3028	26.9877	24.4445	23.7939	26.7145	24.5715	25.3233	26.3455	26.3133	24.7629	28.6405	27.9124	24.1148	27.2614	24.9934	26.7562	23.5151	24.7615	23.4984	24.2007	26.747	27.1216	28.3294	27.6063	27.18	24.2392	27.1626	23.4023	25.6703
S34	NR	4	F39	E02	24.7974	24.1781	23.8236	28.7539	25.4353	26.6693	27.7016	24.7667	27.3732	26.4167	26.2931	26.6995	29.0728	24.3348	25.6585	26.565	25.1122	27.1357	24.6677	25.3854	27.0756	24.9737	24.1198	25.395	26.7116	23.4674	28.221	28.3509	23.0488	27.2577	24.4032	26.7204	23.7141	25.4784	22.5059	21.9072	26.5693	26.3898	27.943	27.6039	25.6064	24.3334	26.1611	23.5358	25.8819
S34	NR	4	F39	E03	27.3777	25.3771	24.6031	25.1126	25.5486	26.5482	26.9127	25.5476	22.3396	26.5406	24.9947	26.2832	25.9045	25.3	24.7994	25.7779	25.535	27.9434	25.7909	24.5816	26.7033	24.5172	24.1406	26.0116	26.3159	22.2192	28.0311	27.1292	23.8933	27.629	23.6318	26.0285	22.1892	24.7454	23.9544	23.2059	25.4347	26.6684	28.2502	29.0435	27.1965	26.1701	28.7085	24.2779	20.9019
S34	NR	10	F40	E01	27.1143	23.4504	22.3666	26.5842	22.3571	25.4502	29.5349	24.8227	29.6917	26.2861	26.9562	26.509	26.1731	29.0063	26.0923	24.9984	23.9543	26.7443	24.7674	23.3061	27.1213	25.3484	26.0151	25.543	25.8484	25.3712	28.0849	27.2281	21.0038	27.6064	24.759	27.6576	22.7672	26.9901	26.9022	25.2769	27.9117	25.705	35.3719	24.7435	27.3719	23.476	24.9999	23.713	24.9608
S34	NR	10	F40	E02	26.033	24.5608	24.3607	29.343	24.1753	27.1845	29.0251	25.6599	29.3487	25.8236	27.6578	25.4317	25.0307	28.534	26.0228	25.7628	23.598	26.9741	25.2708	24.2089	27.4332	27.8105	25.1166	23.7406	25.8974	25.6718	26.7549	33.2066	25.2731	27.313	23.9703	28.4472	22.8888	27.0333	24.8114	25.227	27.4568	28.2407	33.3213	25.652	28.2681	25.3716	26.4382	25.5273	24.8237
S34	NR	10	F40	E03	27.852	25.1899	21.7878	27.4015	24.478	26.1472	29.0909	25.9515	25.1223	27.6714	27.794	26.1727	25.8982	28.5017	26.6695	26.0824	25.2066	28.0661	25.7373	23.3551	27.152	25.5512	24.5185	25.9465	26.2891	25.0857	26.9932	27.0623	24.4085	27.5878	24.2588	27.9526	23.1555	26.9719	21.3	28.2574	27.32	25.6886	33.8131	28.0741	28.5833	25.8827	30.5613	25.3774	24.5798
NR: non-responder
R: responder
[truncated: 271 more columns]
