# Supplementary material for: An Exploratory Pilot Study with Plasma Protein Signatures Associated with Response of Patients with Depression to Antidepressant Treatment for 10 Weeks
Source: Biomedicines. 2020 Oct 28;8(11):455. doi: 10.3390/biomedicines8110455 (PMC7692261; doi:10.3390/biomedicines8110455)
Supplement: Supplementary file 1 [file biomedicines-08-00455-s001.zip › Supplementary Table S4.xlsx]

## Sheet: Sheet2
Table S4. MRM parameters optimized for 15 target peptides of nine proteins.
Uniprot ID	Protein Name	Gene Name	Peptide sequence	Quant peptide?	Quant transition?	ISTD?	Precursor Ion (m/z)	Product Ion (m/z)	Retention Time (min)	Fragmentor	Collision Energy	Cell Accelerator Voltage	Polarity
P52566	Rho GDP-dissociation inhibitor 2	ARHGDIB	APNVVVTR	Y	Y	TRUE	433.2601	397.7416	7.23	380	15	5	Positive
P52566	Rho GDP-dissociation inhibitor 2	ARHGDIB	APNVVVTR	Y	N	TRUE	433.2601	484.3117	7.23	380	12	5	Positive
P52566	Rho GDP-dissociation inhibitor 2	ARHGDIB	APNVVVTR	Y	N	TRUE	433.2601	583.3801	7.23	380	12	5	Positive
P52566	Rho GDP-dissociation inhibitor 2	ARHGDIB	APNVVVTR	Y	N	TRUE	433.2601	697.4231	7.23	380	12	5	Positive
P52566	Rho GDP-dissociation inhibitor 2	ARHGDIB	APNVVVTR	Y	Y	FALSE	428.2560	392.7374	7.23	380	15	5	Positive
P52566	Rho GDP-dissociation inhibitor 2	ARHGDIB	APNVVVTR	Y	N	FALSE	428.2560	474.3035	7.23	380	12	5	Positive
P52566	Rho GDP-dissociation inhibitor 2	ARHGDIB	APNVVVTR	Y	N	FALSE	428.2560	573.3719	7.23	380	12	5	Positive
P52566	Rho GDP-dissociation inhibitor 2	ARHGDIB	APNVVVTR	Y	N	FALSE	428.2560	687.4148	7.23	380	12	5	Positive
P52566	Rho GDP-dissociation inhibitor 2	ARHGDIB	TLLGDGPVVTDPK	N	N	TRUE	660.3685	553.3026	15.54	380	26.2	5	Positive
P52566	Rho GDP-dissociation inhibitor 2	ARHGDIB	TLLGDGPVVTDPK	N	N	TRUE	660.3685	820.4654	15.54	380	23.2	5	Positive
P52566	Rho GDP-dissociation inhibitor 2	ARHGDIB	TLLGDGPVVTDPK	N	Y	TRUE	660.3685	992.5139	15.54	380	21.2	5	Positive
P52566	Rho GDP-dissociation inhibitor 2	ARHGDIB	TLLGDGPVVTDPK	N	N	TRUE	660.3685	1,105.5979	15.54	380	24.2	5	Positive
P52566	Rho GDP-dissociation inhibitor 2	ARHGDIB	TLLGDGPVVTDPK	N	N	FALSE	656.3614	549.2955	15.54	380	26.2	5	Positive
P52566	Rho GDP-dissociation inhibitor 2	ARHGDIB	TLLGDGPVVTDPK	N	N	FALSE	656.3614	812.4512	15.54	380	23.2	5	Positive
P52566	Rho GDP-dissociation inhibitor 2	ARHGDIB	TLLGDGPVVTDPK	N	Y	FALSE	656.3614	984.4997	15.54	380	21.2	5	Positive
P52566	Rho GDP-dissociation inhibitor 2	ARHGDIB	TLLGDGPVVTDPK	N	N	FALSE	656.3614	1,097.5837	15.54	380	24.2	5	Positive
P0C0L5	Complement C4-B	C4B	ASSFLGEK	Y	N	TRUE	423.7260	341.1911	8.89	380	12.7	5	Positive
P0C0L5	Complement C4-B	C4B	ASSFLGEK	Y	N	TRUE	423.7260	454.2751	8.89	380	11.7	5	Positive
P0C0L5	Complement C4-B	C4B	ASSFLGEK	Y	N	TRUE	423.7260	601.3435	8.89	380	12.7	5	Positive
P0C0L5	Complement C4-B	C4B	ASSFLGEK	Y	Y	TRUE	423.7260	688.3756	8.89	380	17.7	5	Positive
P0C0L5	Complement C4-B	C4B	ASSFLGEK	Y	N	FALSE	419.7189	333.1769	8.89	380	12.7	5	Positive
P0C0L5	Complement C4-B	C4B	ASSFLGEK	Y	N	FALSE	419.7189	446.2609	8.89	380	11.7	5	Positive
P0C0L5	Complement C4-B	C4B	ASSFLGEK	Y	N	FALSE	419.7189	593.3293	8.89	380	12.7	5	Positive
P0C0L5	Complement C4-B	C4B	ASSFLGEK	Y	Y	FALSE	419.7189	680.3614	8.89	380	17.7	5	Positive
P0C0L5	Complement C4-B	C4B	GSSTWLTAFVLK	N	N	TRUE	659.3683	585.3850	26.89	380	30.6	5	Positive
P0C0L5	Complement C4-B	C4B	GSSTWLTAFVLK	N	N	TRUE	659.3683	686.4327	26.89	380	24.2	5	Positive
P0C0L5	Complement C4-B	C4B	GSSTWLTAFVLK	N	Y	TRUE	659.3683	799.5168	26.89	380	25.2	5	Positive
P0C0L5	Complement C4-B	C4B	GSSTWLTAFVLK	N	N	TRUE	659.3683	985.5961	26.89	380	24.2	5	Positive
P0C0L5	Complement C4-B	C4B	GSSTWLTAFVLK	N	N	FALSE	655.3612	577.3708	26.89	380	30.6	5	Positive
P0C0L5	Complement C4-B	C4B	GSSTWLTAFVLK	N	N	FALSE	655.3612	678.4185	26.89	380	24.2	5	Positive
P0C0L5	Complement C4-B	C4B	GSSTWLTAFVLK	N	Y	FALSE	655.3612	791.5026	26.89	380	25.2	5	Positive
P0C0L5	Complement C4-B	C4B	GSSTWLTAFVLK	N	N	FALSE	655.3612	977.5819	26.89	380	24.2	5	Positive
O43852-3	Calumenin	CALU	DWILPSDYDHAEAEAR	Y	N	TRUE	633.2912	637.2696	18.2	380	13.4	5	Positive
O43852-3	Calumenin	CALU	DWILPSDYDHAEAEAR	Y	Y	TRUE	633.2912	685.7960	18.2	380	13.4	5	Positive
O43852-3	Calumenin	CALU	DWILPSDYDHAEAEAR	Y	N	TRUE	633.2912	742.3380	18.2	380	16.4	5	Positive
O43852-3	Calumenin	CALU	DWILPSDYDHAEAEAR	Y	N	TRUE	633.2912	798.8800	18.2	380	19.4	5	Positive
O43852-3	Calumenin	CALU	DWILPSDYDHAEAEAR	Y	N	FALSE	629.9551	632.2655	18.2	380	13.4	5	Positive
O43852-3	Calumenin	CALU	DWILPSDYDHAEAEAR	Y	Y	FALSE	629.9551	680.7918	18.2	380	13.4	5	Positive
O43852-3	Calumenin	CALU	DWILPSDYDHAEAEAR	Y	N	FALSE	629.9551	737.3339	18.2	380	16.4	5	Positive
O43852-3	Calumenin	CALU	DWILPSDYDHAEAEAR	Y	N	FALSE	629.9551	793.8759	18.2	380	19.4	5	Positive
O43852-3	Calumenin	CALU	YDLFVGSQATDFGEALVR	N	N	TRUE	999.4958	1,017.5239	26.02	380	35.3	5	Positive
O43852-3	Calumenin	CALU	YDLFVGSQATDFGEALVR	N	N	TRUE	999.4958	1,088.5610	26.02	380	34.3	5	Positive
O43852-3	Calumenin	CALU	YDLFVGSQATDFGEALVR	N	Y	TRUE	999.4958	1,360.6731	26.02	380	37.3	5	Positive
O43852-3	Calumenin	CALU	YDLFVGSQATDFGEALVR	N	N	TRUE	999.4958	1,459.7415	26.02	380	33.3	5	Positive
O43852-3	Calumenin	CALU	YDLFVGSQATDFGEALVR	N	N	FALSE	994.4916	1,007.5156	26.02	380	35.3	5	Positive
O43852-3	Calumenin	CALU	YDLFVGSQATDFGEALVR	N	N	FALSE	994.4916	1,078.5528	26.02	380	34.3	5	Positive
O43852-3	Calumenin	CALU	YDLFVGSQATDFGEALVR	N	Y	FALSE	994.4916	1,350.6648	26.02	380	37.3	5	Positive
O43852-3	Calumenin	CALU	YDLFVGSQATDFGEALVR	N	N	FALSE	994.4916	1,449.7332	26.02	380	33.3	5	Positive
Q06033	Inter-alpha-trypsin inhibitor heavy chain H3	ITIH3	EVSFDVELPK	Y	N	TRUE	585.8103	593.3748	19.51	380	20.5	5	Positive
Q06033	Inter-alpha-trypsin inhibitor heavy chain H3	ITIH3	EVSFDVELPK	Y	N	TRUE	585.8103	708.4018	19.51	380	23.5	5	Positive
Q06033	Inter-alpha-trypsin inhibitor heavy chain H3	ITIH3	EVSFDVELPK	Y	N	TRUE	585.8103	855.4702	19.51	380	21.5	5	Positive
Q06033	Inter-alpha-trypsin inhibitor heavy chain H3	ITIH3	EVSFDVELPK	Y	Y	TRUE	585.8103	942.5022	19.51	380	23.5	5	Positive
Q06033	Inter-alpha-trypsin inhibitor heavy chain H3	ITIH3	EVSFDVELPK	Y	N	FALSE	581.8032	585.3606	19.51	380	20.5	5	Positive
Q06033	Inter-alpha-trypsin inhibitor heavy chain H3	ITIH3	EVSFDVELPK	Y	N	FALSE	581.8032	700.3876	19.51	380	23.5	5	Positive
Q06033	Inter-alpha-trypsin inhibitor heavy chain H3	ITIH3	EVSFDVELPK	Y	N	FALSE	581.8032	847.4560	19.51	380	21.5	5	Positive
Q06033	Inter-alpha-trypsin inhibitor heavy chain H3	ITIH3	EVSFDVELPK	Y	Y	FALSE	581.8032	934.4880	19.51	380	23.5	5	Positive
Q06033	Inter-alpha-trypsin inhibitor heavy chain H3	ITIH3	FTVSVNVAAGSK	N	N	TRUE	594.3291	654.3661	14.36	380	23.8	5	Positive
Q06033	Inter-alpha-trypsin inhibitor heavy chain H3	ITIH3	FTVSVNVAAGSK	N	N	TRUE	594.3291	753.4345	14.36	380	18.8	5	Positive
Q06033	Inter-alpha-trypsin inhibitor heavy chain H3	ITIH3	FTVSVNVAAGSK	N	Y	TRUE	594.3291	840.4665	14.36	380	22.8	5	Positive
Q06033	Inter-alpha-trypsin inhibitor heavy chain H3	ITIH3	FTVSVNVAAGSK	N	N	TRUE	594.3291	939.5349	14.36	380	23.8	5	Positive
Q06033	Inter-alpha-trypsin inhibitor heavy chain H3	ITIH3	FTVSVNVAAGSK	N	N	FALSE	590.3220	646.3519	14.36	380	23.8	5	Positive
Q06033	Inter-alpha-trypsin inhibitor heavy chain H3	ITIH3	FTVSVNVAAGSK	N	N	FALSE	590.3220	745.4203	14.36	380	18.8	5	Positive
Q06033	Inter-alpha-trypsin inhibitor heavy chain H3	ITIH3	FTVSVNVAAGSK	N	Y	FALSE	590.3220	832.4523	14.36	380	22.8	5	Positive
Q06033	Inter-alpha-trypsin inhibitor heavy chain H3	ITIH3	FTVSVNVAAGSK	N	N	FALSE	590.3220	931.5207	14.36	380	23.8	5	Positive
P35579	Myosin-9	MYH9	IAEFTTNLTEEEEK	N	N	TRUE	831.4034	772.3451	15.26	380	26.3	5	Positive
P35579	Myosin-9	MYH9	IAEFTTNLTEEEEK	N	N	TRUE	831.4034	999.4720	15.26	380	28.3	5	Positive
P35579	Myosin-9	MYH9	IAEFTTNLTEEEEK	N	N	TRUE	831.4034	1,100.5197	15.26	380	26.3	5	Positive
P35579	Myosin-9	MYH9	IAEFTTNLTEEEEK	N	Y	TRUE	831.4034	1,201.5674	15.26	380	27.3	5	Positive
P35579	Myosin-9	MYH9	IAEFTTNLTEEEEK	N	N	FALSE	827.3963	764.3309	15.26	380	26.3	5	Positive
P35579	Myosin-9	MYH9	IAEFTTNLTEEEEK	N	N	FALSE	827.3963	991.4578	15.26	380	28.3	5	Positive
P35579	Myosin-9	MYH9	IAEFTTNLTEEEEK	N	N	FALSE	827.3963	1,092.5055	15.26	380	26.3	5	Positive
P35579	Myosin-9	MYH9	IAEFTTNLTEEEEK	N	Y	FALSE	827.3963	1,193.5532	15.26	380	27.3	5	Positive
P35579	Myosin-9	MYH9	TELEDTLDSTAAQQELR	N	N	TRUE	965.4674	555.3125	16.46	380	34.1	5	Positive
P35579	Myosin-9	MYH9	TELEDTLDSTAAQQELR	N	N	TRUE	965.4674	754.4081	16.46	380	35.1	5	Positive
P35579	Myosin-9	MYH9	TELEDTLDSTAAQQELR	N	N	TRUE	965.4674	1,013.5250	16.46	380	31.1	5	Positive
P35579	Myosin-9	MYH9	TELEDTLDSTAAQQELR	N	Y	TRUE	965.4674	1,128.5519	16.46	380	31.1	5	Positive
P35579	Myosin-9	MYH9	TELEDTLDSTAAQQELR	N	N	FALSE	960.4633	545.3042	16.46	380	34.1	5	Positive
P35579	Myosin-9	MYH9	TELEDTLDSTAAQQELR	N	N	FALSE	960.4633	744.3999	16.46	380	35.1	5	Positive
P35579	Myosin-9	MYH9	TELEDTLDSTAAQQELR	N	N	FALSE	960.4633	1,003.5167	16.46	380	31.1	5	Positive
P35579	Myosin-9	MYH9	TELEDTLDSTAAQQELR	N	Y	FALSE	960.4633	1,118.5436	16.46	380	31.1	5	Positive
P14543	Nidogen-1	NID1	ALEGLQYPFAVTSYGK	Y	N	TRUE	876.4583	563.2915	22.91	380	32	5	Positive
P14543	Nidogen-1	NID1	ALEGLQYPFAVTSYGK	Y	Y	TRUE	876.4583	977.5182	22.91	380	31	5	Positive
P14543	Nidogen-1	NID1	ALEGLQYPFAVTSYGK	Y	N	TRUE	876.4583	1,140.5815	22.91	380	34	5	Positive
P14543	Nidogen-1	NID1	ALEGLQYPFAVTSYGK	Y	N	TRUE	876.4583	1,268.6401	22.91	380	33	5	Positive
P14543	Nidogen-1	NID1	ALEGLQYPFAVTSYGK	Y	N	FALSE	872.4512	555.2773	22.91	380	32	5	Positive
P14543	Nidogen-1	NID1	ALEGLQYPFAVTSYGK	Y	Y	FALSE	872.4512	969.5040	22.91	380	31	5	Positive
P14543	Nidogen-1	NID1	ALEGLQYPFAVTSYGK	Y	N	FALSE	872.4512	1,132.5673	22.91	380	34	5	Positive
P14543	Nidogen-1	NID1	ALEGLQYPFAVTSYGK	Y	N	FALSE	872.4512	1,260.6259	22.91	380	33	5	Positive
Q99453	Paired mesoderm homeobox protein 2B	PHOX2B	LFTDHGGLNEK	Y	N	TRUE	413.5467	381.7029	9.14	380	4.7	5	Positive
Q99453	Paired mesoderm homeobox protein 2B	PHOX2B	LFTDHGGLNEK	Y	N	TRUE	413.5467	489.7402	9.14	380	4.7	5	Positive
Q99453	Paired mesoderm homeobox protein 2B	PHOX2B	LFTDHGGLNEK	Y	Y	TRUE	413.5467	563.2744	9.14	380	4.7	5	Positive
Q99453	Paired mesoderm homeobox protein 2B	PHOX2B	LFTDHGGLNEK	Y	N	TRUE	413.5467	625.3395	9.14	380	4.7	5	Positive
Q99453	Paired mesoderm homeobox protein 2B	PHOX2B	LFTDHGGLNEK	Y	N	FALSE	410.8753	377.6958	9.14	380	4.7	5	Positive
Q99453	Paired mesoderm homeobox protein 2B	PHOX2B	LFTDHGGLNEK	Y	N	FALSE	410.8753	485.7331	9.14	380	4.7	5	Positive
Q99453	Paired mesoderm homeobox protein 2B	PHOX2B	LFTDHGGLNEK	Y	Y	FALSE	410.8753	559.2673	9.14	380	4.7	5	Positive
Q99453	Paired mesoderm homeobox protein 2B	PHOX2B	LFTDHGGLNEK	Y	N	FALSE	410.8753	617.3253	9.14	380	4.7	5	Positive
Q9H299	SH3 domain-binding glutamic acid-rich-like protein 3	SH3BGRL3	IQYQLVDISQDNALR	Y	N	TRUE	893.4721	813.4089	19.91	380	28.5	5	Positive
Q9H299	SH3 domain-binding glutamic acid-rich-like protein 3	SH3BGRL3	IQYQLVDISQDNALR	Y	Y	TRUE	893.4721	1,041.5199	19.91	380	34.5	5	Positive
Q9H299	SH3 domain-binding glutamic acid-rich-like protein 3	SH3BGRL3	IQYQLVDISQDNALR	Y	N	TRUE	893.4721	1,140.5883	19.91	380	28.5	5	Positive
Q9H299	SH3 domain-binding glutamic acid-rich-like protein 3	SH3BGRL3	IQYQLVDISQDNALR	Y	N	TRUE	893.4721	1,253.6724	19.91	380	30.5	5	Positive
Q9H299	SH3 domain-binding glutamic acid-rich-like protein 3	SH3BGRL3	IQYQLVDISQDNALR	Y	N	FALSE	888.4680	803.4006	19.91	380	28.5	5	Positive
Q9H299	SH3 domain-binding glutamic acid-rich-like protein 3	SH3BGRL3	IQYQLVDISQDNALR	Y	Y	FALSE	888.4680	1,031.5116	19.91	380	34.5	5	Positive
Q9H299	SH3 domain-binding glutamic acid-rich-like protein 3	SH3BGRL3	IQYQLVDISQDNALR	Y	N	FALSE	888.4680	1,130.5800	19.91	380	28.5	5	Positive
Q9H299	SH3 domain-binding glutamic acid-rich-like protein 3	SH3BGRL3	IQYQLVDISQDNALR	Y	N	FALSE	888.4680	1,243.6641	19.91	380	30.5	5	Positive
P62258	14-3-3 protein epsilon	YWHAE	AAFDDAIAELDTLSEESYK	N	N	TRUE	1,048.4935	1,079.4983	27.39	380	39.1	5	Positive
P62258	14-3-3 protein epsilon	YWHAE	AAFDDAIAELDTLSEESYK	N	N	TRUE	1,048.4935	1,192.5823	27.39	380	40.1	5	Positive
P62258	14-3-3 protein epsilon	YWHAE	AAFDDAIAELDTLSEESYK	N	N	TRUE	1,048.4935	1,321.6249	27.39	380	40.1	5	Positive
P62258	14-3-3 protein epsilon	YWHAE	AAFDDAIAELDTLSEESYK	N	Y	TRUE	1,048.4935	1,392.6620	27.39	380	39.1	5	Positive
P62258	14-3-3 protein epsilon	YWHAE	AAFDDAIAELDTLSEESYK	N	N	FALSE	1,044.4864	1,071.4841	27.39	380	39.1	5	Positive
P62258	14-3-3 protein epsilon	YWHAE	AAFDDAIAELDTLSEESYK	N	N	FALSE	1,044.4864	1,184.5681	27.39	380	40.1	5	Positive
P62258	14-3-3 protein epsilon	YWHAE	AAFDDAIAELDTLSEESYK	N	N	FALSE	1,044.4864	1,313.6107	27.39	380	40.1	5	Positive
P62258	14-3-3 protein epsilon	YWHAE	AAFDDAIAELDTLSEESYK	N	Y	FALSE	1,044.4864	1,384.6478	27.39	380	39.1	5	Positive
P62258	14-3-3 protein epsilon	YWHAE	EAAENSLVAYK	Y	N	TRUE	601.8108	318.1903	10.49	380	20.1	5	Positive
P62258	14-3-3 protein epsilon	YWHAE	EAAENSLVAYK	Y	N	TRUE	601.8108	389.2274	10.49	380	22.1	5	Positive
P62258	14-3-3 protein epsilon	YWHAE	EAAENSLVAYK	Y	N	TRUE	601.8108	688.4120	10.49	380	23.1	5	Positive
P62258	14-3-3 protein epsilon	YWHAE	EAAENSLVAYK	Y	Y	TRUE	601.8108	802.4549	10.49	380	21.1	5	Positive
P62258	14-3-3 protein epsilon	YWHAE	EAAENSLVAYK	Y	N	FALSE	597.8037	310.1761	10.49	380	20.1	5	Positive
P62258	14-3-3 protein epsilon	YWHAE	EAAENSLVAYK	Y	N	FALSE	597.8037	381.2132	10.49	380	22.1	5	Positive
P62258	14-3-3 protein epsilon	YWHAE	EAAENSLVAYK	Y	N	FALSE	597.8037	680.3978	10.49	380	23.1	5	Positive
P62258	14-3-3 protein epsilon	YWHAE	EAAENSLVAYK	Y	Y	FALSE	597.8037	794.4407	10.49	380	21.1	5	Positive
