# Supplementary material for: An Exploratory Pilot Study with Plasma Protein Signatures Associated with Response of Patients with Depression to Antidepressant Treatment for 10 Weeks
Source: Biomedicines. 2020 Oct 28;8(11):455. doi: 10.3390/biomedicines8110455 (PMC7692261; doi:10.3390/biomedicines8110455)
Supplement: Supplementary file 1 [file biomedicines-08-00455-s001.zip › Supplementary Table S5.xlsx]

## Sheet: Sheet1
Table S5. Spearman's rank correlation coefficients and p-values for the relationships between 316 protein abundance and six psychiatric symptom indices
Information			Spearman's rank correlation coefficient						P-value						Number of psychiatric symptom indexes with p values<=0.05
Index	UNIPROT ID	Gene Name	MADRS	CGI-S	BDI	HAM-D	CUDOS	PsychoQOL	MADRS	CGI-S	BDI	HAM-D	CUDOS	PsychoQOL
1	Q16394	EXT1	-0.325363	-0.377058	-0.265105	-0.525238	-0.513873	0.427389	0.0404972	0.0399767	0.156828	0.00287907	0.00367627	0.0184869	5
2	P04070-2	PROC	0.422888	0.347126	0.0285876	0.413134	0.370808	-0.155721	0.00655547	0.060188	0.880798	0.0232612	0.0436681	0.411245	3
3	Q02818	NUCB1	-0.313243	-0.357567	0.00513683	-0.422513	-0.352312	0.413682	0.0490509	0.052387	0.978507	0.0200191	0.0562064	0.0230605	3
4	Q9Y5Y7	LYVE1	0.096303	0.370561	-0.106757	0.310632	0.464402	-0.265377	0.554429	0.0438195	0.574461	0.0947755	0.00972836	0.156388	2
5	P07225	PROS1	0.297459	0.268001	0.00223341	0.486381	0.461059	-0.22875	0.06231	0.152179	0.990655	0.00642408	0.0103385	0.224032	2
6	O75882	ATRN	0.323108	0.200711	0.0627587	0.538191	0.27209	-0.0692092	0.0419893	0.287557	0.741806	0.00215651	0.145786	0.716304	2
7	P00740	F9	0.248885	0.238301	0.041318	0.418717	0.376602	0.0238187	0.121465	0.204752	0.828376	0.0212833	0.0402372	0.900575	2
8	P04066	FUCA1	-0.0807066	-0.195142	-0.233838	-0.267309	-0.377494	0.494351	0.62056	0.301418	0.213614	0.153281	0.0397291	0.00548972	2
9	Q6YHK3	CD109	-0.187908	-0.308608	-0.232721	-0.33743	-0.386184	0.407615	0.245589	0.097061	0.215872	0.0682202	0.0350399	0.025362	2
10	P04196	HRG	-0.141307	-0.174955	-0.265329	-0.342789	-0.398664	0.46514	0.384442	0.355117	0.156466	0.0636833	0.0290976	0.00959786	2
11	Q8NI99	ANGPTL6	-0.316156	-0.240621	-0.242101	-0.271775	-0.376602	0.308071	0.0468732	0.200246	0.197407	0.146271	0.0402372	0.0976741	2
12	P00746	CFD	0.201156	0.161265	0.154105	0.636673	0.320669	-0.0687598	0.213261	0.394578	0.416174	0.00015523	0.0840412	0.718071	1
13	P10586	PTPRF	-0.260065	-0.212081	0.0672255	-0.362888	-0.310195	0.121565	0.10509	0.260541	0.724116	0.0487317	0.0952649	0.522219	1
14	Q86VB7-2	CD163	-0.141777	-0.204888	0.0879962	-0.373607	-0.227076	0.308969	0.382847	0.277433	0.643799	0.0419828	0.227534	0.0966494	1
15	P0C0L5	C4B	-0.20839	-0.219738	0.018984	-0.37584	-0.320892	0.333687	0.19691	0.243315	0.920686	0.0406758	0.083814	0.0715347	1
16	P07339	CTSD	0.0197304	0.299094	0.473929	0.225772	0.335599	-0.148305	0.903817	0.108363	0.00815327	0.230285	0.069826	0.434141	1
17	P35579	MYH9	0.0526143	0.0426946	0.361365	0.135106	0.121226	-0.0802197	0.747124	0.822747	0.0497565	0.476567	0.523391	0.673469	1
18	Q8IWV2	CNTN4	-0.25424	-0.322066	-0.0982699	-0.284951	-0.391755	0.256838	0.113398	0.0826244	0.605415	0.126944	0.0322765	0.170657	1
19	Q12860	CNTN1	0.106638	-0.0596332	0.403577	-0.0513626	-0.112312	0.0285375	0.512517	0.754262	0.0269956	0.787508	0.554591	0.881005	1
20	Q9H299	SH3BGRL3	0.133321	-0.104416	0.420104	0.180439	0.0568246	-0.254141	0.412143	0.582927	0.0208141	0.339996	0.765507	0.175349	1
21	Q10588	BST1	0.132757	0.27125	0.0763825	0.241627	0.389081	-0.0728044	0.41414	0.147083	0.688292	0.198313	0.03358	0.702216	1
22	P54289-4	CACNA2D1	0.140555	0.0396781	0.372532	0.241851	0.185627	0.0523563	0.387001	0.835094	0.0426238	0.197886	0.326056	0.783493	1
23	Q14515	SPARCL1	-0.147696	-0.0568488	-0.175992	-0.0183119	-0.255376	0.375257	0.36309	0.76541	0.352226	0.923485	0.173189	0.0410136	1
24	P33908	MAN1A1	-0.19223	-0.129708	-0.271136	-0.270212	-0.360558	0.36155	0.234699	0.494514	0.14726	0.148698	0.0503068	0.0496308	1
25	P00338-3	LDHA	-0.225114	-0.206976	-0.269795	-0.213266	-0.377939	0.163585	0.162534	0.272458	0.149349	0.257823	0.039477	0.387719	1
26	P15291	B4GALT1	-0.345	-0.232036	-0.295033	-0.0801703	-0.143064	0.154597	0.029242	0.217265	0.113476	0.673659	0.450734	0.414669	1
27	Q12884	FAP	-0.045004	-0.492844	-0.18917	0.00803936	-0.25805	0.0725797	0.782744	0.00565694	0.316742	0.966369	0.168576	0.703094	1
28	O00151	PDLIM1	-0.28252	-0.453862	-0.270689	-0.0156321	-0.24312	0.274814	0.0773394	0.0117619	0.147954	0.934657	0.19547	0.141635	1
29	P06744	GPI	-0.215719	-0.401422	-0.0991632	-0.236045	-0.190307	0.153698	0.181267	0.0279017	0.602124	0.2092	0.313788	0.417421	1
30	Q99453	PHOX2B	-0.116127	-0.0596332	-0.388166	0.135106	0.132145	0.119094	0.475484	0.754262	0.0340359	0.476567	0.486369	0.530775	1
31	Q9UNE7	STUB1	0.220698	0.214401	0.231158	0.246094	0.366351	-0.299757	0.171155	0.255239	0.21906	0.18989	0.0464629	0.107545	1
32	Q15848	ADIPOQ	-0.127872	0.135045	-0.0611953	-0.0692278	-0.139722	0.455028	0.431679	0.476768	0.748029	0.71623	0.461492	0.0115208	1
33	P12821	ACE	0.201626	0.0587051	0.365162	0.121484	0.00245126	-0.0979714	0.212171	0.757973	0.0472324	0.522501	0.989743	0.606517	1
34	P12109	COL6A1	0.0624795	-0.0953667	0.363375	-0.096249	-0.12234	0.0343799	0.70172	0.616164	0.0484072	0.612889	0.519551	0.856872	1
35	P13591	NCAM1	0.123456	0.367081	-0.00245675	0.243861	0.124346	0.191898	0.44788	0.0459962	0.98972	0.19407	0.512675	0.309682	1
36	P29622	SERPINA4	-0.166393	-0.387964	-0.0486883	-0.0433232	-0.194986	0.00202235	0.304813	0.0341372	0.79834	0.820179	0.301811	0.991538	1
37	P02748	C9	-0.129281	-0.0552245	-0.0145171	-0.261279	-0.17649	0.504014	0.426578	0.771934	0.939309	0.163124	0.350843	0.00451456	1
38	Q06033	ITIH3	-0.211021	-0.188645	0.0866562	-0.280484	-0.370363	0.35054	0.191189	0.318111	0.648875	0.133273	0.0439414	0.057543	1
39	P20742	PZP	-0.157561	-0.0331811	0.220884	-0.127067	-0.0884681	0.43413	0.331554	0.861814	0.240804	0.503419	0.642015	0.0165294	1
40	P02743	APCS	-0.297741	-0.318817	-0.41519	-0.299466	-0.244457	0.193696	0.0620506	0.0859482	0.0225158	0.107903	0.192947	0.305085	1
41	P15169	CPN1	-0.1181	-0.373578	-0.0844228	-0.0882097	-0.24624	-0.00112353	0.467966	0.0420002	0.65737	0.642992	0.189619	0.995299	1
42	P02747	C1QC	-0.13022	-0.116482	-0.361142	0.172623	0.0151532	0.220436	0.423196	0.539889	0.0499082	0.361667	0.936655	0.241784	1
43	P02655	APOC2	0.0497957	0.194214	0.0672255	0.17106	0.386853	-0.187179	0.760261	0.303768	0.724116	0.366097	0.0346986	0.321954	1
44	P03951	F11	0.219101	0.0768038	0.439758	0.0303709	0.0530363	-0.187179	0.174353	0.686659	0.01503	0.87342	0.780748	0.321954	1
45	Q16853	AOC3	0.149199	0.329259	0.147405	0.404871	0.183399	0.0469634	0.358172	0.0756156	0.436968	0.0264628	0.332	0.805346	1
46	P04004	VTN	0.0770424	0.149431	-0.192966	0.363558	0.218162	0.168079	0.636562	0.430621	0.306945	0.0482861	0.246797	0.374632	1
47	Q9NQ79	CRTAC1	-0.131348	-0.0310928	-0.124624	-0.128853	-0.1161	0.41885	0.419157	0.870436	0.511724	0.497387	0.541226	0.0212378	1
48	P18206	VCL	-0.263729	-0.395157	-0.298383	-0.0203217	-0.325126	0.195269	0.100107	0.0306778	0.109245	0.915116	0.0795843	0.301098	1
49	P19320	VCAM1	0.0807066	0.195606	0.0565052	0.111881	0.000891366	0.382897	0.62056	0.300247	0.766789	0.556121	0.99627	0.0367579	1
50	P03950	ANG	0.22051	0.355943	0.368065	0.302593	0.302619	-0.208526	0.171529	0.053545	0.0453718	0.104098	0.104066	0.268802	1
51	P01042	KNG1	-0.322075	-0.315801	-0.0661088	0.0310409	-0.0681895	-0.00696586	0.042688	0.0891251	0.728526	0.87065	0.720316	0.970858	1
52	O95479	H6PD	-0.200216	-0.112537	-0.472365	-0.0598486	0.0064624	0.175495	0.215451	0.553792	0.00839586	0.753402	0.972963	0.353611	1
53	Q04756	HGFAC	-0.259501	-0.202799	-0.253715	-0.139572	-0.30039	0.366943	0.105873	0.282466	0.176099	0.461976	0.106767	0.0460837	1
54	P22105-4	TNXB	-0.253113	-0.430658	-0.262425	-0.0993754	-0.30195	0.0948255	0.115061	0.0175149	0.16122	0.601343	0.104871	0.618176	1
55	Q6UX71	PLXDC2	-0.296801	-0.0740194	-0.29213	-0.141582	-0.289471	0.38829	0.0629188	0.697477	0.11724	0.455488	0.120767	0.0339737	1
56	P05543	SERPINA7	-0.101752	-0.130404	-0.0187606	-0.177759	-0.358106	0.36964	0.532131	0.49218	0.921616	0.347335	0.052007	0.0443875	1
57	P22352	GPX3	-0.0234885	-0.228787	-0.0745958	-0.129746	-0.38975	0.203358	0.885608	0.223954	0.695233	0.494385	0.0332502	0.281113	1
58	P18065	IGFBP2	-0.421103	-0.295846	-0.327194	-0.29098	-0.315989	0.246277	0.00681109	0.112439	0.0775788	0.118756	0.0889239	0.18955	1
59	Q13093	PLA2G7	-0.342369	-0.226699	-0.314017	-0.174856	-0.00200557	0.0521316	0.03058	0.228326	0.0910454	0.355393	0.991608	0.7844	1
60	P00491	PNP	0.432941	0.285868	0.0797326	0.328497	0.17961	-0.124262	0.00526501	0.125672	0.675344	0.0763352	0.342255	0.512961	1
61	P00918	CA2	0.375065	0.195838	0.0877729	0.00535957	0.012702	0.0166282	0.0170939	0.299662	0.644644	0.977576	0.946886	0.930503	1
62	P12111	COL6A3	-0.357871	-0.305127	0.00379679	-0.195401	-0.0895823	0.161338	0.0233732	0.101087	0.984113	0.300764	0.637811	0.39436	1
63	P05362	ICAM1	0.337108	-0.0536003	0.188276	0.328497	0.114763	0.0215717	0.0334075	0.778474	0.319075	0.0763352	0.545926	0.909915	1
64	P05090	APOD	-0.342181	-0.326938	-0.269795	-0.0669947	-0.0866854	-0.0928032	0.0306775	0.0778245	0.149349	0.725027	0.648764	0.62572	1
65	P03952	KLKB1	0.0824918	0.0596332	-0.156338	0.322691	0.202117	-0.178191	0.612826	0.754262	0.409368	0.0819961	0.284122	0.346146	0
66	P08709	F7	-0.0886927	-0.151287	0.041988	-0.248104	-0.222842	0.359528	0.586284	0.424851	0.825635	0.186182	0.236553	0.0510154	0
67	P02750	LRG1	-0.163104	-0.1311	0.161029	-0.292767	-0.31287	0.344698	0.314605	0.489853	0.39528	0.116406	0.0922971	0.0621261	0
68	P18428	LBP	-0.102316	-0.0833009	-0.0151872	-0.328721	-0.161783	0.296386	0.529849	0.661653	0.936513	0.0761237	0.393041	0.111753	0
69	P05156	CFI	-0.0413398	-0.307215	0.191626	-0.246317	-0.260947	0.25931	0.800057	0.0986567	0.310381	0.189476	0.163679	0.166435	0
70	P04003	C4BPA	0.100155	0.0484955	-0.297936	0.342343	0.139499	0.0215717	0.538621	0.799122	0.109802	0.0640521	0.462214	0.909915	0
71	Q9UBX1	CTSF	0.0401184	-0.0218114	0.316697	-0.0404201	0.1161	-0.16381	0.805849	0.908918	0.088172	0.832053	0.541226	0.387058	0
72	P62937	PPIA	0.0605065	0.0658982	-0.149862	0.274455	0.0550419	0.017527	0.710725	0.729359	0.429279	0.142178	0.772669	0.926756	0
73	P22692	IGFBP4	-0.083995	-0.21997	0.0142938	-0.0071461	-0.0804458	0.0379752	0.606345	0.242805	0.940241	0.970104	0.672599	0.842081	0
74	P55056	APOC4	-0.0290318	-0.0795883	0.0475716	0.164137	-0.10429	-0.0125835	0.858858	0.6759	0.802874	0.386099	0.583386	0.947381	0
75	P27348	YWHAQ	0.20078	0.177043	0.0544951	0.282271	0.0909193	0.178191	0.214135	0.349312	0.774869	0.130714	0.63278	0.346146	0
76	P62258	YWHAE	0.184244	0.0394461	0.244111	0.287854	0.0771032	-0.253917	0.255084	0.836045	0.193597	0.122951	0.685499	0.175744	0
77	Q15113	PCOLCE	-0.176446	-0.0826047	-0.110777	0.131533	0.0693037	-0.0125835	0.276097	0.664316	0.56005	0.488409	0.715932	0.947381	0
78	Q9UBQ6	EXTL2	0.186969	0.0109057	0.261085	0.242297	0.138162	0.0824668	0.248001	0.954389	0.163448	0.197033	0.466558	0.664844	0
79	P50552	VASP	0.010335	-0.358495	0.0489116	-0.0256813	-0.258719	0.118869	0.949533	0.0517342	0.797434	0.892843	0.167437	0.531557	0
80	Q99439	CNN2	-0.0621037	-0.0786601	-0.0605253	0.250337	0.112535	-0.331889	0.703432	0.679479	0.750701	0.182122	0.553801	0.0731702	0
81	Q9NY97	B3GNT2	0.067741	-0.0206512	0.262872	0.0855299	0.0242897	-0.0741527	0.677905	0.913745	0.160482	0.653154	0.898619	0.696958	0
82	P19827	ITIH1	0.0149387	0.0236677	0.0681189	0.160117	0.121671	-0.180438	0.927103	0.901203	0.720594	0.397996	0.521853	0.339998	0
83	P07357	C8A	0.165735	0.154768	0.290119	0.168603	-0.0265181	0.107409	0.306756	0.414148	0.1199	0.373123	0.889372	0.572112	0
84	P07359	GP1BA	-0.2502	-0.203495	0.093133	0.0294777	0.10897	-0.187629	0.119445	0.280782	0.624487	0.877114	0.566509	0.320773	0
85	Q13332	PTPRS	0.187251	0.123675	0.328757	0.265299	0.205683	-0.134374	0.247275	0.514969	0.0760888	0.156514	0.275532	0.478981	0
86	P02775	PPBP	-0.0494199	-0.151519	-0.072139	-0.180662	0.0563789	-0.0330316	0.762017	0.424132	0.704817	0.339388	0.767296	0.86243	0
87	Q9BXR6	CFHR5	-0.0273407	-0.0828368	-0.0777225	-0.00736941	-0.214596	0.277511	0.867004	0.663427	0.683102	0.96917	0.254796	0.137612	0
88	P07360	C8G	-0.0962091	0.071235	0.152988	0.0352839	-0.0726463	0.152125	0.554817	0.708354	0.419601	0.853148	0.702834	0.42226	0
89	Q9NZ08-2	ERAP1	-0.147884	-0.117178	-0.00670022	-0.315322	-0.314652	0.111903	0.362473	0.537453	0.971968	0.0896378	0.0903579	0.556043	0
90	O43866	CD5L	-0.270776	-0.077732	-0.176662	-0.195401	-0.297271	0.340428	0.0910342	0.683066	0.350367	0.300764	0.110637	0.0656521	0
91	P04278	SHBG	0.118382	0.123443	0.130431	0.0357305	-0.108078	0.0831409	0.466897	0.515764	0.492091	0.85131	0.569706	0.662264	0
92	P27797	CALR	0.0341993	-0.0111377	0.290119	0.248997	0.145738	-0.233693	0.83406	0.953419	0.1199	0.184551	0.442226	0.213905	0
93	Q13822-3	ENPP2	0.0866257	0.0538323	0.244335	0.0739175	-0.0739834	0.234143	0.595074	0.777539	0.193177	0.697875	0.697618	0.213	0
94	P02774-3	GC	0.0371119	0.00394461	0.114797	-0.0372937	-0.0254039	0.273241	0.82015	0.983495	0.545807	0.844881	0.893994	0.144021	0
95	P15144	ANPEP	0.171748	0.168922	0.280739	0.29567	0.00779945	-0.0395481	0.289288	0.372207	0.132906	0.112662	0.967372	0.835627	0
96	P00739	HPR	-0.249918	0.0684506	-0.296373	-0.216169	-0.104958	0.21302	0.119876	0.719288	0.111769	0.251246	0.580961	0.258385	0
97	P26927	MST1	0.121107	0.1847	-0.110554	0.301699	0.274986	0.0343799	0.456631	0.328519	0.560846	0.105174	0.141376	0.856872	0
98	Q15582	TGFBI	-0.0699019	0.006497	0.0201007	-0.183342	-0.113426	0.265601	0.668211	0.972818	0.916036	0.332151	0.550645	0.156024	0
99	P98160	HSPG2	-0.121389	0.00812125	0.0946964	0.0888796	-0.0205014	0.248074	0.455576	0.966026	0.618656	0.640461	0.914368	0.186236	0
100	Q9H4A9	DPEP2	0.102692	-0.0125299	0.120827	0.0652082	-0.217939	0.302228	0.528331	0.947604	0.524767	0.732089	0.247292	0.104536	0
101	P51884	LUM	0.120731	-0.0867814	0.153882	0.246987	0.049248	0.023594	0.45804	0.6484	0.416858	0.188236	0.79607	0.901509	0
102	Q8NBP7	PCSK9	-0.140649	-0.10372	-0.153658	-0.273115	-0.299945	0.150328	0.386681	0.585456	0.417543	0.144214	0.107314	0.427828	0
103	P05546	SERPIND1	0.140649	0.109753	0.140481	0.318895	0.215488	-0.302678	0.386681	0.563705	0.459035	0.0858678	0.252781	0.103995	0
104	Q9Y5C1	ANGPTL3	-0.0257434	-0.19143	-0.0176439	-0.304602	-0.358329	0.251894	0.87471	0.310888	0.926269	0.101705	0.0518506	0.179327	0
105	P27169	PON1	-0.0760089	0.0580089	-0.156338	-0.0221082	-0.355878	0.337732	0.641105	0.760759	0.409368	0.907684	0.0535918	0.0679582	0
106	P00742	F10	0.0928267	0.0897979	0.285653	0.175079	0.0327577	-0.0341552	0.568879	0.636999	0.12597	0.35477	0.863561	0.857798	0
107	P11226	MBL2	0.228684	0.125995	0.284313	0.272222	0.157103	0.0714562	0.155796	0.507053	0.127835	0.145583	0.407052	0.707488	0
108	P08697	SERPINF2	0.222014	0.165906	-0.00268009	0.274232	0.00557104	0.095275	0.168554	0.38093	0.988786	0.142515	0.976691	0.616505	0
109	Q96IY4	CPB2	-0.103725	-0.215793	0.10631	-0.157214	-0.174485	-0.0399975	0.524166	0.252092	0.576072	0.406716	0.356432	0.833785	0
110	O00533-2	CHL1	0.11143	-0.107665	0.279622	0.0390802	-0.103844	0.232345	0.493639	0.571192	0.13452	0.837546	0.585004	0.216635	0
111	P36980	CFHR2	0.159158	0.0529042	0.170856	0.233811	-0.0445683	0.127183	0.326613	0.781281	0.366678	0.213667	0.815098	0.503025	0
112	P06727	APOA4	0.00742238	0.000464072	-0.0292576	0.0895496	0.111198	0.0786468	0.963744	0.998058	0.878025	0.637934	0.558551	0.679531	0
113	P30101	PDIA3	-0.162259	-0.24619	0.0475716	-0.168157	-0.221504	0.174371	0.317154	0.189711	0.802874	0.374409	0.239451	0.35675	0
114	P11717	IGF2R	0.124771	0.130172	0.0933564	0.233365	0.116323	0.00763997	0.44302	0.492958	0.623652	0.214568	0.540445	0.968039	0
115	P11021	HSPA5	0.103725	0.0728592	0.135344	0.132203	-0.0133705	0.188752	0.524166	0.702002	0.475781	0.486177	0.944095	0.317831	0
116	P01042-3	KNG1	-0.102034	-0.18238	-0.146511	-0.143369	-0.14819	0.226503	0.530989	0.334738	0.439782	0.449762	0.434503	0.22874	0
117	P04075-2	ALDOA	0.175412	0.102328	0.2086	0.322468	0.179833	-0.201111	0.278965	0.590527	0.268629	0.08222	0.341647	0.286577	0
118	Q92859	NEO1	-0.134542	0.00928143	0.146065	0.0122824	-0.0180502	0.124262	0.407834	0.961176	0.441193	0.948638	0.924576	0.512961	0
119	P10643	C7	-0.133979	-0.177275	-0.0303743	0.188702	-0.0811143	0.193246	0.40982	0.348671	0.873405	0.317963	0.67003	0.30623	0
120	P12955	PEPD	-0.149857	0.242709	-0.189393	-0.0513626	0.112089	0.137295	0.356033	0.196249	0.316161	0.787508	0.555382	0.469386	0
121	P12259	F5	-0.162353	-0.127156	0.00848694	-0.0299243	-0.162897	0.135722	0.31687	0.503118	0.964498	0.875267	0.389746	0.47454	0
122	P05452	CLEC3B	-0.146381	-0.172635	-0.0107203	0.152525	-0.0510307	-0.0150552	0.367427	0.361634	0.955163	0.421029	0.78885	0.937063	0
123	P01008	SERPINC1	0.114624	0.0491916	-0.0661088	0.358868	-0.0115878	0.00269646	0.481255	0.796298	0.728526	0.0514738	0.951539	0.988717	0
124	P48740-2	MASP1	0.063513	-0.179596	0.107203	-0.0337207	-0.0091365	-0.01146	0.697019	0.342295	0.572852	0.859589	0.961782	0.952073	0
125	P17936-2	IGFBP3	-0.00883169	-0.045247	-0.0486883	0.196071	0.0338719	0.0341552	0.956866	0.812332	0.79834	0.299077	0.858965	0.857798	0
126	O75144-2	ICOSLG	0.120261	-0.136437	0.152765	0.0410901	-0.10273	0.0397728	0.459804	0.472193	0.420288	0.829309	0.58906	0.834706	0
127	Q76LX8	ADAMTS13	0.147602	0.0125299	0.217757	0.202771	0.198997	-0.175045	0.363399	0.947604	0.247697	0.282535	0.291778	0.354865	0
128	Q12805	EFEMP1	0.182083	0.0445509	0.0310443	0.33676	0.194986	0.0692092	0.260797	0.815169	0.870636	0.0688046	0.301811	0.716304	0
129	P25311	AZGP1	0.0455678	0.266609	0.0437748	0.208353	0.283009	-0.0770738	0.78009	0.154401	0.818336	0.269208	0.129668	0.685613	0
130	P49908	SELENOP	0.0362663	-0.126692	-0.030821	0.067218	-0.110084	-0.131228	0.824183	0.50469	0.871559	0.724146	0.562523	0.489427	0
131	P07686	HEXB	0.104195	0.0538323	0.20793	0.202547	-0.121894	0.021347	0.522279	0.777539	0.270204	0.283077	0.521085	0.91085	0
132	P07451	CA3	0.241744	0.0598652	0.082636	-0.118581	-0.147075	-0.152799	0.132882	0.753335	0.664196	0.53256	0.438005	0.420182	0
133	Q13418	ILK	0.0564665	0.0807485	0.120827	0.114784	0.099833	-0.182011	0.729285	0.671436	0.524767	0.545853	0.599661	0.335734	0
134	P07998	RNASE1	-0.0194485	-0.0118338	0.0212174	0.315098	0.192981	-0.0694339	0.905185	0.950512	0.911389	0.0898776	0.306908	0.715421	0
135	P02654	APOC1	0.226993	0.316265	0.0710223	0.149845	0.258942	-0.0089882	0.158962	0.0886306	0.709188	0.429331	0.167058	0.962402	0
136	P52566	ARHGDIB	-0.145441	-0.200943	0.123284	-0.138009	-0.0619499	-0.152125	0.370543	0.286988	0.516309	0.467056	0.745023	0.42226	0
137	P08519	LPA	-0.0766666	-0.0308608	0.141598	-0.00357305	0.0639555	-0.0042694	0.638212	0.871395	0.455437	0.985049	0.737053	0.982136	0
138	P06733	ENO1	-0.125711	-0.156392	-0.206813	0.0893262	0.0744291	-0.171675	0.439566	0.409205	0.272843	0.638776	0.695882	0.364351	0
139	P35916	FLT4	-0.152863	-0.245494	0.0895596	-0.292767	-0.206351	0.246277	0.346353	0.191007	0.637896	0.116406	0.27394	0.18955	0
140	Q9NZK5	ADA2	-0.141213	-0.161265	-0.196316	0.0187585	-0.00467967	0.0552775	0.384761	0.394578	0.29846	0.921625	0.98042	0.771722	0
141	P11597	CETP	0.225208	0.196998	0.195646	0.0765972	0.0539277	0.134374	0.162354	0.296752	0.300146	0.687459	0.777155	0.478981	0
142	P08123	COL1A2	0.0947998	0.0208832	-0.0169739	0.275571	0.049248	0.0226952	0.560656	0.912779	0.929062	0.140497	0.79607	0.905244	0
143	P04406	GAPDH	0.21337	0.148735	0.194976	0.237161	0.0851255	-0.017527	0.186181	0.432796	0.301837	0.20699	0.654692	0.926756	0
144	Q7Z7M0	MEGF8	0.152394	0.261968	-0.11569	0.131756	0.0456825	0.338181	0.347855	0.161977	0.542666	0.487664	0.810558	0.0675695	0
145	Q03591	CFHR1	0.0480106	-0.0227395	0.0737024	0.055159	0.176268	-0.165383	0.768615	0.90506	0.698713	0.772198	0.351462	0.382453	0
146	P08195-4	SLC3A2	-0.0169118	0.071003	-0.00982699	-0.0683346	-0.085794	0.154148	0.917507	0.709263	0.958896	0.719745	0.652149	0.416044	0
147	P14625	HSP90B1	0.0012214	-0.0900299	0.191403	0.0330507	0.0617271	0.126734	0.994032	0.636125	0.310956	0.862352	0.745911	0.504547	0
148	P35590	TIE1	0.0521446	-0.0610254	0.159465	-0.0209917	-0.0481338	0.101567	0.749309	0.748706	0.399945	0.912328	0.80059	0.593307	0
149	O95810	CAVIN2	-0.116409	-0.191894	-0.0359578	0.115008	-0.12702	-0.191449	0.474406	0.309694	0.850374	0.545066	0.503578	0.310838	0
150	Q7Z7M8	B3GNT8	0.0626674	0.127156	0.156115	-0.0116124	0.17649	0.159091	0.700865	0.503118	0.410046	0.951436	0.350843	0.401066	0
151	P80188	LCN2	-0.105792	-0.06497	0.0774992	0.033274	0.0552647	-0.188977	0.515886	0.733032	0.683966	0.861431	0.771773	0.317244	0
152	Q96S96	PEBP4	0.142059	0.0763398	-0.165495	0.115677	0.139499	-0.192572	0.381892	0.688458	0.382125	0.542711	0.462214	0.307953	0
153	P55072	VCP	-0.00479166	0.0603293	0.125517	0.106298	0.187633	-0.22448	0.97659	0.751483	0.508679	0.576115	0.320763	0.233034	0
154	P23141-2	CES1	0.0179452	-0.209296	0.0915697	-0.125503	-0.199443	0.183809	0.912484	0.266998	0.630339	0.508727	0.290676	0.330901	0
155	P02751-11	FN1	-0.226524	-0.2325	-0.172419	0.00848599	-0.137939	0.0112353	0.159849	0.216321	0.362243	0.964502	0.467284	0.953012	0
156	Q9HBI1-2	PARVB	0.0979942	-0.0241317	0.0589619	0.0893262	0.0227298	0.19819	0.547462	0.899275	0.756945	0.638776	0.9051	0.293781	0
157	O43157	PLXNB1	-0.00507353	0.173563	0.0475716	-0.0180886	-0.152201	0.0752762	0.975213	0.359019	0.802874	0.924416	0.422027	0.692587	0
158	P68032	ACTC1	-0.286184	-0.265449	-0.0515917	-0.278028	0.0514764	-0.0878597	0.0734141	0.156271	0.786582	0.13685	0.787048	0.644315	0
159	P45452	MMP13	0.113027	0.327635	0.0987166	0.17307	0.0797773	0.145609	0.487427	0.0771567	0.603769	0.360407	0.675172	0.442636	0
160	P61916	NPC2	0.28656	0.135509	0.343498	0.354402	0.228635	0.0184258	0.0730205	0.47524	0.0631016	0.0546623	0.22427	0.923011	0
161	Q93063-3	EXT2	-0.0034763	0.00278443	0.124401	0.0379637	0.000668525	0.048761	0.983015	0.988349	0.512487	0.842129	0.997203	0.798045	0
162	P26038	MSN	-0.175976	-0.221594	0.212844	-0.216393	-0.0133705	-0.0577492	0.277398	0.239256	0.25879	0.250745	0.944095	0.7618	0
163	Q9UBP4	DKK3	-0.130502	-0.133653	-0.310443	0.00535957	-0.0953762	0.193696	0.422184	0.481365	0.0949866	0.977576	0.616128	0.305085	0
164	P40925-3	MDH1	-0.0199183	-0.0747155	-0.163932	0.159894	0.105404	0.250996	0.902906	0.694767	0.3867	0.398663	0.579347	0.180936	0
165	P09960	LTA4H	0.136797	-0.0670583	0.224457	0.0942392	0.172702	-0.0658386	0.399948	0.724776	0.233083	0.620359	0.361443	0.729594	0
166	Q16610	ECM1	0.0216095	0.0765718	-0.0011167	0.305496	0.00378831	0.105611	0.894706	0.687558	0.995327	0.100655	0.984149	0.578597	0
167	Q08380	LGALS3BP	0.112745	-0.0491916	0.327417	0.0533724	0.115432	0.0640409	0.48852	0.796298	0.0773646	0.779393	0.543574	0.736714	0
168	P01034	CST3	0.108987	0.00371257	0.0107203	0.111211	0.234652	-0.2856	0.503219	0.984466	0.955163	0.558504	0.211978	0.126043	0
169	Q9Y6R7	FCGBP	-0.0948937	0.0320209	0.0297043	0.033944	-0.0566018	0.258186	0.560266	0.866602	0.876176	0.858668	0.766401	0.168345	0
170	P36955	SERPINF1	-0.11951	-0.27009	-0.0480182	-0.202771	-0.201449	0.276387	0.462634	0.148889	0.801059	0.282535	0.285752	0.139278	0
171	P00751	CFB	0.235731	0.145254	0.20927	0.261726	0.339388	0.0276387	0.1431	0.443759	0.267059	0.16238	0.0665347	0.884728	0
172	O15394	NCAM2	-0.100061	0.132957	-0.158795	0.00736941	-0.0218385	0.0910056	0.539004	0.483672	0.401954	0.96917	0.908806	0.632456	0
173	O00391	QSOX1	-0.00892565	-0.0146183	0.0971532	-0.0185352	-0.142396	0.135722	0.956408	0.938887	0.60954	0.922555	0.452875	0.47454	0
174	P43652	AFM	0.148448	0.149663	-0.0451148	0.259716	0.112312	0.00651645	0.360626	0.429897	0.812871	0.165748	0.554591	0.972737	0
175	P04114	APOB	-0.242965	-0.177971	-0.133558	-0.157214	0.0200557	0.0629174	0.130875	0.346751	0.481679	0.406716	0.916223	0.741175	0
176	P14151-2	SELL	0.0571241	-0.187949	-0.0951431	-0.116124	-0.0947077	0.0793209	0.726253	0.319932	0.616995	0.541143	0.618615	0.676931	0
177	P60174	TPI1	0.111054	-0.0916541	0.113904	0.236715	0.0684124	-0.101117	0.495107	0.630022	0.548958	0.207872	0.719439	0.594951	0
178	P14543	NID1	-0.0516748	0.139686	0.0234508	-0.119251	0.0271867	0.0253917	0.751495	0.461609	0.902104	0.53023	0.886601	0.894045	0
179	P02649	APOE	-0.0440645	-0.164281	-0.10363	0.0538191	0.0920336	0.0635915	0.787174	0.385675	0.585783	0.777592	0.6286	0.738498	0
180	Q9UNW1	MINPP1	-0.0631372	0.0241317	0.150978	0.0232248	0.239332	-0.114824	0.698727	0.899275	0.425808	0.903043	0.202741	0.545712	0
181	P09211	GSTP1	0.0709354	-0.02622	-0.030151	0.188032	0.075989	0.0552775	0.663593	0.890609	0.874329	0.319716	0.689819	0.771722	0
182	Q14126	DSG2	-0.285996	-0.105344	0.0652155	-0.230908	-0.157103	0.236839	0.0736115	0.579564	0.73206	0.219571	0.407052	0.207626	0
183	Q12913	PTPRJ	-0.0565604	-0.187949	0.0824127	-0.0560522	0.118329	-0.0319081	0.728851	0.319932	0.665051	0.768608	0.533437	0.867068	0
184	Q86SQ4-3	ADGRG6	-0.00497957	-0.291901	0.104523	-0.237384	-0.317995	0.0130329	0.975672	0.11754	0.582538	0.20655	0.0868056	0.945504	0
185	O43505	B4GAT1	0.0489501	0.11857	-0.0618654	-0.0495761	-0.196323	-0.139767	0.764215	0.532596	0.74536	0.79474	0.298443	0.461346	0
186	P37802-2	TAGLN2	-0.257434	-0.184933	-0.0265775	-0.0430999	-0.0120334	-0.168529	0.108782	0.327901	0.889126	0.821091	0.949678	0.373337	0
187	P09172	DBH	0.0309109	-0.263361	0.0285876	0.17039	-0.0804458	0.122015	0.849823	0.159677	0.880798	0.368006	0.672599	0.52067	0
188	Q99784	OLFM1	0.0564665	0.0199551	0.179343	0.0861998	0.0929249	-0.0173023	0.729285	0.916642	0.342987	0.650607	0.625265	0.927693	0
189	O14786	NRP1	0.0237704	0.301182	-0.0783926	0.191605	0.110529	0.102016	0.884245	0.105801	0.680513	0.310437	0.560933	0.591665	0
190	P00488	F13A1	-0.0333537	-0.00603293	-0.0113904	0.213266	-0.140167	0.031234	0.838107	0.974759	0.952364	0.257823	0.46005	0.869852	0
191	Q14520	HABP2	0.167802	0.262665	0.00692356	0.344129	0.283232	0.0402222	0.300677	0.160824	0.971034	0.0625867	0.129354	0.832864	0
192	P78509	RELN	0.130033	0.295846	0.0437748	0.0993754	0.0436769	0.0640409	0.423871	0.112439	0.818336	0.601343	0.818735	0.736714	0
193	P02745	C1QA	0.0148448	0.032253	-0.070799	-0.103618	-0.0666296	0.352113	0.927561	0.865644	0.710063	0.585825	0.726468	0.0563556	0
194	O75636	FCN3	0.251046	0.130404	-0.0100503	0.194955	0.142173	-0.300655	0.11816	0.49218	0.957963	0.301892	0.45359	0.106443	0
195	P32119	PRDX2	0.301781	0.165442	-0.133334	-0.055159	-0.0864625	0.249647	0.0584251	0.382282	0.482419	0.772198	0.64961	0.183369	0
196	P02790	HPX	-0.0868137	-0.148735	-0.220214	-0.0542657	-0.00713093	0.271219	0.594273	0.432796	0.24227	0.775793	0.970167	0.147131	0
197	P16930	FAH	-0.0191667	0.160337	-0.160582	0.139126	0.127688	0.115274	0.906553	0.397341	0.39661	0.463424	0.501316	0.54413	0
198	P41222	PTGDS	0.0231127	0.0888697	0.0891129	-0.0946858	-0.0356546	0.299532	0.887427	0.640498	0.639581	0.618696	0.851622	0.107822	0
199	P08603	CFH	-0.0519567	-0.0229715	-0.263542	0.140019	0.0820057	0.288297	0.750183	0.904095	0.159379	0.46053	0.66661	0.122351	0
200	O95445	APOM	0.0168178	0.150359	-0.122614	0.071461	0.263399	-0.142912	0.917963	0.42773	0.518609	0.70747	0.159614	0.45122	0
201	P00736	C1R	-0.157561	-0.0672904	0.184703	-0.221529	0.098496	0.123138	0.331554	0.72386	0.328513	0.239397	0.604582	0.516809	0
202	P14618	PKM	-0.165735	-0.0983832	0.186936	-0.228898	-0.317326	0.0575245	0.306756	0.604998	0.322595	0.223722	0.0875074	0.7627	0
203	P0C0L4	C4A	0.165359	0.198623	-0.0678955	0.0154088	0.136825	0.166731	0.30787	0.292706	0.721474	0.935588	0.470923	0.378531	0
204	P04040	CAT	0.298117	0.0573128	-0.127751	0.200761	-0.00111421	0.135497	0.061706	0.763549	0.501105	0.287435	0.995338	0.475279	0
205	P33151	CDH5	-0.138676	-0.171706	0.0783926	0.00870931	0.194764	-0.0417951	0.393444	0.36426	0.680513	0.963568	0.302375	0.826424	0
206	P02749	APOH	0.0601307	0.136669	-0.120827	0.2519	0.224401	-0.0393234	0.712445	0.471433	0.524767	0.179317	0.233203	0.836548	0
207	P08571	CD14	0.243717	0.0598652	0.342158	0.232025	0.171142	-0.0107858	0.129651	0.753335	0.0642054	0.217287	0.365862	0.95489	0
208	P09871	C1S	-0.186123	-0.157552	0.125741	-0.317555	-0.113204	0.253467	0.250184	0.405695	0.507919	0.0872671	0.551433	0.176536	0
209	Q13201	MMRN1	-0.147038	-0.0264521	0.0980465	-0.234928	-0.00245126	0.152575	0.365255	0.889646	0.606239	0.211425	0.989743	0.420874	0
210	P13796	LCP1	0.109175	0.200943	0.336351	0.191381	0.295711	-0.288746	0.502478	0.286988	0.0691631	0.311012	0.11261	0.121743	0
211	P02765	AHSG	0.19674	0.330419	-0.0424347	0.234258	0.240669	0.0710068	0.223691	0.0745295	0.823809	0.212768	0.200154	0.709248	0
212	Q9Y4L1	HYOU1	0.112933	0.0394461	0.0268009	-0.0310409	0.123454	0.157294	0.487791	0.836045	0.8882	0.87065	0.515726	0.406476	0
213	Q15485	FCN2	-0.116879	-0.0512799	-0.0719157	-0.286067	-0.018273	0.0148305	0.472613	0.787842	0.70569	0.125398	0.923647	0.938001	0
214	P55290-4	CDH13	-0.0315686	0.177043	0.177779	0.0728009	-0.0162674	0.0128082	0.846666	0.349312	0.347281	0.70223	0.932007	0.946442	0
215	Q9H4B7	TUBB1	-0.183023	-0.0911901	0.122167	-0.12059	-0.0788859	-0.0424693	0.258303	0.631764	0.520145	0.525586	0.678608	0.823668	0
216	Q9BWP8-10	COLEC11	0.119698	0.0477994	-0.167282	0.200537	0.0991645	0.0889832	0.461926	0.801948	0.376935	0.287983	0.602119	0.64007	0
217	Q13740	ALCAM	-0.0577818	-0.113233	0.107874	-0.0893262	-0.0935934	0.265826	0.723225	0.551327	0.570441	0.638776	0.622767	0.155661	0
218	P02656	APOC3	-0.0633251	-0.0812125	-0.241431	0.214383	0.159109	-0.122914	0.697873	0.669653	0.198689	0.25528	0.401013	0.51758	0
219	P05556-3	ITGB1	-0.0610702	-0.0429266	-0.186936	-0.0471196	-0.0842341	0.336159	0.708148	0.821799	0.322595	0.804711	0.658089	0.0693321	0
220	Q9Y490	TLN1	-0.022549	-0.0510479	0.116807	0.00736941	-0.133705	-0.0712315	0.890155	0.78878	0.53875	0.96917	0.481192	0.708368	0
221	P21333	FLNA	-0.218068	-0.100936	-0.0165272	0.033274	-0.0213928	0.0694339	0.176445	0.595617	0.930924	0.861431	0.910659	0.715421	0
222	Q9UKU6	TRHDE	-0.226524	-0.180756	0.131548	-0.306166	-0.352312	0.0359528	0.159849	0.339134	0.488359	0.099873	0.0562064	0.850395	0
223	Q14766-4	LTBP1	0.191479	0.0661302	0.0556118	0.195178	0.176268	-0.0555022	0.236569	0.728441	0.770377	0.301327	0.351462	0.770818	0
224	Q92954-3	PRG4	0.0312867	0.0768038	-0.10698	0.0594019	-0.0173816	0.0552775	0.848019	0.686659	0.573656	0.755186	0.927362	0.771722	0
225	P20851	C4BPB	-0.0402124	-0.0285404	-0.351985	0.0678879	0.0193872	0.336608	0.805403	0.880993	0.0564516	0.721504	0.919006	0.0689374	0
226	P40197	GP5	-0.038897	0.161961	0.0743724	-0.20545	0.0594987	-0.146058	0.811652	0.392513	0.696102	0.276086	0.7548	0.441214	0
227	P35443	THBS4	-0.0659558	-0.270554	-0.0417647	0.160117	-0.0472424	0.168529	0.685952	0.148165	0.826549	0.397996	0.804211	0.373337	0
228	P80108	GPLD1	-0.000375817	0.0176347	0.187606	0.000223316	0.0929249	0.00606704	0.998164	0.926307	0.320832	0.999066	0.625265	0.974617	0
229	P06732	CKM	-0.244657	-0.0631137	0.00915697	-0.192275	-0.253594	-0.0613445	0.128133	0.740395	0.961697	0.308716	0.176313	0.747435	0
230	P07333	CSF1R	-0.195707	-0.172171	-0.0926864	-0.115454	-0.064624	-0.0130329	0.226182	0.362946	0.626157	0.543496	0.734403	0.945504	0
231	P24821	TNC	0.0646405	0.125299	0.281633	0.0801703	0.0481338	0.137295	0.691903	0.509421	0.131624	0.673659	0.80059	0.469386	0
232	P39060	COL18A1	0.157185	0.151519	0.164155	0.241181	0.354095	-0.196842	0.332724	0.424132	0.386045	0.199169	0.0548868	0.297144	0
233	P30043	BLVRB	0.169963	-0.0368937	-0.322727	-0.251007	-0.220836	0.285151	0.294405	0.846525	0.0819598	0.180916	0.240908	0.126666	0
234	P22792	CPN2	0.106262	0.14131	-0.103407	0.165254	0.216825	-0.273691	0.514013	0.456364	0.586595	0.382831	0.249777	0.143336	0
235	P02760	AMBP	0.164514	-0.115554	-0.0167505	0.0922293	-0.0115878	0.149878	0.310384	0.543145	0.929993	0.627867	0.951539	0.429227	0
236	P01031	C5	0.170809	-0.0218114	0.126187	0.135106	0.1239	0.00741527	0.291974	0.908918	0.506401	0.476567	0.5142	0.968978	0
237	P05121	SERPINE1	0.120825	0.256168	0.163932	0.0578387	0.294597	-0.159541	0.457687	0.171815	0.3867	0.761441	0.114036	0.399719	0
238	P13671	C6	0.128999	-0.126924	-0.223341	0.0116124	-0.190307	0.261557	0.427595	0.503903	0.235478	0.951436	0.313788	0.162662	0
239	P43121	MCAM	-0.0343872	0.345965	0.232721	0.148728	0.233984	-0.0923538	0.833161	0.0611081	0.215872	0.432817	0.21332	0.627401	0
240	Q86UX7	FERMT3	-0.198713	-0.146415	-0.174652	0.111658	-0.122563	-0.00202235	0.218988	0.440088	0.355963	0.556915	0.518785	0.991538	0
241	Q13449	LSAMP	0.203317	0.277051	0.175546	-0.0937925	0.1161	-0.0280881	0.208282	0.138292	0.353469	0.622024	0.541226	0.882866	0
242	P63104	YWHAZ	0.0326021	-0.0619536	-0.173982	0.29634	-0.0314207	0.027414	0.841709	0.745009	0.35784	0.111811	0.869081	0.885659	0
243	P48740	MASP1	-0.0173815	-0.220898	-0.271582	-0.117017	-0.216379	0.0988702	0.915223	0.240772	0.146569	0.538015	0.250776	0.603203	0
244	P07996	THBS1	-0.267675	-0.121819	0.0265775	-0.278475	-0.0080223	0.0595468	0.0949445	0.521346	0.889126	0.136194	0.96644	0.754607	0
245	P08567	PLEK	0.0350449	0.0199551	-0.0761592	0.180439	-0.105181	0.0523563	0.830016	0.916642	0.689158	0.339996	0.580154	0.783493	0
246	Q92820	GGH	-0.0129657	0.0315569	-0.113234	-0.0949091	-0.0610586	0.0141564	0.93671	0.868518	0.551326	0.617865	0.748574	0.940814	0
247	O94985	CLSTN1	-0.185935	-0.0489596	0.0134004	-0.096919	-0.130139	0.100893	0.250672	0.797239	0.94397	0.610407	0.493067	0.595774	0
248	P40189	IL6ST	0.14779	0.238997	0.233838	0.236491	0.144401	0.0743774	0.362782	0.203393	0.213614	0.208314	0.446469	0.696083	0
249	Q96PD5-2	PGLYRP2	0.211303	0.256168	0.144278	0.244307	0.349861	-0.186955	0.190583	0.171815	0.446862	0.193229	0.0580614	0.322546	0
250	P24592	IGFBP6	-0.161883	-0.142006	0.0547185	-0.199421	-0.241115	0.246277	0.318292	0.454126	0.77397	0.290731	0.199296	0.18955	0
251	P09486	SPARC	-0.0621037	0.0853892	0.041988	-0.211257	0.0708636	-0.0577492	0.703432	0.653689	0.825635	0.262442	0.70981	0.7618	0
252	Q96KN2	CNDP1	-0.00826797	0.0338772	0.131101	-0.211033	0.0447911	0.143137	0.959617	0.858943	0.48985	0.262958	0.81419	0.450501	0
253	P55058	PLTP	-0.17654	-0.0350374	-0.232498	-0.21014	-0.233315	0.23976	0.275837	0.854163	0.216325	0.265031	0.214668	0.201909	0
254	Q8IZF2	ADGRF5	-0.0231127	-0.0445509	-0.104077	-0.101609	-0.111198	0.177292	0.887427	0.815169	0.584159	0.593154	0.558551	0.348624	0
255	P08185	SERPINA6	0.0390849	0.31232	-0.0908996	0.111434	0.145516	0.0595468	0.810758	0.092901	0.632854	0.557709	0.442932	0.754607	0
256	P00734	F2	0.0558088	0.111609	-0.198996	0.318895	-0.00490251	0.0669621	0.732321	0.557088	0.29178	0.0858678	0.979488	0.725155	0
257	P07737	PFN1	-0.135106	-0.221362	-0.19922	0.141135	-0.0842341	0.115723	0.405854	0.239761	0.291228	0.456925	0.658089	0.542551	0
258	P23470	PTPRG	-0.0710294	0.0136901	0.226244	0.0875397	0.157103	-0.222009	0.663174	0.94276	0.229286	0.645526	0.407052	0.238355	0
259	P01019	AGT	-0.144502	0.0141542	-0.158795	-0.0384103	-0.173371	0.334136	0.373676	0.940823	0.401954	0.840295	0.359559	0.0711302	0
260	Q9BTY2	FUCA2	0.25734	0.264753	0.264882	0.181779	0.242452	-0.119318	0.108916	0.1574	0.15719	0.336361	0.196739	0.529995	0
261	P15151	PVR	-0.0610702	-0.120891	-0.264212	0.12997	0.121671	0.0671868	0.708148	0.524548	0.158282	0.493636	0.521853	0.724269	0
262	P05160	F13B	-0.165265	-0.177507	-0.237411	0.0455564	-0.225516	0.238637	0.308148	0.34803	0.206498	0.811072	0.230829	0.204095	0
263	P49747	COMP	-0.020482	-0.138293	0.196093	0.286067	0.146184	0.0357281	0.900171	0.466129	0.299021	0.125398	0.440816	0.851319	0
264	P00747	PLG	-0.0422794	0.0549925	-0.229594	0.218849	0.0621728	0.0840397	0.795608	0.772868	0.222279	0.245274	0.744136	0.658831	0
265	Q9UHG3	PCYOX1	-0.139616	0.0241317	-0.0160805	-0.233365	0.0635098	0.0901067	0.390215	0.899275	0.932787	0.214568	0.738822	0.635836	0
266	P00915	CA1	0.237046	-0.0740194	-0.129314	-0.0422066	-0.0441226	0.171225	0.140817	0.697477	0.495836	0.824741	0.816916	0.365627	0
267	Q9UBG0	MRC2	0.067741	0.0730913	-0.0160805	-0.0987055	-0.119889	0.204257	0.677905	0.701097	0.932787	0.603809	0.528016	0.278947	0
268	P13473-3	LAMP2	0.0350449	0.259648	-0.166612	-0.201877	-0.0728692	-0.0283128	0.830016	0.165863	0.378876	0.284706	0.701964	0.881936	0
269	Q16706	MAN2A1	-0.143562	-0.228323	0.0154105	-0.159894	-0.24156	-0.138643	0.376823	0.22492	0.935581	0.398663	0.198442	0.464992	0
270	Q9UK55	SERPINA10	-0.0715931	0.0603293	-0.143608	-0.295447	-0.20234	0.268972	0.660661	0.751483	0.448997	0.112947	0.28358	0.150643	0
271	P61626	LYZ	0.0813643	-0.0341093	0.0757125	0.194731	0.148858	0.101342	0.617706	0.857987	0.690892	0.302457	0.43241	0.594129	0
272	P06276	BCHE	-0.110208	-0.140614	-0.203687	-0.00580621	-0.179833	-0.229424	0.498417	0.458608	0.28032	0.975708	0.341647	0.222632	0
273	Q9UGM5	FETUB	-0.00657679	-0.165442	0.0705756	-0.0154088	0.098496	0.164484	0.967873	0.382282	0.710939	0.935588	0.604582	0.385081	0
274	P08253	MMP2	0.128717	0.210921	0.20793	0.0430999	0.107187	-0.0101117	0.428614	0.263219	0.270204	0.821091	0.572912	0.957706	0
275	Q9UJJ9	GNPTG	0.122328	0.11625	0.118371	-0.0259046	0.0118106	-0.0310093	0.452069	0.540702	0.533291	0.891917	0.950609	0.870781	0
276	P10909-2	CLU	0.152206	-0.151751	0.0346178	0.120367	-0.11766	0.112128	0.348457	0.423415	0.855891	0.526359	0.535768	0.555245	0
277	Q07954	LRP1	-0.164232	0.0368937	-0.10698	-0.130416	-0.00824514	0.0826915	0.311226	0.846525	0.573656	0.49214	0.965508	0.663984	0
278	P04180	LCAT	0.0733782	0.172171	-0.302627	0.0922293	0.00289694	0.260658	0.652728	0.362946	0.104057	0.627867	0.987878	0.164164	0
279	P27918	CFP	0.0762908	0.172635	0.0241208	0.296786	0.28858	-0.164709	0.639865	0.361634	0.899321	0.111247	0.121968	0.384423	0
280	P42785-2	PRCP	-0.0748815	-0.149663	0.0556118	-0.0573921	-0.241115	0.25931	0.646076	0.429897	0.770377	0.763231	0.199296	0.166435	0
281	P22897	MRC1	-0.237046	-0.294918	-0.0810726	-0.138679	-0.133036	0.277735	0.140817	0.113624	0.67019	0.464875	0.483407	0.13728	0
282	P05154	SERPINA5	0.100625	0.0874775	0.170186	0.101385	0.249805	-0.102241	0.536708	0.645762	0.368589	0.593971	0.183083	0.590844	0
283	P16070	CD44	0.0957393	0.140614	-0.314464	0.229345	0.186518	-0.023594	0.55676	0.458608	0.0905616	0.222795	0.323697	0.901509	0
284	P04275	VWF	-0.191103	0.0241317	0.0551651	-0.125503	-0.0142619	0.119543	0.237508	0.899275	0.772173	0.508727	0.940374	0.529215	0
285	P00748	F12	-0.154743	-0.160801	-0.0422114	0.0171953	-0.131699	0.00269646	0.340386	0.395958	0.824722	0.928139	0.487854	0.988717	0
286	P20774	OGN	0.0411519	-0.0401422	0.347295	-0.0848599	-0.0265181	0.00134823	0.800947	0.833192	0.0600548	0.655704	0.889372	0.994358	0
287	P54802	NAGLU	0.303284	0.297238	0.328534	0.173293	0.228635	-0.10314	0.05712	0.110678	0.0763003	0.359778	0.22427	0.587567	0
288	P67936	TPM4	-0.104289	-0.135741	0.0428814	0.21081	0.0612814	-0.0696586	0.521902	0.474478	0.821984	0.263475	0.747686	0.714538	0
289	O43852-3	CALU	0.101001	0.253847	0.226691	-0.00826268	0.208357	-0.000224705	0.53518	0.175866	0.228344	0.965435	0.2692	0.99906	0
290	P04217	A1BG	-0.113872	-0.222522	-0.360918	-0.0692278	-0.0514764	-0.0184258	0.484155	0.237243	0.0500603	0.71623	0.787048	0.923011	0
291	Q86UD1	OAF	-0.124865	-0.0134581	-0.117254	-0.256366	-0.0902508	0.330991	0.442674	0.943729	0.537188	0.171471	0.635294	0.0739988	0
292	P23528	CFL1	-0.0494199	-0.0740194	-0.21932	0.150515	-0.0822285	-0.00404469	0.762017	0.697477	0.244234	0.427247	0.665756	0.983076	0
293	P12814	ACTN1	-0.0279044	-0.101168	0.0285876	0.221976	-0.0697494	-0.0193246	0.864287	0.594767	0.880798	0.238427	0.714181	0.919267	0
294	P02741	CRP	0.0183211	-0.181452	0.31893	-0.150068	-0.11766	0.097522	0.910659	0.337246	0.0858307	0.428636	0.535768	0.608177	0
295	P02753	RBP4	0.101283	0.246422	0.0571752	0.0100492	0.21883	0.066288	0.534036	0.189281	0.764101	0.957968	0.245316	0.727818	0
296	O00187	MASP2	0.101658	0.226003	-0.0457848	0.245201	0.113426	-0.288971	0.532511	0.229796	0.810141	0.191554	0.550645	0.12144	0
297	P61769	B2M	0.0278104	-0.0171706	0.0482416	-0.150515	-0.145516	0.318857	0.86474	0.928241	0.800153	0.427247	0.442932	0.0859074	0
298	Q9NZP8	C1RL	-0.0186029	0.0556886	-0.0672255	-0.0935692	0.0434541	0.21302	0.90929	0.770069	0.724116	0.622858	0.819645	0.258385	0
299	Q13790	APOF	0.125617	0.256632	0.0933564	0.0165254	0.144847	-0.199538	0.439911	0.171013	0.623652	0.930932	0.445052	0.290442	0
300	Q6UXB8	PI16	-0.102504	-0.324386	-0.258628	0.0263512	-0.0303064	0.266051	0.52909	0.0803112	0.167591	0.890065	0.873686	0.155299	0
301	Q6EMK4	VASN	0.129657	0.251295	0.118371	0.221082	0.307744	-0.121341	0.425223	0.1804	0.533291	0.24037	0.0980484	0.522994	0
302	P22891-2	PROZ	0.13163	0.0765718	-0.153212	0.254803	0.0144847	-0.111004	0.418151	0.687558	0.418914	0.174189	0.939444	0.55924	0
303	P60709	ACTB	-0.23	-0.184004	-0.342158	0.108308	-0.153984	0.119993	0.153366	0.330378	0.0642054	0.568881	0.416547	0.527656	0
304	P07195	LDHB	-0.0237704	-0.214169	0.0183139	-0.0873164	-0.238218	0.143811	0.884245	0.255766	0.923477	0.646372	0.204915	0.448349	0
305	P05155-3	SERPING1	-0.116785	-0.120195	-0.135791	0.04243	-0.0668525	0.0658386	0.472971	0.526956	0.474313	0.823829	0.725588	0.729594	0
306	P17174	GOT1	-0.0213276	-0.0668263	-0.341934	-0.0853066	-0.281449	0.160889	0.896072	0.725692	0.0643908	0.654003	0.131887	0.395696	0
307	P00558	PGK1	0.0946118	-0.144326	0.0915697	0.177536	-0.00111421	-0.0581986	0.561437	0.446708	0.630339	0.347951	0.995338	0.76	0
308	P02746	C1QB	-0.0341054	-0.0266841	-0.343721	0.0723543	0.0367689	0.198639	0.834509	0.888684	0.0629191	0.703975	0.847038	0.292665	0
309	O14791-2	APOL1	-0.0188848	0.135973	-0.228924	0.133989	0.230864	-0.0842644	0.907921	0.473715	0.223669	0.480251	0.219662	0.657974	0
310	P11142	HSPA8	-0.175506	-0.28494	-0.305753	-0.0285844	-0.259833	0.261107	0.278703	0.126959	0.100354	0.880811	0.16555	0.163411	0
311	O95497	VNN1	-0.109738	-0.115322	-0.353325	-0.0848599	-0.0260725	-0.0420199	0.500261	0.543961	0.055454	0.655704	0.891221	0.825505	0
312	Q01459	CTBS	0.032884	-0.0786601	0.0868795	-0.258823	-0.163789	0.216166	0.840358	0.679479	0.648028	0.167261	0.387122	0.251253	0
313	P06396	GSN	0.0416217	-0.0206512	-0.142491	0.00736941	-0.063287	0.162686	0.798722	0.913745	0.452569	0.96917	0.739707	0.390368	0
314	P34096	RNASE4	0.120919	0.101168	0.0480182	0.343906	0.0378831	0.156619	0.457335	0.594767	0.801059	0.0627685	0.84246	0.408516	0
315	P06681	C2	-0.154179	-0.204888	0.00335011	-0.16972	-0.151532	0.239985	0.342169	0.277433	0.985982	0.36992	0.424093	0.201474	0
316	P06702	S100A9	-0.0279044	-0.114858	0.228477	-0.0748107	0.0470196	-0.35818	0.864287	0.545594	0.224599	0.694397	0.805117	0.0519553	0
MADRS: Montgomery and Asberg Depression Rating Scale
CGI-S: Clinical Global Impression – Severity scale
BDI: Beck Depression Inventory
HAM-A: Hamilton Anxiety Rating Scale
HAM-D: Hamilton Depression Rating Scale
CUDOS: Clinically Useful Depression Outcome Scale
QoL: Quality of Life
