# Supplementary material for: An Exploratory Pilot Study with Plasma Protein Signatures Associated with Response of Patients with Depression to Antidepressant Treatment for 10 Weeks
Source: Biomedicines. 2020 Oct 28;8(11):455. doi: 10.3390/biomedicines8110455 (PMC7692261; doi:10.3390/biomedicines8110455)
Supplement: Supplementary file 1 [file biomedicines-08-00455-s001.zip › Supplementary Table S6.xlsx]

## Sheet: Sheet1
Table S6. Estimation results in generalized estimation equation.
Index	UNIPROT ID	adjusted p-value	p-value	Gene Name	Protein Name	Ovarlapping proteins in LMM?
1	P02765	0.0359385	0.00407933	AHSG	Alpha-2-HS-glycoprotein	Y
2	P00491	0.0379964	0.0057062	PNP	Purine nucleoside phosphorylase	N
3	P40189	0.0403459	0.00608646	IL6ST	Interleukin-6 receptor subunit beta	Y
4	P05090	0.0423653	0.00662621	APOD	Apolipoprotein D	Y
5	Q99453	0.0468522	0.00688197	PHOX2B	Paired mesoderm homeobox protein 2B	Y
6	P04278	0.047625	0.00689947	SHBG	Sex hormone-binding globulin	Y
7	Q6UXB8	0.0480376	0.00736661	PI16	Peptidase inhibitor 16	N

## Sheet: Sheet2
[1]	0	0	0	0	0	0	0.0304591	0.0405048	0.0423653	0.00688197	0.0344276				P02765	0.00407933	0.0359385	1		P02765	1		P04278
[12]	0.0057062	0.028176	0.0145028	0.00689947	0.00407933	0.0200147	0.0162439	0.0468522	0.0359385	0.0295401	0.0480376				P00491	0.0057062	0.0379964	0		P00491	0		P05090
[23]	0.00781606	0.047625	0.00608646	0.0401023	0.0379964	0.0256571	0.0453949	0.0236144	0.0297007	0.0403459	0.00662621				P40189	0.00608646	0.0403459	1		P40189	1		Q06033
[34]	0.00736661	0.0468456	0.0374469												P05090	0.00662621	0.0423653	1		P05090	1		P08567
>	colnames(gee_40_pvalue_w_timeresponse[which(gee_40_pvalue_w_timeresponse	<	0.05)])												Q99453	0.00688197	0.0468522	1		Q99453	1		P04275
NULL															P04278	0.00689947	0.047625	1		P04278	1		P52566
>	colnames(gee_40_pvalue_w_timeresponse)[which(gee_40_pvalue_w_timeresponse	<	0.05)]												Q6UXB8	0.00736661	0.0480376	0		Q6UXB8	0		P02656
NULL															Q92820	0.00781606	0.0571176	1					P06276
>	colnames(gee_data)[which(gee_40_pvalue_w_timeresponse	<	0.05)]												P00918	0.0145028	0.0572554	0					P27169
	[1]	ID	Individual	Response	Time	Sample	Exp	P07451	P02654	P35916	Q99453				P06732	0.0162439	0.0790479	0					P22105-4
[11]	Q16610	P00491	P29622	P00918	P04278	P02765	P02656	P06732	P43121	P27169					P02656	0.0200147	0.0817763	1					P02774-3
[21]	Q16853	P05156	Q92820	Q9NQ79	P40189	Q9UHG3	Q16706	P06276	P01042	P03952					P03952	0.0236144	0.0823632	0					P0C0L5
[31]	P04275	P02741	P05090	Q6UXB8	P06396	Q02818									P06276	0.0256571	0.0876064	1					P02649
															P29622	0.028176	0.0891547	0					P07339
															Q16853	0.0295401	0.0938193	0					Q92820
															P04275	0.0297007	0.0948284	1					P09172
															P07451	0.0304591	0.0955176	0					P40189
															Q16610	0.0344276	0.0970539	1					Q8NBP7
															P27169	0.0359385	0.0976889	1					Q16610
															Q02818	0.0374469	0.1011	0					P62258
															Q16706	0.0379964	0.1011	0					P80188
															Q9UHG3	0.0401023	0.11115	0					Q9H299
															P02741	0.0403459	0.111259	0					P27918
															P02654	0.0405048	0.111423	0					P08571
															P35916	0.0423653	0.113774	0					P08697
															P01042	0.0453949	0.117477	0					P36980
															P06396	0.0468456	0.137505	1					P08253
															P43121	0.0468522	0.14369	0					P13671
															Q9NQ79	0.047625	0.150116	0					O43852-3
															P05156	0.0480376	0.150612	0					P14543
																							P35579
																							P05160
																							P02765
																							Q99453
																							O43157
																							P06396
																							O43866
